# Supplementary material for: The tetracycline resistome is shaped by selection for specific resistance mechanisms by each antibiotic generation
Source: Nat Commun. 2025 Feb 7;16:1452. doi: 10.1038/s41467-025-56425-5 (PMC11806011; doi:10.1038/s41467-025-56425-5)
Supplement: Supplementary file 3 — Supplementary Data 1 - 7 [file 41467_2025_56425_MOESM3_ESM.xlsx]

## Sheet: Supplementary Data 1
code	mech	gene	barcode	AA_seq	nuc_seq
335	EFF	tetA	b06	MSTNLSVIKNPRVQSDQRRLVRRPDVKPNRPLIVILSTVALDAVGIGLIMPVLPGLLRDLVHSNDVTAHYGILLALYALMQFACAPVLGALSDRFGRRPVLLVSLAGAAVDYAIMATAPFLWVLYIGRIVAGITGATGAVAGAYIADITDGDERARHFGFMSACFGFGMVAGPVLGGLMGGFSPHAPFFAAAALNGLNFLTGCFLLPESHKGERRPLRREALNPLASFRWARGMTVVAALMAVFFIMQLVGQVPAALWVIFGEDRFHWDATTIGISLAAFGILHSLAQAMITGPVAARLGERRALMLGMIADGTGYILLAFATRGWMAFPIMVLLASGGIGMPALQAMLSRQVDEERQGQLQGSLAALTSLTSIVGPLLFTAIYAASITTWNGWAWIAG…	ATGTCCACCAACTTATCAGTGATAAAGAATCCGCGCGTTCAATCGGACCAGCGGAGGCTGGTCCGGAGGCCAGACGTGAAACCCAACAGACCCCTGATCGTAATTCTGAGCACTGTCGCGCTCGACGCTGTCGGCATCGGCCTGATTATGCCGGTGCTGCCGGGCCTCCTGCGCGATCTGGTTCACTCGAACGACGTCACCGCCCACTATGGCATTCTGCTGGCGCTGTATGCGTTGATGCAATTTGCCTGCGCACCTGTGCTGGGCGCGCTGTCGGATCGTTTCGGGCGGCGGCCGGTCTTGCTCGTCTCGCTGGCCGGCGCTGCTGTCGACTACGCCATCATGGCGACGGCGCCTTTCCTTTGGGTTCTCTATATCGGGCGGATCGTGGCCGGCATC…
336		tetL	b21	MNTSYSQSNLRHNQILIWLCILSFFSVLNEMVLNVSLPDIANDFNKPPASTNWVNTAFMLTFSIGTAVYGKLSDQLGIKRLLLFGIIINCFGSVIGFVGHSFFSLLIMARFIQGAGAAAFPALVMVVVARYIPKENRGKAFGLIGSIVAMGEGVGPAIGGMIAHYIHWSYLLLIPMITIITVPFLMKLLKKEVRIKGHFDIKGIILMSVGIVFFMLFTTSYSISFLIVSVLSFLIFVKHIRKVTDPFVDPGLGKNIPFMIGVLCGGIIFGTVAGFVSMVPYMMKDVHQLSTAEIGSVIIFPGTMSVIIFGYIGGILVDRRGPLYVLNIGVTFLSVSFLTASFLLETTSWFMTIIIVFVLGGLLFTKTVISTIVSSSLKQQEAGAGMSLLNFTSFLSEGT…	ATGAATACATCCTATTCACAATCGAATTTACGACACAACCAAATTTTAATTTGGCTTTGCATTTTATCTTTTTTTAGCGTATTAAATGAAATGGTTTTGAACGTCTCATTACCTGATATTGCAAATGATTTTAATAAACCACCTGCGAGTACAAACTGGGTGAACACAGCCTTTATGTTAACCTTTTCCATTGGAACAGCTGTATATGGAAAGCTATCTGATCAATTAGGCATCAAAAGGTTACTCCTATTTGGAATTATAATAAATTGTTTCGGGTCGGTAATTGGGTTTGTTGGCCATTCTTTCTTTTCCTTACTTATTATGGCTCGTTTTATTCAAGGGGCTGGTGCAGCTGCATTTCCAGCACTCGTAATGGTTGTAGTTGCGCGCTATATTCCA…
337		tetB	b07	MNSSTKIALAITLLDAMGIGLIMPVLPTLLREFIASEDIANHFGVLLALYALMQVIFAPWLGKMSDRFGRRPVLLLSLIGASLDYLLLAFSSALWMLYLGRLLSGITGATGAVAASVIADTTSASQRVKWFGWLGASFGLGLIAGPIIGGFAGEISPHSPFFIAALLNIVTFLVVMFWFRETKNTRDNTDTEVGVETQSNSVYITLFKTMPILLIIYFSAQLIGQIPATVWVLFTENRFGWNSMMVGFSLAGLGLLHSVFQAFVAGRIATKWGEKTAVLLGFIADSSAFAFLAFISEGWLVFPVLILLAGGGIALPALQGVMSIQTKSHQQGALQGLLVSLNNATGVIGPLLFAVIYNHSLPIWDGWIWIIGLAFYCIIILLSMTFMLTPQAQGSKQET…	ATGAATAGTTCGACAAAGATCGCATTGGCAATTACGTTACTCGATGCCATGGGGATTGGCCTTATCATGCCAGTCTTGCCAACGTTATTACGTGAATTTATTGCTTCGGAAGATATCGCTAACCACTTTGGCGTATTGCTTGCACTTTATGCGTTAATGCAGGTTATCTTTGCTCCTTGGCTTGGAAAAATGTCTGACCGATTTGGTCGGCGCCCAGTGCTGTTGTTGTCATTAATAGGCGCATCGCTGGATTACTTATTGCTGGCTTTTTCAAGTGCGCTTTGGATGCTGTATTTAGGCCGTTTGCTTTCAGGGATCACAGGAGCTACTGGGGCTGTCGCGGCATCGGTCATTGCCGATACCACCTCAGCTTCTCAACGCGTGAAGTGGTTCGGTTGG…
368		tetE	b04	MNRTVMMALVIIFLDAMGIGIIMPVLPALLREFVGKANVAENYGVLLALYAMMQVIFAPLLGRWSDRIGRRPVLLLSLLGATLDYALMATASVVWVLYLGRLIAGITGATGAVAASTIADVTPEESRTHWFGMMGACFGGGMIAGPVIGGFAGQLSVQAPFMFAAAINGLAFLVSLFILHETHNANQVSDELKNETINETTSSIREMISPLSGLLVVFFIIQLIGQIPATLWVLFGEERFAWDGVMVGVSLAVFGLTHALFQGLAAGFIAKHLGERKAIAVGILADGCGLFLLAVITQSWMVWPVLLLLACGGITLPALQGIISVRVGQVAQGQLQGVLTSLTHLTAVIGPLVFAFLYSATRETWNGWVWIIGCGLYVVALIILRFFHPGRVIHPINKS…	ATGAACCGCACTGTGATGATGGCACTGGTCATCATTTTTTTAGATGCTATGGGGATTGGCATAATTATGCCTGTCTTGCCGGCGTTATTACGGGAGTTTGTTGGAAAGGCTAATGTTGCAGAGAACTACGGTGTTTTATTGGCGCTGTATGCAATGATGCAAGTGATTTTTGCCCCTCTTCTCGGCCGCTGGTCAGATCGCATAGGTCGTCGCCCTGTATTGTTACTTTCACTTTTAGGTGCAACACTGGACTACGCATTAATGGCAACAGCCAGCGTAGTGTGGGTGTTGTATTTGGGACGCTTAATTGCTGGTATTACCGGTGCGACTGGAGCTGTTGCAGCCTCAACAATTGCCGATGTCACACCTGAGGAATCCAGGACACATTGGTTTGGTATG…
365		tet39	b03	MKKSLSVILITIFLDAVGIGLIMPILPELLRSLAGAEAGGVHYGALLAVYALMQFIFAPILGALSDRFGRRPVLIISIAGATADYLLMAAAPSLLWLYIGRIFAGITGANMAVATAYVSDITPAHERAKRFGLLGAVFGIGFIAGPVIGGVLGEWNLHAPFFAAAFMNGINLIMTAVLLKESKHSNKMTEKVQEQSILKKLSYLITQPNMAPLLGIFLIITLVSQVPATLWVIYGQDRYGWSIFIAGVSLASYGICHSIAQAFAIAPMVKRFGEKNTLLCGIACDAIGLLLLSIAVEEWVPFALLPLFALGGVAVPALQAMMSRGISDERQGELQGLLSSFNSLGAIIGPVLVTSLYFMTQASAPGMVWALAAILYVITLPLLLKYRLNKYSGVP*	ATGAAGAAATCATTGAGCGTGATTTTAATCACTATATTTCTGGATGCTGTTGGGATTGGTTTAATTATGCCGATCTTGCCTGAATTATTACGGTCATTGGCTGGAGCTGAAGCAGGCGGTGTTCACTATGGTGCTTTATTAGCTGTGTATGCTCTGATGCAGTTCATTTTTGCACCTATCCTTGGAGCGTTGAGTGACCGATTTGGACGTCGACCTGTATTAATTATTTCAATTGCTGGTGCAACGGCTGATTATCTCCTAATGGCTGCTGCTCCTTCTCTATTGTGGCTATATATTGGTCGTATTTTTGCGGGAATTACAGGTGCCAACATGGCTGTTGCAACAGCTTATGTTTCAGATATTACTCCAGCCCATGAGCGTGCAAAAAGGTTTGGTCTC…
340		tetG	b22	MRSSAIIALLIVGLDAIGLGLIMPVLPTLLRELVPAEQVAGHYGALLSLYALMQVVCAPLLGQFSDGYGRRPVLLASLAGAAVDYTIMASAPVLWVLYIGRLISGITGATGAVAASTIADSTGEGSRARWFGYMGACYGTGMIAGPALGGMLGGISAHAPFIAAALLNGFAFLLACIFLKETNRSHGETGKLVRIEPFVLFRLDDALRGLTALFAVFFTIQLIGQVPAALWVIYGEDRFQWDTTTVGLSLAAFGATHAIFQAFVTGPLSSRLGERRTLLFGMAADATGFILLAFATQGWMVFPILLLLAAGGVGMPALQAMLSNNVSSNKQGALQGTLTSLTNLSSIAGPLGFTALYSATIGAWTGWVWIVGAILYLICLPILRRPFATSL*	ATGCGCAGCTCTGCCATCATTGCCCTGCTGATCGTCGGTCTCGACGCCATAGGACTCGGCCTCATAATGCCGGTCCTTCCGACGCTTCTGCGCGAGCTTGTGCCGGCAGAGCAGGTCGCTGGTCACTATGGTGCTTTGCTGTCGCTCTATGCGTTGATGCAGGTCGTCTGCGCCCCTCTACTTGGGCAATTTTCAGATGGTTACGGTCGGCGTCCGGTGCTTCTGGCTTCTCTTGCGGGGGCCGCAGTCGATTACACGATTATGGCATCAGCGCCGGTCTTATGGGTGCTGTATATTGGCCGGCTCATTTCTGGCATCACGGGAGCAACCGGAGCTGTAGCTGCCTCAACCATTGCCGATTCGACAGGGGAAGGGTCTCGCGCACGCTGGTTCGGCTAC…
341	RPP	tet36	b14	MRTINIGILAHIDAGKTSITENLLFASGATIVRGSVDKGNTTTDSMDIEKRRGITVRASTTSIQWNDTKINIIDTPGHMDFLAEVERTFRMLDGAILVVSAKEGIQAQTRLLFNVLQQLEIPTILFVNKIDREGVNLNQLYLEIQNSLSKDIIFMQSVEGKELTSSCTIHYISEKNRETILEKDDLLLEKYLSDTQLSNLDYWNSMVRLVQAAKLHPIYHGSAMYGIGIEDLLNSITTFIETSLPQENALSAYVYKIEHNKKEQKRAYLKIIGGTLKSRKLYSLNGSDENLKIRGLKTFYSGDEIDVDEVFTNDIAIADHADNLMVGDYLGIMPNLFDKLNIPSPALKSSIHPAKVENRSKLISAMNVLSVEDPSLAFSINADNNELEVSLYGATQREV…	ATGAGAACTATAAATATAGGTATTCTTGCACATATTGATGCAGGAAAGACCTCCATTACAGAGAACTTGCTATTTGCGAGTGGAGCAACCATAGTACGTGGAAGTGTGGACAAAGGAAACACTACAACCGATTCGATGGATATCGAAAAACGAAGAGGTATCACAGTTAGAGCGTCTACAACATCTATTCAATGGAATGATACAAAGATTAATATCATCGACACTCCTGGACACATGGACTTTCTGGCAGAGGTAGAACGCACTTTTAGGATGCTAGATGGTGCTATACTTGTGGTGTCTGCCAAAGAGGGCATTCAAGCTCAAACAAGGTTGTTGTTCAATGTCCTGCAACAACTAGAAATACCTACAATTCTATTCGTCAACAAAATAGACAGAGAG…
342		tetO	b16	MKIINLGILAHVDAGKTTLTESLLYTSGAIAELGSVDEGTTRTDTMNLERQRGITIQTAVTSFQWEDVKVNIIDTPGHMDFLAEVYRSLSVLDGAVLLVSAKDGIQAQTRILFHALQIMKIPTIFFINKIDQEGIDLPMVYREMKAKLSSEIIVKQKVGQHPHINVTDNDDMEQWDAVIMGNDELLEKYMSGKPFKMSELEQEENRRFQNGTLFPVYHGSAKNNLGTRQLIEVIASKFYSSTPEGQSELCGQVFKIEYSEKRRRFVYVRIYSGTLHLRDVIRISEKEKIKITEMYVPTNGELYSSDTACSGDIVILPNDVLQLNSILGNEILLPQRKFIENPLPMIQTTIAVKKSEQREILLGALTEISDCDPLLKYYVDTTTHEIILSFLGNVQMEVI…	ATGAAAATAATTAACTTAGGCATTCTGGCTCACGTTGACGCAGGAAAGACAACATTAACGGAAAGTTTATTGTATACCAGTGGTGCAATTGCAGAACTAGGGAGCGTAGATGAAGGCACAACAAGGACAGATACAATGAATTTGGAGCGTCAAAGGGGAATCACTATCCAGACAGCAGTGACATCTTTTCAGTGGGAGGATGTAAAAGTCAACATTATAGATACGCCAGGCCATATGGATTTTTTGGCGGAAGTATACCGTTCTTTATCCGTATTAGACGGAGCAGTATTATTAGTTTCTGCAAAGGATGGCATACAGGCACAGACCCGTATACTGTTTCATGCACTACAGATAATGAAGATTCCGACAATTTTTTTCATCAATAAAATTGACCAAGAG…
343		tetM	b08	MKIINIGVLAHVDAGKTTLTESLLYNSGAITELGSVDKGTTRTDNTLLERQRGITIQTGITSFQWENTKVNIIDTPGHMDFLAEVYRSLSVLDGAILLISAKDGVQAQTRILFHALRKMGIPTIFFINKIDQNGIDLSTVYQDIKEKLSAEIVIKQKVELYPNMCVTNFTESEQWDTVIEGNDDLLEKYMSGKSLEALELEQEESIRFQNCSLFPLYHGSAKSNIGIDNLIEVITNKFYSSTHRGPSELCGNVFKIEYTKKRQRLAYIRLYSGVLHLRDSVRVSEKEKIKVTEMYTSINGELCKIDRAYSGEIVILQNEFLKLNSVLGDTKLLPQRKKIENPHPLLQTTVEPSKPEQREMLLDALLEISDSDPLLRYYVDSTTHEIILSFLGKVQMEVI…	ATGAAAATTATTAATATTGGAGTTTTAGCTCATGTTGATGCAGGAAAAACTACCTTAACAGAAAGCTTATTATATAACAGTGGAGCGATTACAGAATTAGGAAGCGTGGACAAAGGTACAACGAGGACGGATAATACGCTTTTAGAACGTCAGAGAGGAATTACAATTCAGACAGGAATAACCTCTTTTCAGTGGGAAAATACGAAGGTGAACATCATAGACACGCCAGGACATATGGATTTCTTAGCAGAAGTATATCGTTCATTATCAGTTTTAGATGGGGCAATTCTACTGATTTCTGCAAAAGATGGCGTACAAGCACAAACTCGTATATTATTTCATGCACTTAGGAAAATGGGGATTCCCACAATCTTTTTTATCAATAAGATTGACCAAAAT…
344		tetW	b09	MKIINIGILAHVDAGKTTLTESLLYASGAISEPGSVEKGTTRTDTMFLERQRGITIQAAVTSFQWHRCKVNIVDTPGHMDFLAEVYRSLAVLDGAILVISAKDGVQAQTRILFHALRKMNIPTVIFINKIDQAGVDLQSVVQSVRDKLSADIIIKQTVSLSPEIVLEENTDIEAWDAVIENNDELLEKYIAGEPISREKLAREEQQRVQDASLFPVYHGSAKNGLGIQPLMDAVTGLFQPIGEQGGAALCGSVFKVEYTDCGQRRVYLRLYSGTLRLRDTVALAGREKLKITEMRIPSKGEIVRTDTAYQGEIVILPSDSVRLNDVLGDQTRLPRKRWREDPLPMLRTTIAPKTAAQRERLLDALTQLADTDPLLRCEVDSITHEIILSFLGRVQLEVV…	ATGAAAATAATCAATATTGGAATTCTTGCCCATGTAGACGCTGGAAAGACGACCTTGACGGAGAGCCTGCTATATGCCAGCGGAGCCATTTCAGAACCGGGGAGCGTCGAAAAAGGGACAACGAGGACGGACACCATGTTTTTGGAGCGGCAGCGTGGGATTACCATTCAAGCGGCAGTCACTTCCTTCCAGTGGCACAGATGTAAAGTTAACATTGTGGATACGCCCGGCCACATGGATTTTTTGGCGGAGGTGTACCGCTCTTTGGCTGTTTTAGATGGGGCCATCTTGGTGATCTCCGCTAAAGATGGCGTGCAGGCCCAGACCCGTATTCTGTTCCATGCCCTGCGGAAAATGAACATTCCCACCGTTATCTTTATCAACAAGATCGACCAGGCT…
345		tet32	b13	MKIINIGILAHVDAGKTTLTESLLYTSGAIAEQGNVDKGTTRTDTMILERQRGITIQTAVTSFYWNDYKINIVDTPGHMDFLTEAYRSLSVLDGAVLVISAKDGVQAQTRILFHALQKMDIPTIIFINKIDQNGIDLQCVYQSIKDKLTSDMIVMQEVSLSPKITMTDISDLDKWDMIISGSDELLERYVAEDSLDIQELQYEKCKRTRCCSLFPVYHGSAKDNLGTEKLIEAIIETFITETDDIQSELCGYVFKVEYTERKKRLSYLRLYHGTLHLRDTLLLSKKEKIKITEMCIPSNGEIVPADHACPGEIVILADDTLKLNDILGNEKLLPHKTRIDNPMPLLRTTVEPQKPEQREALLNALAEIADTDPLLHFDIDTVTHEIMLSFLGKVQLEVI…	ATGAAAATAATCAATATCGGCATTCTGGCCCATGTAGACGCAGGAAAAACTACATTGACAGAAAGTCTGCTATACACCAGTGGAGCGATTGCGGAACAGGGAAACGTGGATAAAGGGACCACAAGAACAGACACTATGATTTTGGAACGGCAACGGGGAATTACCATTCAGACAGCGGTTACTTCTTTTTATTGGAATGATTATAAAATCAATATCGTGGACACTCCCGGTCATATGGATTTTTTAACCGAAGCATACCGCTCTTTATCTGTCCTTGACGGAGCTGTTTTAGTCATTTCAGCAAAAGACGGCGTACAGGCACAAACCCGTATATTATTCCATGCGCTTCAGAAAATGGACATTCCGACAATTATCTTTATAAATAAGATAGACCAAAAT…
346		tetS	b24	MKIINIGILAHVDAGKTTLTESLLYSSGAIKELGSVDSGTTKTDTMFLERQRGITIQTAITSFQRENVKVNIVDTPGHMDFLADVYRSLSVLDGAILLISAKDGVQSQTRILFHALRKMNIPIIFFINKIDQNGINLPDVYQDIKDKLSDDIIIKQTVNLNLKPYVIDYTEPEQWETVIVGNDYLLEKYTIGKTLNIAELEKEENERIQSCSLYPVYHGSAKNNIGIKQLIEVITSKLFSPTQLNSDKLCGNVFKVEYSDDGQRLVYVRLYSGTLHLRDSVNISEKEKIKVTEMYTSINGELRQIDKAEPGEIIILKNELLKLNNVLGDKKRLPHREILENPLPMLQTTIEPCKSVQREKLLDALFEISDSDPLLQYYVDTVTHEIVLSFLGEVQMEVT…	ATGAAAATTATTAATATCGGTATCTTAGCACATGTTGATGCAGGAAAAACTACTTTGACAGAAAGCTTACTATACAGTAGCGGAGCAATTAAAGAGTTAGGAAGTGTAGATAGCGGTACAACGAAAACGGATACTATGTTTTTGGAACGCCAGAGAGGTATTACTATTCAGACCGCAATAACATCTTTTCAACGGGAAAATGTTAAAGTAAATATTGTAGATACTCCTGGACACATGGATTTTTTGGCAGATGTATACCGTTCATTATCTGTTTTGGATGGAGCTATTTTGCTAATCTCTGCAAAAGATGGAGTACAGTCACAAACTCGTATACTATTCCATGCACTTAGAAAGATGAACATACCTATAATATTTTTTATTAACAAAATTGATCAAAAT…
351	DES1	tetX7	b01	MTLLKNKKITIIGAGPVGLTMARLLQQNRVDVTVYERDKDRDARIFGGTLDLHRDSGQEAMKRAGLLQTYYDLALPMGVNIADEKGNILTTKNVKPENRFDNPEINRNDLRTILLNSLQNDTVIWDRKLVTLEPDKEKWTLTFEDKPSETADLVIIANGGMSKVRKFVTDTEVEETGTFNIQADIHQPEVNCPGFFQLCNGNRLMAAHQGNLLFANPNNNGALHFGISFKTSDEWKSKTLVDFQDRNSVVDFLLKKFSDWDERYKELIRVTSSFVGLATRIFPLGKSWKSKRPLPITMIGDAAHLMPPFAGQGVNSGLMDALILSDNLTNGKFNSIEEAIENYEQQMFAYGREAQAESIINETEMFSSDFSFQKLMNL*	ATGACTTTGCTAAAAAATAAAAAAATTACAATAATTGGTGCCGGGCCTGTTGGATTAACGATGGCGAGATTGTTACAGCAAAACCGCGTGGACGTTACAGTTTACGAGAGAGACAAAGACCGAGATGCAAGGATTTTTGGTGGGACACTTGACCTGCACAGGGATTCGGGACAGGAAGCAATGAAAAGAGCGGGATTGTTACAAACTTATTATGACTTAGCTTTACCAATGGGTGTAAATATTGCTGATGAAAAGGGTAATATTTTAACCACAAAAAATGTAAAGCCCGAAAATCGGTTTGACAATCCTGAAATAAACAGAAATGACTTAAGAACTATCTTATTAAATAGCCTACAAAATGACACCGTCATTTGGGATAGAAAACTTGTTACGCTTGAA…
352		tetX3	b15	MTMRIDTDKQMNLLSDKNVAIIGGGPVGLTMAKLLQQNGIDVSVYERDNDREARIFGGTLDLHKGSGQEAMKKAGLLQTYYDLALPMGVNIADEKGNILSTKNVKPENRFDNPEINRNDLRAILLNSLENDTVIWDRKLVMLEPGKKKWTLTFENKPSETADLVILANGGMSKIRSFVTDTQVEETGTFNIQADILQPEINCPGFFQLCNGNRLMAGHQGILLFANPNNNGALYLGISFKTPDEWKNKIPLDFQDRNSVADFLLKRFSKWSEVYKQLIRSVSTFQCLPTRKFPLNNDWKSNRPLPITMIGDAAHLMSPFAGQGVNTGLLDALILSENLTNGEFTSIENAIENYEQQMFVYAKDTQDESTENETEMFSPNFSFQKLLNL*	ATGACAATGCGAATAGATACAGACAAACAAATGAATTTACTTAGTGATAAGAACGTTGCAATAATTGGTGGTGGACCCGTTGGACTGACTATGGCAAAATTATTACAGCAAAACGGCATAGACGTTTCAGTTTACGAAAGAGACAACGACCGAGAGGCAAGAATTTTTGGTGGAACCCTTGACCTACACAAAGGTTCAGGTCAGGAAGCAATGAAAAAAGCGGGATTGTTACAAACTTATTATGACTTAGCCTTACCAATGGGTGTAAATATTGCTGATGAAAAAGGCAATATTTTATCCACAAAAAATGTAAAGCCCGAAAATCGATTTGACAATCCTGAAATAAACAGAAATGACTTAAGGGCTATCTTGTTGAATAGTTTAGAAAACGACACGGTT…
353		tetX6	b02	MTLKPANKNMTLLKHKKITIIGAGPVGLTMARLLQQNGVDITVYERDKDQDARIFGGTLDLHRDSGQEAMKRAGLLQTYYDLALPMGVNIVDEKGNILTTKNVRPENRFDNPEINRNDLRTILLNSLQNDTVIWDRKLVTLEPDKEKWILTFEDKSSETADLVIIANGGMSKVRKFVTDTEVEETGTFNIQADIHQPEVNCPGFFQLCNGNRLMAAHQGNLLFANPNNNGALHFGISFKTPDEWKSKTRVDFQDRNSVVDFLLKKFSDWDERYKELIRLTSSFVGLATRIFPLDKSWKSKRPLPITMIGDAAHLMPPFAGQGVNSGLMDALILSDNLTNGKFNSIEEAIENYEQQMFAYGREAQAESIINETEMFSLDFSFQKLMNL*	ATGACATTAAAACCAGCGAACAAGAATATGACTTTACTAAAACATAAAAAAATTACAATAATTGGTGCCGGGCCTGTTGGATTAACAATGGCGAGATTGTTACAGCAAAACGGCGTGGACATTACAGTTTACGAGAGAGACAAAGACCAAGATGCAAGGATTTTTGGTGGGACACTTGATCTGCACAGGGATTCGGGACAGGAAGCAATGAAAAGAGCGGGATTGTTACAAACTTATTATGACTTAGCTTTACCAATGGGTGTAAATATTGTTGATGAAAAGGGCAATATTTTAACCACAAAAAATGTAAGACCCGAAAATCGTTTTGACAATCCTGAAATAAACAGAAATGACTTAAGGACTATCCTATTAAATAGTTTACAAAATGATACCGTCATT…
366		tetX8	b12	MTMRIDTDKQMNLLSDKNVAIIGGGPVGLTMAKLLQQNGIDVSVYERDNDREARIFGGTLDLHKGSGQEAMKKAGLLQTYYDLALPMGVNIADEKGNILSTKNVRPENRFDNPEINRNDLRTILLNSLQNDTVIWDRKLVTLEPDKEKWILTFEDKSSETADLVIIANGGMSKVRKFVTDTEVEETGTFNIQADIHQPEVNCPGFFQLCNGNRLMAAHQGNLLFANPNNNGALHFGISFKTPDEWKSKTRVDFQDRNSVVDFLLKKFSDWDERYKELIRLTSSFVGLATRIFPLDKSWKSKRPLPITMIGDAAHLMPPFAGQGVNSGLMDALILSDNLTNGKFNSIEEAIENYEQQMFAYGREAQAESIINETEMFSLDFSFQKLMNL	ATGACCATGCGCATCGATACCGACAAACAGATGAACCTGCTGAGCGACAAAAACGTCGCAATTATTGGCGGCGGTCCGGTTGGTCTGACCATGGCAAAACTGCTGCAGCAGAACGGTATCGACGTTAGCGTCTACGAACGCGATAACGATCGCGAAGCACGTATTTTTGGCGGCACCCTGGATCTGCATAAAGGTTCTGGCCAGGAAGCAATGAAAAAAGCGGGTCTGCTGCAGACCTATTACGATCTGGCTCTGCCGATGGGCGTTAATATTGCGGACGAGAAAGGCAACATTCTGAGCACCAAAAACGTCCGTCCGGAAAACCGTTTCGATAACCCGGAAATCAACCGCAACGATCTGCGTACCATTCTGCTGAATAGCCTGCAGAACGACACCGTC…
355		tetX12	b10	MTMRIDTDKQMNLLSDKNVAIIGGGPVGLTMAKLLQQNGIDVSVYERDNDREARIFGGTLDLHKGSGQEAMKKAGLLQTYYDLALPMGVNIADEKGNILSTKNVKPENRFDNPEINRNDLRAILLNSLENDTVIWDRKLVMLEPGKKKWTLTFENKPSETADLVILANGGMSKVRKFVTDTEVEETGTFNIQADIHQPEVNCPGFFQLCNGNRLMAAHQGNLLFANPNNNGALHFGISFKTPDEWKSKTRVDFQDRNSVVDFLLKKFSDWDERYKELIRLTSSFVGLATRIFPLDKSWKSKRPLPITMIGDAAHLMPPFAGQGVNSGLMDALILSDNLTNGKFNSIEEAIENYEQQMFAYGREAQAESTQNEIEMFKPDFTFQQLLNV*	ATGACAATGCGAATAGATACAGACAAACAAATGAATTTACTTAGTGATAAGAACGTTGCAATAATTGGTGGTGGACCCGTTGGACTGACTATGGCAAAATTATTACAGCAAAACGGCATAGACGTTTCAGTTTACGAAAGAGACAACGACCGAGAGGCAAGAATTTTTGGTGGAACCCTTGACCTACACAAAGGTTCAGGTCAGGAAGCAATGAAAAAAGCGGGATTGTTACAAACTTATTATGACTTAGCCTTACCAATGGGTGTAAATATTGCTGATGAAAAAGGCAATATTTTATCCACAAAAAATGTAAAGCCCGAAAATCGATTTGACAATCCTGAAATAAACAGAAATGACTTAAGGGCTATCTTGTTGAATAGTTTAGAAAACGACACGGTT…
356		tetX2	b25	MTMRIDTDKQMNLLSDKNVAIIGGGPVGLTMAKLLQQNGIDVSVYERDNDREARIFGGTLDLHKGSGQEAMKKAGLLQTYYDLALPMGVNIADEKGNILSTKNVKPENRFDNPEINRNDLRAILLNSLENDTVIWDRKLVMLEPGKKKWTLTFENKPSETADLVILANGGMSKVRKFVTDTEVEETGTFNIQADIHQPEINCPGFFQLCNGNRLMASHQGNLLFANPNNNGALHFGISFKTPDEWKNQTQVDFQNRNSVVDFLLKEFSDWDERYKELIHTTLSFVGLATRIFPLEKPWKSKRPLPITMIGDAAHLMPPFAGQGVNSGLVDALILSDNLADGKFNSIEEAVKNYEQQMFIYGKEAQEESTQNEIEMFKPDFTFQQLLNV*	ATGACAATGCGAATAGATACAGACAAACAAATGAATTTACTTAGTGATAAGAACGTTGCAATAATTGGTGGTGGACCCGTTGGACTGACTATGGCAAAATTATTACAGCAAAACGGCATAGACGTTTCAGTTTACGAAAGAGACAACGACCGAGAGGCAAGAATTTTTGGTGGAACCCTTGACCTACACAAAGGTTCAGGTCAGGAAGCAATGAAAAAAGCGGGATTGTTACAAACTTATTATGACTTAGCCTTACCAATGGGTGTAAATATTGCTGATGAAAAAGGCAATATTTTATCCACAAAAAATGTAAAGCCCGAAAATCGATTTGACAATCCTGAAATAAACAGAAATGACTTAAGGGCTATCTTGTTGAATAGTTTAGAAAACGACACGGTT…
357	DES2	tet50	b05	MTKHIKILVIGVGVAGPAVAYWLKRFGFSPVLIEKSAAVRKGGQALDIRGIATHIAKEMGIYDQICNMRTQIKCGRYVDVKGNVLHEEQGETFGFRQDDEVEILRGDLVEILMKAIADIPCEFKQSVIKIEQNEDSVTVTYKDGRVENYDLVIAADGIHSATRGMVFSKNEYQLINLGSYVSAFTIPNYLGLDHMELLCESNHKLVTLQSDSQADKAMAGFMFRSKHVLEDIRDEQEQKHFLHASFQNFGWETQNILNRMPESDDFYFDAITQIKMKSWTKGRIALIGDAAYCPSPLSGQGNNLAFVGAYILAGELKKADGDYIQAFTRYNELLHPFVEANQQFGVWVSESFLLKDDEVSKEIAEARSNKILAMIKSVSNSINLPQYE*	ATGACTAAACATATAAAAATTCTTGTAATAGGGGTTGGGGTTGCGGGCCCTGCAGTCGCTTATTGGTTAAAAAGATTTGGGTTTTCTCCGGTCTTAATTGAAAAATCAGCTGCCGTTAGAAAAGGGGGCCAGGCACTTGATATTCGCGGCATAGCCACACATATCGCTAAAGAAATGGGCATTTACGACCAGATATGTAACATGCGGACTCAAATAAAGTGTGGACGTTATGTGGATGTAAAGGGTAATGTTTTGCATGAAGAACAAGGTGAAACCTTTGGTTTCCGGCAAGATGACGAAGTTGAGATTCTTCGTGGAGACCTAGTTGAAATTCTAATGAAAGCAATTGCAGATATACCTTGTGAATTCAAACAATCCGTCATAAAAATTGAACAAAAC…
358		tet56	b11	MSKNIKILVIGAGVAGPAVCYWLRRFGFSPVLIEKYASIRKGGQALDVRGIATHIAREMGIYDQICEMRTRIERGRFVDSSGKVLHEEQGEKFGFRQDDEVEILRGDLVEILMKTIADVPCYFNQSIISIEQNADNVTVIFMDGRIEQYDLVIAADGIHSAIRRMIFEKNEYQLIHLGAYLSTFTIPNYLGLSHIDLECEANNKLVSINSDNNPEIARAGFMFRSQHLLNDIRDEQEQKQFLRDTFRDFGWETQNILNRMPESNDFYFDAITQVKMNSWTKGRIALVGDAGYCPSPLSGQGNNLAFVGAYILAGELKVANGNYTRAFTRYNALLRSFVDANQKFGVWVSESFLVKDEVSKEIAEERSNKILAMIKSISNGITLPQYESS*	ATGTCTAAAAATATCAAAATTCTCGTCATTGGCGCTGGTGTAGCTGGCCCTGCTGTTTGTTATTGGCTAAGAAGGTTTGGTTTTTCTCCTGTTTTGATTGAAAAATATGCGTCTATTAGAAAAGGGGGTCAGGCACTGGATGTTCGTGGCATAGCAACTCATATCGCCAGAGAAATGGGTATCTATGATCAAATATGTGAGATGCGCACGCGAATAGAGCGCGGTCGCTTTGTAGACTCATCGGGTAAAGTGCTGCATGAAGAACAGGGTGAGAAATTCGGGTTTAGGCAAGATGACGAAGTCGAAATTCTCCGTGGTGATTTGGTTGAAATCCTGATGAAAACAATTGCTGATGTCCCTTGTTATTTCAATCAATCCATTATTAGCATTGAGCAGAAT…
359		tet51	b18	MPIINKILVIGAGIAGPAVCYWLRRFGFSPILVERCANLRKGGHAVDIRGVAIDLAKSMGIYKKICNMRTQVELGRYVDAEGNILHEEKGERFGFREGDDIEILRGDLVQILIDAMGDVPCHFNQWVESIKQRDNDVEVQFKDGRTELYDLVIGADGLHSTTRRMVFDKDEYKLTNLGAYFSAFSIPNYLNLNHTDVQFEANQKLISMASDKNPKIAITGFCFRAQNVLNNLRDENEQRRFLRDTFQDFGWETSKILELMSDSNDFYFDSFTQVKMKSWTKGRVALVGDAGYCASPFPGQGSNQALVGAYIFAGELKQAEGNYHRAFNRYNELLQPFVEANQKFGVLVNESFLVRDEVSKEVAEERSNKIMQEIKIVSNMISLPNYE*	ATGCCTATCATAAATAAAATTCTGGTAATAGGAGCCGGCATTGCTGGACCCGCGGTTTGTTATTGGTTAAGAAGATTTGGCTTTTCTCCCATTTTAGTTGAAAGGTGTGCCAATTTACGAAAAGGAGGGCATGCTGTGGATATTCGAGGTGTTGCTATCGATCTTGCTAAAAGCATGGGTATTTATAAAAAAATATGCAATATGCGCACCCAGGTGGAATTAGGAAGGTATGTTGACGCCGAAGGTAATATCTTGCATGAAGAAAAAGGCGAAAGATTTGGCTTTAGGGAGGGTGATGATATTGAAATTCTCCGCGGTGATTTAGTTCAAATACTGATAGATGCCATGGGAGATGTTCCCTGTCATTTCAATCAATGGGTTGAGAGCATTAAGCAGAGG…
360		tet54	b17	MSTIKKILVIGAGIAGTAVCYWLRRFGFYPVLIEKSACIRKGGQGLDIRGVAIDIVKKMVIYEQICKMRTQVECGRYVDVVGKTLHEEKGEKFAFRQDEDVEILRGDLIEILMKTIDDVPCHFNQSIDSIEQNDDDVIVYFKDARVEHYDLIIGADGIHSSIRRMVFDKDEYRLVNLAEAYFSIFSIPNYLNLSHTEVQCETNEKLVSITSDKDPKTAQVAFMFRSQHVWNNLRDEHEQMQFLRDIFHDFGWEAQKILELMPNSHDFYFDSVTQVKMRSWTKGQVALVGDASYSASPLSGQGNNLALVGAYILAGELKAAEGNYRLAFNRYNELLHPFVEANQQLGAWVSESFLVPDAVSKEVAEERSNRILQKVQIISNAIKLPEYE*	ATGTCTACTATAAAAAAAATTCTCGTGATAGGAGCCGGTATTGCCGGTACTGCAGTCTGTTATTGGTTACGAAGATTTGGTTTTTATCCTGTATTAATTGAAAAATCTGCGTGTATACGAAAAGGCGGCCAAGGTTTGGATATTCGTGGGGTTGCAATCGATATCGTTAAAAAAATGGTTATTTATGAGCAAATATGCAAGATGCGCACGCAGGTAGAATGTGGTCGCTATGTGGATGTCGTAGGCAAAACACTACATGAAGAAAAAGGTGAAAAATTTGCCTTTAGGCAAGATGAAGATGTTGAAATTCTCCGCGGTGATTTAATCGAGATCCTAATGAAAACCATTGACGATGTTCCCTGTCATTTTAATCAATCCATTGACAGTATTGAACAGAAT…
361		tet55	b20	MPHTKKILVIGASIAGPALCYWLNHYGFQPTLVEKNQSTRKGGYAIDLRGIAVDVAKQMGIYDSVCAMRTSLQCVRYVDAAGNLLFEEHGEKGGFRQGDEVEIVRGDLVDILMKTITDIPCFYDHAIESLTQHDDHVTVQFKNGKTENYDLVIAADGLHSATRRMVFSKDDYHLRNLGCYISVFSIPNYLQLDHCETLLEAKQKLVSITSDKDSTKAFAGFMFRSSNSPNYIRDEASQKDFLRENFTNHGWESNKLLSLMNDANDFYFDAIMQVKMKDWTKGRIALVGDAGYTPSPLSGQGTSLALVGAYILAGELKTATDHVAAFARYNELLKPYVEANQAFGVWVSESFLADEPLSAEQAEERNNIVLGIMKKATHAIELPEY*	ATGCCCCACACCAAAAAAATCCTAGTCATAGGTGCAAGTATCGCCGGCCCAGCATTATGCTACTGGCTAAACCACTACGGCTTCCAACCCACCCTCGTAGAAAAAAACCAATCAACAAGAAAAGGCGGATATGCAATCGATCTCCGCGGCATAGCAGTGGATGTCGCCAAACAAATGGGAATCTACGACTCAGTCTGCGCCATGCGTACCAGTCTGCAGTGCGTCCGCTATGTTGATGCGGCAGGAAATTTACTATTCGAAGAGCACGGCGAAAAAGGCGGTTTCAGGCAAGGCGATGAAGTAGAAATCGTGCGTGGTGATTTAGTGGATATCTTAATGAAAACCATTACGGATATTCCTTGTTTTTATGATCATGCAATCGAAAGTTTGACCCAGCAT…
362		tet47	b23	MRCHFRCNLALPLLVFLNLSRAIKDYQTMSSINNILVIGAGIAGPSVCYWLKRFGFSPVLIEKSANLRKGGHALDVRGVAIDLVKRMGIYEKIGNRRTQVEFGRYMDTQGNILHEEKGERFCYREGEDVEITRGDLVEILIDAIEGVPCYLNQSIDSIKQRDGDVAVRFKDGKIEYYDLIIGADGLHSTTRRMVFDKDEYQLTNLGAYFSVFSIPNYLNLNHTEIQFEANQKLISMTSDKNPKMAEVAFMFRVQNVLNNRRDENEQKRFLRDTFQGFGWETSKILELMSDSDDFYFDSVSQVKMKSWTKGRVALLGDAGYCASPISGQGNNLALVGAYVLAGELKQASDNYHQAFNRYNELLHPFIEANQKLGVLVNESFLVQDEVSKEVAEERSNKIM…	ATGCGCTGTCATTTCCGATGTAATCTCGCGCTGCCGCTTCTTGTATTCCTCAATCTTAGTAGAGCAATAAAGGATTATCAAACAATGTCTTCTATAAATAATATTCTTGTAATAGGAGCTGGAATTGCTGGACCCTCAGTCTGCTATTGGTTAAAAAGATTTGGTTTTTCTCCCGTTTTAATTGAAAAGTCTGCCAATTTACGAAAAGGAGGGCATGCACTGGATGTTCGAGGTGTTGCAATCGACCTCGTCAAAAGAATGGGCATCTACGAAAAAATAGGCAATAGGCGCACTCAGGTGGAATTTGGACGATACATGGACACTCAAGGCAATATCTTGCATGAAGAAAAGGGTGAAAGATTTTGCTATAGAGAAGGTGAGGATGTTGAAATTACCCGC…
363	none	empty	b19	NA	NA

## Sheet: Supplementary Data 2
	OtrB	OtrC	Tcr3	Tet30	Tet31	Tet33	Tet35	Tet38	Tet39	Tet40	Tet41	Tet42	Tet45	Tet57	Tet59	TetA	TetAP	TetB	TetC	TetD	TetE	TetG	TetH	TetJ	TetK	TetL	TetV	TetY	TetZ
Accumulibacter	0	0	0	0	0	0	0	0	0	0	0	0	0	0	0	0	0	0	1	0	0	0	0	0	0	0	0	0	0
Acetobacter	0	0	0	0	0	0	0	0	0	0	0	0	0	0	0	0	0	1	0	0	0	0	0	0	0	0	0	0	0
Acinetobacter	0	0	0	0	0	0	0	0	104	0	0	0	0	0	0	2	0	222	1	2	2	0	2	0	2	0	0	1	0
Actinobacillus	0	0	0	0	0	0	0	0	0	0	0	0	0	0	0	0	0	1	0	0	0	0	3	0	0	1	0	0	0
Actinobaculum	0	0	0	0	0	0	0	0	0	0	0	0	0	0	0	0	0	0	0	0	0	0	0	0	0	0	0	0	5
Aeromonas	0	0	0	0	3	0	0	0	0	0	0	0	0	0	0	1	0	0	8	1	15	0	0	0	0	0	0	0	0
Agrobacterium	0	0	0	9	0	0	0	0	0	0	0	0	0	0	0	0	0	0	0	0	0	0	0	0	0	0	0	0	0
Agrococcus	0	0	0	0	0	0	0	0	0	0	0	0	0	0	0	0	0	0	0	0	0	0	0	0	0	0	0	0	1
Alicycliphilus	0	0	0	0	0	0	0	0	0	0	0	0	0	0	0	0	0	0	1	0	0	0	0	0	0	0	0	0	0
Alteromonas	0	0	0	0	0	0	0	0	0	0	0	0	0	0	0	0	0	0	0	1	0	0	0	0	0	0	0	0	0
Arcobacter	0	0	0	0	0	0	0	0	0	0	0	0	0	0	0	0	0	0	0	0	0	0	1	0	0	0	0	0	0
Arthrobacter	0	0	0	0	0	1	0	0	0	0	0	0	0	0	0	0	0	0	0	0	0	0	0	0	0	0	0	0	0
Bacillus	0	0	0	0	0	0	0	0	0	0	0	0	0	0	0	0	0	0	1	0	0	0	0	0	0	8	0	0	0
Bacteroides	0	0	0	0	0	0	0	0	0	0	0	0	0	0	0	0	0	0	1	0	0	0	0	0	0	0	0	0	0
Bhargavaea	0	0	0	0	0	0	0	0	0	0	0	0	3	0	0	0	0	0	0	0	0	0	0	0	0	0	0	0	0
Bibersteinia	0	0	0	0	0	0	0	0	0	0	0	0	0	0	0	0	0	0	0	0	0	0	7	0	0	0	0	0	0
Bifidobacterium	0	0	0	0	0	0	0	0	0	0	0	0	0	0	0	0	0	0	0	0	0	0	0	0	0	1	0	0	0
Blautia	0	0	0	0	0	0	0	0	0	1	0	0	0	0	0	0	0	0	0	0	0	0	0	0	0	0	0	0	0
Bombella	0	0	0	0	0	0	0	0	0	0	0	0	0	0	0	0	0	0	0	0	0	2	0	0	0	0	0	0	0
Brevibacterium	0	0	0	0	0	2	0	0	0	0	0	0	0	0	0	0	0	0	0	0	0	0	0	0	0	0	0	0	2
Brochothrix	0	0	0	0	0	0	0	0	0	0	0	0	0	0	0	0	0	0	0	0	0	0	0	0	0	3	0	0	0
Brucella	0	0	0	0	0	0	0	0	0	0	0	0	0	0	0	0	0	0	1	0	0	0	0	0	0	0	0	0	0
Burkholderia	0	0	0	0	0	0	0	0	0	0	0	0	0	0	0	0	0	0	1	0	0	0	0	0	0	0	0	0	0
Butyricicoccus	0	0	0	0	0	0	0	0	0	4	0	0	0	0	0	1	0	0	0	0	0	0	0	0	0	0	0	0	0
Campylobacter	0	0	0	0	0	0	0	0	0	0	0	0	0	0	0	0	0	0	0	0	0	0	0	0	0	40	0	0	0
Cellulosimicrobium	0	0	0	0	0	0	0	0	0	0	0	0	0	0	0	0	0	0	0	0	0	0	0	0	0	0	0	0	1
Chlamydia	0	0	0	0	0	0	0	0	0	0	0	0	0	0	0	0	0	0	15	0	0	0	0	0	0	0	0	0	0
Citricoccus	0	0	0	0	0	1	0	0	0	0	0	0	0	0	0	0	0	0	0	0	0	0	0	0	0	0	0	0	0
Citrobacter	0	0	0	0	0	0	0	0	0	0	0	0	0	0	0	6	0	13	2	30	0	0	0	0	0	0	0	0	0
Clostridioides	0	0	0	0	0	0	0	0	0	0	0	0	0	0	0	0	0	0	0	0	0	0	0	0	1	6	0	0	0
Clostridium	0	0	0	0	0	0	0	0	0	7	0	0	0	0	0	0	14	0	0	0	0	0	0	0	1	1	0	0	0
Coprobacillus	0	0	0	0	0	0	0	0	0	0	0	0	0	0	0	0	0	0	1	0	0	0	0	0	0	0	0	0	0
Coprococcus	0	0	0	0	0	0	0	0	0	5	0	0	0	0	0	0	0	0	1	0	0	0	0	0	0	0	0	0	0
Corynebacterium	0	0	0	0	0	12	0	0	0	0	0	0	0	0	0	0	0	0	0	0	0	0	0	0	0	0	0	0	4
Cronobacter	0	0	0	0	0	0	0	0	0	0	0	0	0	0	0	0	0	1	0	0	0	0	0	0	0	0	0	0	0
Cryobacterium	0	0	0	0	0	1	0	0	0	0	0	0	0	0	0	0	0	0	0	0	0	0	0	0	0	0	0	0	0
Desulfobulbus	0	0	0	0	0	0	0	0	0	0	0	0	0	0	0	0	0	0	1	0	0	0	0	0	0	0	0	0	0
Desulfovibrio	0	0	0	0	0	0	0	0	0	0	0	0	0	0	0	2	0	0	0	0	0	0	0	0	0	0	0	0	0
Dorea	0	0	0	0	0	0	0	0	0	5	0	0	0	0	0	0	0	0	0	0	0	0	0	0	0	0	0	0	0
Edwardsiella	0	0	0	0	0	0	0	0	0	0	0	0	0	0	0	0	0	1	0	2	0	0	0	0	0	0	0	0	0
Enterobacter	0	0	0	0	0	0	0	0	0	0	0	0	0	0	0	5	0	8	6	52	0	0	0	0	0	0	0	0	0
Enterocloster	0	0	0	0	0	0	0	0	0	2	0	0	0	0	0	0	0	0	0	0	0	0	0	0	0	0	0	0	0
Enterococcus	0	0	0	0	0	0	0	0	0	2	0	0	0	0	0	0	1	0	0	0	0	0	0	0	0	230	0	0	0
Escherichia	0	0	0	0	0	0	0	0	2	1	0	0	0	0	1	390	0	1061	50	85	10	0	2	0	1	1	0	24	0
Eubacterium	0	0	0	0	0	0	0	0	0	2	0	0	0	0	0	0	0	0	0	0	0	0	0	0	0	0	0	0	0
Faecalibacterium	0	0	0	0	0	0	0	0	0	0	0	0	0	0	0	0	0	0	2	0	0	0	0	0	0	0	0	0	0
Faecalicatena	0	0	0	0	0	0	0	0	0	4	0	0	0	0	0	0	0	0	0	0	0	0	0	0	0	0	0	0	0
Finegoldia	0	0	0	0	0	0	0	0	0	0	0	0	0	0	0	0	0	0	0	0	0	0	0	0	0	1	0	0	0
Flaviflexus	0	0	0	0	0	1	0	0	0	0	0	0	0	0	0	0	0	0	0	0	0	0	0	0	0	0	0	0	0
Flavimobilis	0	0	0	0	0	2	0	0	0	0	0	0	0	0	0	0	0	0	0	0	0	0	0	0	0	0	0	0	0
Flavobacterium	0	0	0	0	0	0	0	0	0	0	0	0	0	0	0	0	0	0	0	0	0	0	0	0	1	0	0	0	0
Fumia	0	0	0	0	0	0	0	0	0	2	0	0	0	0	0	0	0	0	0	0	0	0	0	0	0	0	0	0	0
Fusicatenibacter	0	0	0	0	0	0	0	0	0	1	0	0	0	0	0	0	0	0	0	0	0	0	0	0	0	0	0	0	0
Gallibacterium	0	0	0	0	2	0	0	0	0	0	0	0	0	0	0	0	0	3	0	0	0	0	0	0	0	0	0	0	0
Geobacillus	0	0	0	0	0	0	0	0	0	0	0	0	0	0	0	0	0	0	0	0	0	0	0	0	0	3	0	0	0
Gilliamella	0	0	0	0	0	0	0	0	0	0	0	0	0	0	0	0	0	5	0	0	0	0	1	0	0	0	0	0	0
Glaesserella	0	0	0	0	0	0	0	0	0	0	0	0	0	0	0	0	0	9	0	0	0	0	11	0	0	0	0	0	0
Glutamicibacter	0	0	0	0	0	5	0	0	0	0	0	0	0	0	0	0	0	0	0	0	0	0	0	0	0	0	0	0	0
Histophilus	0	0	0	0	0	0	0	0	0	0	0	0	0	0	0	0	0	0	0	0	0	0	15	0	0	0	0	0	0
Kitasatospora	0	0	18	0	0	0	0	0	0	0	0	0	0	0	0	0	0	0	0	0	0	0	0	0	0	0	0	0	0
Klebsiella	0	0	0	0	0	0	0	0	0	0	0	0	0	0	0	45	0	29	11	152	4	0	0	0	0	0	0	0	0
Kluyvera	0	0	0	0	0	0	0	0	0	0	0	0	0	0	0	0	0	1	0	2	0	0	0	0	0	0	0	0	0
Kocuria	0	0	0	0	0	2	0	0	0	0	0	0	0	0	0	0	0	0	0	0	0	0	0	0	0	0	0	0	0
Kurthia	0	0	0	0	0	0	0	0	0	0	0	0	0	0	0	0	0	0	0	0	0	0	0	0	0	1	0	0	0
Lachnospira	0	0	0	0	0	0	0	0	0	1	0	0	0	0	0	0	0	0	0	0	0	0	0	0	0	0	0	0	0
Lactobacillus	0	0	0	0	0	0	0	0	0	0	0	0	0	0	0	0	0	0	0	0	0	0	0	0	0	1	0	0	0
Lactococcus	0	0	0	0	0	0	0	0	0	0	0	0	0	0	0	0	0	0	0	0	0	0	0	0	0	4	0	0	0
Leclercia	0	0	0	0	0	0	0	0	0	0	0	0	0	0	0	0	0	0	1	0	0	0	0	0	0	0	0	0	0
Leucobacter	0	0	0	0	0	2	0	0	0	0	0	0	0	0	0	0	0	0	0	0	0	0	0	0	0	0	0	0	0
Ligilactobacillus	0	0	0	0	0	0	0	0	0	0	0	0	0	0	0	0	0	0	0	0	0	0	0	0	1	12	0	0	0
Listeria	0	0	0	0	0	0	0	0	0	0	0	0	0	0	0	0	0	0	0	0	0	0	0	0	2	3	0	0	0
Macrococcoides	0	0	0	0	0	0	0	0	0	0	0	0	0	0	0	0	0	0	0	0	0	0	0	0	0	1	0	0	0
Mammaliicoccus	0	0	0	0	0	0	0	0	0	0	0	0	0	0	0	0	0	0	0	0	0	0	0	0	13	2	0	0	0
Mannheimia	0	0	0	0	0	0	0	0	0	0	0	0	0	0	0	0	0	0	0	0	0	0	38	0	0	0	0	7	0
Mediterraneibacter	0	0	0	0	0	0	0	0	0	10	0	0	0	0	0	0	0	0	0	0	0	0	0	0	0	0	0	0	0
Microbacterium	0	0	0	0	0	2	0	0	0	0	0	20	0	0	0	0	0	0	0	0	0	0	0	0	0	0	0	0	1
Micrococcus	0	0	0	0	0	0	0	0	0	0	0	2	0	0	0	0	0	0	0	0	0	0	0	0	0	0	0	0	0
Mitsuokella	0	0	0	0	0	0	0	0	0	0	0	0	0	0	0	0	0	0	2	0	0	0	0	0	0	0	0	0	0
Moraxella	0	0	0	0	0	0	0	0	0	0	0	0	0	0	0	0	0	0	0	0	0	0	9	0	0	0	0	2	0
Morganella	0	0	0	0	0	0	0	0	0	0	0	0	0	0	0	1	0	12	2	7	0	0	1	0	0	0	0	0	0
Mycobacterium	0	0	0	0	0	0	0	0	0	0	0	0	0	0	0	0	0	1	0	0	0	0	0	0	0	0	0	0	0
Mycolicibacterium	0	0	0	0	0	1	0	0	0	0	0	0	0	0	0	0	0	0	0	0	0	0	0	0	0	0	9	0	0
Myroides	0	0	0	0	0	0	0	0	2	0	0	0	0	0	0	0	0	0	0	0	0	0	0	0	0	0	0	0	0
Neisseria	0	0	0	0	0	0	0	0	0	0	0	0	0	0	0	0	0	7	0	0	0	0	0	0	0	0	0	0	0
Nitratidesulfovibrio	0	0	0	0	0	0	0	0	0	0	0	0	0	0	0	0	0	0	1	0	0	0	0	0	0	0	0	0	0
Nitrospira	0	0	0	0	0	0	0	0	0	0	0	0	0	0	0	0	0	0	1	0	0	0	0	0	0	0	0	0	0
Parabacteroides	0	0	0	0	0	0	0	0	0	0	0	0	0	0	0	0	0	0	1	0	0	0	0	0	0	0	0	0	0
Pasteurella	0	0	0	0	0	0	0	0	0	0	0	0	0	0	0	2	0	0	0	0	0	0	24	0	0	0	0	0	0
Pelagerythrobacter	0	0	0	0	0	0	0	0	0	0	0	0	0	0	0	0	0	0	0	0	0	0	0	0	0	1	0	0	0
Pelistega	0	0	0	0	0	0	0	0	0	0	0	0	0	0	0	0	0	0	0	0	0	0	4	0	0	0	0	0	0
Peptostreptococcus	0	0	0	0	0	0	0	0	0	0	0	0	0	0	0	0	0	0	0	0	0	0	0	0	0	1	0	0	0
Perlabentimonas	0	0	0	0	0	0	0	0	0	0	0	0	0	0	0	0	0	1	0	0	0	0	0	0	0	0	0	0	0
Photobacterium	0	0	0	0	0	0	0	0	0	0	0	0	0	0	1	0	0	4	0	0	0	0	0	0	0	0	0	0	0
Phytoplasma	0	0	0	0	0	0	0	0	0	0	0	0	0	0	0	0	0	0	0	0	0	0	0	0	1	0	0	0	0
Piscirickettsia	0	0	0	0	4	0	0	0	0	0	0	0	0	0	0	0	0	0	0	0	0	0	0	0	0	0	0	0	0
Prescottella	0	0	0	0	0	3	0	0	0	0	0	0	0	0	0	0	0	0	0	0	0	0	0	0	0	0	0	0	0
Propioniciclava	0	0	0	0	0	2	0	0	0	0	0	0	0	0	0	0	0	0	0	0	0	0	0	0	0	0	0	0	0
Proteus	0	0	0	0	0	0	0	0	0	0	0	0	0	0	3	4	0	6	15	0	0	0	9	22	0	0	0	0	0
Providencia	0	0	0	0	1	0	0	0	0	0	0	0	0	2	66	4	0	36	1	1	0	0	6	0	0	0	0	1	0
Pseudoalteromonas	0	0	0	0	1	0	0	0	0	0	0	0	0	0	1	0	0	0	0	0	0	0	0	0	0	0	0	0	0
Pseudomonas	0	0	0	0	0	0	0	1	0	0	0	0	0	0	0	5	0	6	9	1	0	3	0	0	0	0	0	0	0
Psychrobacter	0	0	0	0	0	0	0	0	0	0	0	0	0	0	0	0	0	0	0	0	0	0	7	0	0	0	0	0	0
Raoultella	0	0	0	0	0	0	0	0	0	0	0	0	0	0	0	1	0	2	0	0	0	0	0	0	0	0	0	0	0
Rhizobium	0	0	0	0	0	0	0	0	0	0	0	0	0	0	0	0	0	0	0	0	0	0	0	0	1	0	0	0	0
Riemerella	0	0	0	0	0	0	0	0	0	0	0	0	0	0	0	0	0	1	0	0	0	0	0	0	0	0	0	0	0
Roseburia	0	0	0	0	0	0	0	0	0	5	0	0	0	0	0	0	0	0	0	0	0	0	0	0	0	0	0	0	0
Rothia	0	0	0	0	0	2	0	0	0	0	0	0	0	0	0	0	0	0	0	0	0	0	0	0	0	0	0	0	1
Ruminococcus	0	0	0	0	0	0	0	0	0	19	0	0	0	0	0	0	0	0	0	0	0	0	0	0	0	0	0	0	0
Salmonella	0	0	0	0	3	0	0	0	0	0	0	0	0	0	0	503	0	609	141	65	0	0	2	0	4	0	0	5	0
Schaalia	0	0	0	0	0	0	0	0	0	0	0	0	0	0	0	0	0	0	0	0	0	0	0	0	0	0	0	0	1
Sellimonas	0	0	0	0	0	0	0	0	0	2	0	0	0	0	0	0	0	0	0	0	0	0	0	0	0	0	0	0	0
Serratia	0	0	0	0	0	0	0	0	0	0	103	0	0	0	0	0	0	0	1	3	0	0	0	0	0	0	0	0	0
Shewanella	0	0	0	0	0	0	0	0	0	0	0	0	0	0	0	1	0	2	3	0	0	0	0	0	0	0	0	0	0
Shigella	0	0	0	0	0	0	0	0	0	0	0	0	0	0	0	101	0	224	6	5	0	0	0	0	0	0	0	0	0
Simiaoa	0	0	0	0	0	0	0	0	0	1	0	0	0	0	0	0	0	0	0	0	0	0	0	0	0	0	0	0	0
Siminovitchia	0	0	0	0	0	0	0	0	0	0	0	0	1	0	0	0	0	0	0	0	0	0	0	0	0	0	0	0	0
Snodgrassella	0	0	0	0	0	0	0	0	0	0	0	0	0	0	0	0	0	0	0	0	0	0	5	0	0	0	0	0	0
Sphingomonas	0	0	0	0	0	0	0	0	0	0	0	0	0	0	0	0	0	0	0	0	0	0	0	0	1	0	0	0	0
Staphylococcus	0	0	0	0	0	0	0	7729	0	0	0	0	0	0	0	0	0	0	0	0	0	0	0	0	656	87	0	0	0
Streptococcus	0	0	0	0	0	0	0	0	0	0	0	0	0	0	0	0	0	1	2	0	0	0	0	0	1	47	0	0	0
Streptomyces	23	1	0	0	0	0	0	0	0	0	0	0	0	0	0	0	0	0	1	0	0	0	0	0	1	0	0	0	1
Tessaracoccus	0	0	0	0	0	1	0	0	0	0	0	0	0	0	0	0	0	0	0	0	0	0	0	0	0	0	0	0	0
Thalassotalea	0	0	0	0	0	0	0	0	0	0	0	0	0	0	1	0	0	0	0	0	0	0	0	0	0	0	0	0	0
Trueperella	0	0	0	0	0	4	0	0	0	0	0	0	0	0	0	0	0	0	0	0	0	0	0	0	0	0	0	0	5
Veillonella	0	0	0	0	0	0	0	0	0	0	0	0	0	0	0	0	0	0	0	0	0	0	0	0	1	0	0	0	0
Vescimonas	0	0	0	0	0	0	0	0	0	2	0	0	0	0	0	0	0	0	0	0	0	0	0	0	0	0	0	0	0
Vibrio	0	0	0	0	1	0	19	0	0	0	0	0	0	0	30	16	0	15	1	17	0	0	3	0	2	0	0	0	0
Wohlfahrtiimonas	0	0	0	0	0	0	0	0	0	0	0	0	0	0	0	0	0	0	0	0	0	0	4	0	0	0	0	0	0
Yeguia	0	0	0	0	0	0	0	0	0	1	0	0	0	0	0	0	0	0	0	0	0	0	0	0	0	0	0	0	0
Yersinia	0	0	0	0	0	0	0	0	0	0	0	0	0	0	0	2	0	1	1	1	0	0	1	0	0	0	0	1	0
Zymomonas	0	0	0	0	0	0	0	0	0	0	0	0	0	0	0	0	0	0	3	0	0	0	0	0	0	0	0	0	0
Supplementary Table 2B. Genera RPP genes identified in
	OtrA	Tet	Tet32	Tet36	Tet44	TetBP	TetM	TetO	TetQ	TetS	TetT	TetW
Absiella	0	0	0	0	0	0	2	0	0	0	0	0
Acetobacterium	0	0	0	0	0	0	0	2	0	0	0	0
Acholeplasma	0	0	0	0	1	0	0	0	0	0	0	0
Actinobacillus	0	0	0	0	0	0	0	3	0	0	0	0
Actinomyces	0	0	0	0	0	0	0	2	0	0	0	4
Adlercreutzia	0	0	0	0	0	0	0	0	0	0	0	3
Aedoeadaptatus	0	0	0	0	0	0	1	0	0	0	0	0
Aeriscardovia	0	0	0	0	0	0	0	1	0	0	0	0
Aerococcus	0	0	0	0	0	0	2	0	0	0	1	0
Agathobacter	0	0	1	0	0	0	0	1	0	0	0	1
Agathobaculum	0	0	1	0	0	0	0	0	0	0	0	1
Allofournierella	0	0	0	0	0	0	0	0	0	0	0	2
Amygdalobacter	0	0	0	0	0	0	1	0	0	0	0	0
Anaerococcus	0	0	0	0	0	0	3	0	0	0	0	0
Anaerosporobacter	0	0	1	0	0	0	0	0	0	0	0	0
Anaerostipes	0	0	0	0	0	0	3	4	0	0	0	0
Anaerotignum	0	0	0	0	0	0	0	0	0	0	0	2
Anaerotruncus	0	0	1	0	0	0	0	0	0	0	0	1
Bacteroides	0	0	0	3	0	0	0	0	34	0	0	1
Bifidobacterium	0	0	0	0	0	1	2	26	0	0	0	75
Blautia	0	0	3	0	0	0	0	10	0	0	0	2
Brotocaccenecus	0	0	0	0	0	0	0	0	0	0	0	3
Butyricicoccus	0	0	0	0	0	0	0	0	0	0	0	9
Butyrivibrio	0	0	0	0	0	0	0	0	0	0	0	4
Campylobacter	0	0	0	0	10	0	0	2101	0	0	0	0
Carnobacterium	0	0	0	0	0	0	5	0	0	1	0	0
Casaltella	0	0	0	0	0	0	0	0	0	0	0	1
Catenibacterium	0	0	0	0	0	0	0	2	0	0	0	0
Chlamydia	0	0	0	0	0	0	1	0	0	0	0	0
Christensenella	0	0	0	0	0	0	0	0	0	0	0	1
Clostridioides	0	0	4	0	0	1	51	2	0	0	2	8
Clostridium	0	0	1	0	2	37	6	9	0	0	0	3
Collinsella	0	0	0	0	0	0	0	0	0	0	0	10
Companilactobacillus	0	0	0	0	0	0	4	0	0	0	0	0
Coprobacillus	0	0	0	0	0	0	2	1	0	0	0	0
Coprococcus	0	0	0	0	0	0	0	7	0	0	0	0
Corynebacterium	0	0	0	0	0	0	0	3	0	0	0	0
Dialister	0	0	0	0	0	0	1	0	0	0	0	1
Diplocloster	0	0	0	0	0	0	1	0	0	0	0	0
Dorea	0	0	1	0	0	0	1	1	0	0	0	0
Dysosmobacter	0	0	0	0	0	0	0	0	0	0	0	6
Eggerthella	0	0	0	0	0	0	0	13	0	0	0	18
Eggerthia	0	0	0	0	0	0	0	0	0	0	0	1
Enterobacter	0	0	0	0	0	0	2	0	0	0	0	0
Enterocloster	0	0	2	0	0	0	0	3	0	0	0	1
Enterococcus	0	0	1	0	0	0	313	4	0	91	2	2
Enteroscipio	0	0	0	0	0	0	0	0	0	0	0	1
Erysipelothrix	0	0	0	0	0	0	2	0	0	0	0	0
Escherichia	0	0	1	0	0	1	101	1	0	0	0	4
Eubacterium	0	0	0	0	0	0	2	0	0	0	0	6
Facklamia	0	0	0	0	0	0	2	0	0	0	0	0
Faecalibacillus	0	0	0	0	0	0	1	0	0	0	0	0
Faecalibacterium	0	0	0	0	0	0	0	0	0	0	0	30
Faecalicatena	0	0	1	0	0	0	0	0	0	0	0	0
Faecalimonas	0	0	0	0	0	0	0	2	0	0	0	0
Faecalitalea	0	0	0	0	0	0	0	2	0	0	0	0
Fannyhessea	0	0	0	0	0	0	0	0	0	0	0	1
Fenollaria	0	0	0	0	0	0	1	0	0	0	0	0
Fibrobacter	0	0	0	0	0	0	0	5	0	0	0	1
Finegoldia	0	0	0	0	0	0	10	0	0	0	1	0
Flavonifractor	0	0	0	0	0	0	0	0	0	0	0	7
Fusicatenibacter	0	0	0	0	0	0	0	2	0	0	0	0
Fusobacterium	0	0	0	0	0	0	6	6	0	0	0	0
Gallibacterium	0	0	0	0	0	0	2	0	0	0	0	0
Gardnerella	0	0	0	0	0	0	6	0	0	0	0	0
Gemella	0	0	0	0	0	0	1	0	0	0	0	0
Gemmiger	0	0	0	0	0	0	0	0	0	0	0	1
Glaesserella	0	0	0	0	0	0	1	0	0	0	0	0
Globicatella	0	0	0	0	0	0	2	0	0	0	0	0
Gordonibacter	0	0	0	0	0	0	0	2	0	0	0	4
Granulicatella	0	0	0	0	0	0	1	0	0	0	0	0
Haemophilus	0	0	0	0	0	0	4	0	0	0	0	0
Hallerella	0	0	0	0	0	0	0	2	0	0	0	0
Holdemanella	0	0	0	0	0	0	2	0	0	0	0	3
Hoylesella	0	0	0	0	0	0	0	0	6	0	0	0
Hungatella	0	0	2	0	0	0	0	1	0	0	0	0
Intestinibacter	0	0	0	0	0	1	0	0	0	0	0	0
Intestinimonas	0	0	0	0	0	0	0	0	0	0	0	3
Klebsiella	0	0	0	0	0	0	9	0	0	2	0	2
Kurthia	0	0	0	0	0	0	3	0	0	0	0	0
Lachnoanaerobaculum	0	0	0	0	0	0	1	0	0	0	0	0
Lachnoclostridium	0	0	0	0	0	0	0	1	0	0	0	0
Lacticaseibacillus	0	0	0	0	0	0	4	0	0	0	0	0
Lactiplantibacillus	0	0	0	0	0	0	7	0	0	1	0	0
Lactobacillus	0	0	0	0	0	0	36	0	0	0	0	0
Lactococcus	0	0	0	0	0	0	3	0	0	26	0	0
Latilactobacillus	0	0	0	0	0	0	3	0	0	0	0	0
Leuconostoc	0	0	0	0	0	0	0	0	0	2	0	0
Levilactobacillus	0	0	0	0	0	0	2	0	0	0	0	0
Ligilactobacillus	0	0	0	0	0	0	20	0	0	0	0	0
Limosilactobacillus	0	0	0	0	0	0	2	0	0	0	0	0
Listeria	0	0	0	0	0	0	9	2	0	3	0	0
Macrococcus	0	0	0	0	0	0	0	0	0	1	0	0
Mammaliicoccus	0	0	0	0	0	0	3	0	0	1	0	0
Mediterraneibacter	0	0	0	0	0	0	1	1	0	0	0	0
Megamonas	0	0	0	0	0	0	2	0	0	0	0	3
Megasphaera	0	0	0	0	0	0	1	2	0	0	0	3
Mitsuokella	0	0	0	0	0	0	0	0	0	0	0	1
Mobiluncus	0	0	0	0	0	0	0	10	0	0	0	0
Monoglobus	0	0	0	0	0	0	0	0	0	0	0	1
Morganella	0	0	0	0	0	0	1	0	0	0	0	0
Mycobacteroides	0	0	0	0	0	0	1	0	0	0	0	0
Mycoplasma	0	0	0	0	0	0	6	0	0	0	0	0
Neglectibacter	0	0	0	0	0	0	0	0	0	0	0	4
Neisseria	0	0	0	0	0	0	6	0	0	0	0	0
Neofamilia	0	0	0	0	0	0	0	0	0	0	1	0
Oscillibacter	0	0	0	0	0	0	0	0	0	0	0	1
Parabacteroides	0	0	0	0	0	0	0	1	5	0	0	0
Paraeggerthella	0	0	0	0	0	0	0	0	0	0	0	2
Pasteurella	0	0	0	0	0	0	0	1	0	0	0	0
Pediococcus	0	0	0	0	0	0	8	1	0	0	0	0
Peptoclostridium	0	0	0	0	2	0	0	0	0	0	0	0
Peptoniphilus	0	0	0	0	0	0	7	0	0	0	1	0
Peptostreptococcus	0	0	0	0	0	0	2	0	0	0	0	0
Phascolarctobacterium	0	0	1	0	0	0	0	0	0	0	0	1
Phocaeicola	0	0	0	0	0	0	0	0	12	0	0	1
Prevotella	0	0	0	0	0	0	0	0	17	0	0	0
Propionimicrobium	0	0	0	0	0	0	0	1	0	0	0	0
Proteus	0	0	0	0	0	0	1	0	0	0	0	0
Providencia	0	0	0	0	0	0	1	0	0	0	0	0
Pseudobutyrivibrio	0	0	0	0	0	0	0	0	0	0	0	2
Pseudoflavonifractor	0	0	0	0	0	0	0	0	0	0	0	1
Pseudogemmobacter	0	0	0	0	0	0	2	0	0	0	0	0
Pseudomonas	0	0	0	0	0	0	2	0	0	0	0	0
Riemerella	0	0	0	0	0	0	0	1	0	0	0	0
Roseburia	0	0	0	0	0	0	0	1	0	0	0	2
Rothia	0	0	0	0	0	0	0	0	0	0	0	4
Ruminococcoides	0	0	0	0	0	0	0	0	0	0	0	1
Ruminococcus	0	0	0	0	0	0	1	11	0	0	0	9
Ruthenibacterium	0	0	0	0	0	0	0	0	0	0	0	1
Salmonella	0	0	1	0	0	0	91	5	0	0	0	4
Schaalia	0	0	0	0	0	0	0	0	0	0	0	3
Segatella	0	0	0	0	0	0	0	0	6	0	0	0
Selenomonas	0	0	0	0	0	0	0	0	0	0	0	2
Shigella	0	0	0	0	0	0	1	0	0	0	0	0
Solibacillus	0	0	1	0	0	0	0	0	0	0	0	0
Solibaculum	0	0	0	0	0	0	0	0	0	0	0	2
Staphylococcus	0	0	0	0	0	0	355	0	0	3	0	0
Streptococcus	0	0	0	0	0	0	831	127	0	41	4	35
Streptomyces	4	24	0	0	0	0	0	0	0	0	0	0
Subdoligranulum	0	0	0	0	0	0	0	0	0	0	0	1
Suicoccus	0	0	0	0	0	0	2	0	0	0	0	0
Thomasclavelia	0	0	0	0	0	1	1	0	0	0	0	0
Treponema	0	0	1	0	1	0	0	0	0	0	0	0
Trueperella	0	0	0	0	0	0	0	0	0	0	0	4
Ureaplasma	0	0	0	0	0	0	7	0	0	0	0	0
Vagococcus	0	0	0	0	0	0	9	0	0	0	0	0
Varibaculum	0	0	0	0	0	0	0	2	0	0	0	0
Veillonella	0	0	0	0	0	1	15	1	0	0	0	2
Velocimicrobium	0	0	0	0	0	0	0	2	0	0	0	0
Vescimonas	0	0	0	0	0	0	0	0	0	0	0	2
Vibrio	0	0	0	0	0	0	1	0	0	0	0	0
Victivallis	0	0	0	0	0	0	0	0	0	0	0	3
Waltera	0	0	0	0	0	0	0	0	0	0	0	1
Supplementary Table 2C. Genera DES1 genes identified in
	TetX	TetX12	TetX13	TetX14	TetX2	TetX3	TetX4	TetX5	TetX6-He	TetX6-Liu	TetX7	TetX9
Acinetobacter	0	0	4	0	0	18	0	2	4	0	2	2
Aeromonas	0	0	0	0	0	0	3	0	0	0	0	0
Alistipes	1	0	0	0	1	0	0	0	0	0	0	0
Bacteroides	37	0	0	0	39	0	0	0	0	0	0	0
Bergeyella	0	0	0	0	2	0	0	0	0	0	0	0
Butyricimonas	1	0	0	0	1	0	0	0	0	0	0	0
Chryseobacterium	2	0	5	0	2	0	0	0	2	1	0	0
Delftia	1	0	0	0	1	0	0	0	0	0	0	0
Elizabethkingia	8	0	0	0	8	0	0	0	0	0	0	0
Empedobacter	4	0	0	1	4	0	0	0	0	0	0	0
Enterobacter	0	0	0	0	0	0	0	0	0	0	1	1
Escherichia	2	1	3	0	2	3	30	0	5	0	5	5
Flavobacterium	2	0	0	0	2	0	0	0	0	0	1	0
Ignatzschineria	0	0	1	0	0	0	0	0	1	0	0	0
Klebsiella	0	0	0	0	0	0	2	0	0	0	0	0
Leyella	1	0	0	0	1	0	0	0	0	0	0	0
Mycobacteroides	0	0	0	0	0	0	0	0	0	0	1	0
Myroides	8	0	0	0	8	0	0	2	0	0	0	0
Odoribacter	1	0	0	0	1	0	0	0	0	0	0	0
Parabacteroides	6	0	0	0	6	0	0	0	0	0	0	0
Phocaeicola	5	0	0	0	5	0	0	0	0	0	0	0
Proteus	0	0	3	0	0	0	0	0	3	0	1	1
Providencia	0	0	1	0	0	1	0	0	1	0	0	0
Riemerella	6	15	16	37	27	0	2	0	16	3	0	0
Salmonella	1	0	4	0	1	0	7	0	4	0	2	2
Segatella	1	0	0	0	1	0	0	0	0	0	0	0
Shewanella	0	0	1	0	0	0	0	0	1	0	0	0
Shigella	0	0	0	0	0	0	1	0	0	0	0	0
Sphingobacterium	3	0	2	0	3	0	0	0	2	0	0	0
Treponema	1	0	0	0	1	0	0	0	0	0	0	0
Vibrio	3	0	0	0	3	0	1	0	0	0	0	0
Weeksella	3	0	0	0	3	0	0	0	0	0	0	0
Supplementary Table 2D. Genera DES2 genes identified in
	Tet56
Legionella	9
Supplementary Table 2E. Genera DES2 genes identified in
Genus	Gram state
Absiella	G+
Accumulibacter	G-
Acetobacter	G-
Acetobacterium	G+
Acholeplasma	NA
Acinetobacter	G-
Actinobacillus	G-
Actinobaculum	G+
Actinomyces	G+
Adlercreutzia	G+
Aedoeadaptatus	NA
Aeriscardovia	G+
Aerococcus	G+
Aeromonas	G-
Agathobacter	G+
Agathobaculum	G+
Agrobacterium	G-
Agrococcus	G+
Alicycliphilus	G-
Alistipes	G-
Allofournierella	NA
Alteromonas	G-
Amygdalobacter	G+
Anaerococcus	G+
Anaerosporobacter	G+
Anaerostipes	G+
Anaerotignum	G+
Anaerotruncus	G+
Arcobacter	G-
Arthrobacter	G+
Bacillus	G+
Bacteroides	G-
Bergeyella	G-
Bhargavaea	G+
Bibersteinia	G-
Bifidobacterium	G+
Blautia	G+
Bombella	G-
Brevibacterium	G+
Brochothrix	G+
Brotocaccenecus	NA
Brucella	G-
Burkholderia	G-
Butyricicoccus	G+
Butyricimonas	G-
Butyrivibrio	G+
Campylobacter	G-
Carnobacterium	G+
Casaltella	G+
Catenibacterium	G+
Cellulosimicrobium	G+
Chlamydia	G-
Christensenella	G+
Chryseobacterium	G-
Citricoccus	G+
Citrobacter	G-
Clostridioides	G+
Clostridioides	G+
Clostridium	G+
Collinsella	G+
Companilactobacillus	G+
Coprobacillus	G+
Coprococcus	G+
Corynebacterium	G+
Cronobacter	G-
Cryobacterium	G+
Delftia	G-
Desulfobulbus	G-
Desulfovibrio	G-
Dialister	G-
Diplocloster	G+
Dorea	G+
Dysosmobacter	G+
Edwardsiella	G-
Eggerthella	G+
Eggerthia	G+
Elizabethkingia	G-
Empedobacter	G-
Enterobacter	G-
Enterocloster	G+
Enterococcus	G+
Enteroscipio	NA
Erysipelothrix	G+
Escherichia	G-
Eubacterium	G+
Facklamia	G+
Faecalibacillus	G+
Faecalibacterium	G+
Faecalicatena	G+
Faecalimonas	G+
Faecalitalea	G+
Fannyhessea	G+
Fenollaria	G+
Fibrobacter	G-
Finegoldia	G+
Flaviflexus	G+
Flavimobilis	G+
Flavobacterium	G-
Flavonifractor	G+
Fumia	NA
Fusicatenibacter	G+
Fusobacterium	G-
Gallibacterium	G-
Gardnerella	NA
Gemella	G+
Gemmiger	G+
Geobacillus	G+
Gilliamella	G-
Glaesserella	G-
Globicatella	G+
Glutamicibacter	G+
Gordonibacter	G+
Granulicatella	G+
Haemophilus	G-
Hallerella	NA
Histophilus	G-
Holdemanella	G+
Hoylesella	G+
Hungatella	G+
Ignatzschineria	G-
Intestinibacter	G+
Intestinimonas	G+
Kitasatospora	G+
Klebsiella	G-
Kluyvera	G-
Kocuria	G+
Kurthia	G+
Lachnoanaerobaculum	G+
Lachnoclostridium	G+
Lachnospira	G+
Lacticaseibacillus	G+
Lactiplantibacillus	G+
Lactobacillus	G+
Lactococcus	G+
Latilactobacillus	G+
Leclercia	G-
Legionella	G-
Leucobacter	G+
Leuconostoc	G+
Levilactobacillus	G+
Leyella	G-
Ligilactobacillus	G+
Limosilactobacillus	G+
Listeria	G+
Macrococcoides	G+
Macrococcus	G+
Mammaliicoccus	G+
Mannheimia	G-
Mediterraneibacter	G+
Megamonas	G-
Megasphaera	G-
Microbacterium	G+
Micrococcus	G+
Mitsuokella	G-
Mobiluncus	G+
Monoglobus	G+
Moraxella	G-
Morganella	G-
Mycobacterium	G+
Mycobacteroides	G+
Mycolicibacterium	G+
Mycoplasma	NA
Myroides	G-
Neglectibacter	G-
Neisseria	G-
Neofamilia	NA
Nitratidesulfovibrio	NA
Nitrospira	G-
Odoribacter	G-
Oscillibacter	G-
Parabacteroides	G-
Paraeggerthella	G+
Pasteurella	G-
Pediococcus	G+
Pelagerythrobacter	G-
Pelistega	G-
Peptoclostridium	G+
Peptoniphilus	G+
Peptostreptococcus	G+
Perlabentimonas	G-
Phascolarctobacterium	G-
Phocaeicola	G-
Photobacterium	G-
Phytoplasma	NA
Piscirickettsia	G-
Prescottella	G+
Prevotella	G-
Propioniciclava	G+
Propionimicrobium	G+
Proteus	G-
Providencia	G-
Pseudoalteromonas	G-
Pseudobutyrivibrio	G+
Pseudoflavonifractor	G+
Pseudogemmobacter	NA
Pseudomonas	G-
Psychrobacter	G-
Raoultella	G-
Rhizobium	G-
Riemerella	G-
Roseburia	G+
Rothia	G+
Ruminococcoides	NA
Ruminococcus	G+
Ruthenibacterium	G+
Salmonella	G-
Schaalia	G+
Segatella	G-
Selenomonas	G-
Sellimonas	G+
Serratia	G-
Shewanella	G-
Shigella	G-
Simiaoa	G+
Siminovitchia	G+
Snodgrassella	G-
Solibacillus	G+
Solibaculum	G+
Sphingobacterium	G-
Sphingomonas	G-
Staphylococcus	G+
Streptococcus	G+
Streptomyces	G+
Subdoligranulum	G+
Suicoccus	NA
Tessaracoccus	G+
Thalassotalea	G-
Thomasclavelia	G+
Treponema	G-
Trueperella	G+
Ureaplasma	NA
Vagococcus	G+
Varibaculum	G+
Veillonella	G-
Velocimicrobium	NA
Vescimonas	NA
Vibrio	G-
Victivallis	G-
Waltera	NA
Weeksella	G-
Wohlfahrtiimonas	G-
Yeguia	G+
Yersinia	G-
Zymomonas	G-

## Sheet: Supplementary Data 3
code	mech	gene	TET	OXY	CTC	DOX	MIN	MET	TIG	OMA	ERA
363	NA	empty	1	1	2	1	1	1	0.5	2	0.25
335	EFF	tetA	32	128	16	8	2	32	0.5	2	0.25
336	EFF	tetL	32	128	64	8	2	32	0.5	2	0.25
337	EFF	tetB	256	512	64	32	8	256	0.5	2	0.25
340	EFF	tetG	64	64	64	16	4	64	0.5	2	0.25
365	EFF	tet39	32	64	32	8	4	32	1	2	0.5
368	EFF	tetE	256	256	128	32	8	128	0.5	4	0.5
341	RPP	tet36	32	16	64	32	64	32	0.5	2	0.25
342	RPP	tetO	32	16	64	32	256	32	0.5	2	0.25
343	RPP	tetM	16	16	64	32	64	32	0.5	2	0.25
344	RPP	tetW	64	32	128	64	128	64	0.5	2	0.25
345	RPP	tet32	16	8	64	32	32	32	0.5	2	0.25
346	RPP	tetS	2	2	8	8	8	4	0.5	2	0.25
351	DES-1	tetX7	32	32	32	16	16	32	4	16	4
352	DES-1	tetX3	256	128	128	32	32	256	8	64	4
353	DES-1	tetX6	128	64	64	32	8	256	2	32	4
355	DES-1	tetX12	256	128	256	128	32	256	8	64	4
356	DES-1	tetX2	16	32	32	8	2	32	1	4	1
366	DES-1	tetX8	32	32	64	16	4	32	1	8	2
357	DES-2	tet50	32	32	64	2	2	1	0.5	2	0.25
358	DES-2	tet56	16	16	32	4	2	4	1	2	0.25
359	DES-2	tet51	32	32	64	8	2	4	0.5	2	0.25
360	DES-2	tet54	16	32	32	4	2	8	0.5	2	0.25
361	DES-2	tet55	16	16	32	2	2	1	0.5	2	0.25
362	DES-2	tet47	16	16	8	8	2	8	0.5	2	0.25

## Sheet: Supplementary Data 4
barcode_ID	barcode_seq		samplebc_name	samplebc_seq
b01	TCTACGA		PCR1-001	GATGCA
b02	GCTACTC		PCR1-002	CTGAGA
b03	ACGACAG		PCR1-003	CTAGTG
b04	AGATGGT		PCR1-004	ACCCTA
b05	CCTATGT		PCR1-005	CATCTC
b06	CAGGTGA		PCR1-006	CTTTCG
b07	AGCGTAG		PCR1-007	GACACT
b08	TGTCACT		PCR1-008	GTGTGA
b09	AAACCGG		PCR1-009	TGAGGA
b10	CTGTTTC		PCR1-010	GTCACA
b11	CCTGTCT		PCR1-011	CACAGT
b12	TACTGTG		PCR1-012	TCCAGA
b13	ACGAACA		PCR1-013	GGATGA
b14	CTTATCG		PCR1-014	TACTGC
b15	TGGCGTT		PCR1-015	GTCTCT
b16	ACCGTCT		PCR1-016	TCGCAA
b17	GGTTCGA		PCR1-017	AACATC
b18	ACTCTGA		PCR1-018	AGACGA
b19	TTTGGCT		PCR1-019	AACGGT
b20	TTTCTGG		PCR1-020	CTAGTC
b21	GAACTAC		PCR1-021	CCTAAC
b22	TTACAGC		PCR1-022	GTCTGT
b23	CCACTAT		PCR1-023	TAGCCA
b24	GCGTATG		PCR1-024	CATACG
b25	GAAGGCT		PCR1-025	GCAATG
			PCR1-026	CCTTTG
			PCR1-027	TGACTC
			PCR1-028	GGTGTT
			PCR1-029	CGACAT
			PCR1-030	GTCGAT
			PCR1-031	TCGTTG
			PCR1-032	AGTCCA
			PCR1-033	GCTATC
			PCR1-034	TTGCAG
			PCR1-035	TACCTG
			PCR1-036	AATCCC
			PCR1-037	GGTTAG
			PCR1-038	CAGTAG
			PCR1-039	CCGTTT
			PCR1-040	ATTCCC
			PCR1-041	CAAGTG
			PCR1-042	TATGGG
			PCR1-043	AGCATG
			PCR1-044	ACTTGC
			PCR1-045	TGTGTC
			PCR1-046	GTGGTT
			PCR1-047	GTATCC
			PCR1-048	ACCCAT
			PCR1-049	CCTTGT
			PCR1-050	CAGTCT
			PCR1-051	CAGGTT
			PCR1-052	ACTCGT
			PCR1-053	CAGCAA
			PCR1-054	ATACCG
			PCR1-055	TTCGGT
			PCR1-056	ATAGGC
			PCR1-057	GGTATC
			PCR1-058	TTCGCT
			PCR1-059	TTACCC
			PCR1-060	GTACTC
			PCR1-061	TGAAGG
			PCR1-062	GGACAA
			PCR1-063	ACGTTG
			PCR1-064	TCCATC
			PCR1-065	GCAGTT
			PCR1-066	GATGGT
			PCR1-067	AGTGGT
			PCR1-068	CCCTAT
			PCR1-069	TGTCAG
			PCR1-070	TCTCCT
			PCR1-071	CTATCG
			PCR1-072	ACGTGT
			PCR1-073	GTGTAC
			PCR1-074	TGTCTC
			PCR1-075	GGATTG
			PCR1-076	CATGCA
			PCR1-077	GTAGAC
			PCR1-078	GGTTGT
			PCR1-079	GTCATG
			PCR1-080	TACCAC
			PCR1-081	GCGTTA
			PCR1-082	CAGCAT
			PCR1-083	CTAGCT
			PCR1-084	TACGCT
			PCR1-085	TTGGTC
			PCR1-086	ATCGAC
			PCR1-087	GAAGGA
			PCR1-088	GTCACT
			PCR1-089	GAGTGA
			PCR1-090	AAGTCC
			PCR1-091	GTGCAA
			PCR1-092	TCTGAC
			PCR1-093	ACGACT
			PCR1-094	GCTCTA
			PCR1-095	TCTACC
			PCR1-096	ATGCCA

## Sheet: Supplementary Data 5
GCF_000598205.1	NZ_JGCZ01000360.1:13478-14641:tetracycline-inactivating monooxygenase Tet(X2)	NZ_JGCZ01000360.1:14813-15949:tetracycline-inactivating monooxygenase Tet(X1)	NZ_JGCZ01000388.1:431-2353:tetracycline resistance ribosomal protection protein Tet(Q)
GCF_009019645.1	NZ_WCVO01000044.1:24560-26482:tetracycline resistance ribosomal protection protein Tet(Q)	NZ_WCVO01000144.1:4492-5655:tetracycline-inactivating monooxygenase Tet(X2)
GCF_019130755.1	NZ_JAHOKV010000032.1:46094-47257:tetracycline-inactivating monooxygenase Tet(X2)	NZ_JAHOKV010000032.1:47429-48565:tetracycline-inactivating monooxygenase Tet(X1)
GCF_009019975.1	NZ_WCUY01000037.1:9202-11124:tetracycline resistance ribosomal protection protein Tet(Q)	NZ_WCUY01000104.1:946-2109:tetracycline-inactivating monooxygenase Tet(X2)
GCF_021410705.1	NZ_JAHYNW010000147.1:161-1297:tetracycline-inactivating monooxygenase Tet(X1)	NZ_JAHYNW010000156.1:143-1306:tetracycline-inactivating monooxygenase Tet(X2)
GCF_018972085.1	NZ_CP076675.1:605283-606446:tetracycline-inactivating monooxygenase Tet(X5)	NZ_CP076675.1:610629-611792:tetracycline-inactivating monooxygenase Tet(X5)
GCF_000273095.1	NZ_JH724175.1:482286-484208:tetracycline resistance ribosomal protection protein Tet(Q)	NZ_JH724175.1:500444-501580:tetracycline-inactivating monooxygenase Tet(X1)	NZ_JH724175.1:501752-502915:tetracycline-inactivating monooxygenase Tet(X2)
GCF_000689455.1	NZ_CCAB010000139.1:53368-54531:tetracycline-inactivating monooxygenase Tet(X2)
GCF_018474125.1	NZ_JAGFTY010000005.1:119517-120650:tetracycline-inactivating monooxygenase Tet(X5)	NZ_JAGFTY010000016.1:2315-3478:tetracycline-inactivating monooxygenase Tet(X5)
GCF_014220855.1	NZ_JACLFR010000032.1:222-1385:tetracycline-inactivating monooxygenase Tet(X2)
GCF_014220515.1	NZ_JACLDK010000013.1:9699-10862:tetracycline-inactivating monooxygenase Tet(X2)
GCF_018474405.1	NZ_JAGFUL010000002.1:67710-69632:tetracycline resistance ribosomal protection protein Tet(Q)	NZ_JAGFUL010000002.1:202996-204159:tetracycline-inactivating monooxygenase Tet(X2)
GCF_015557855.1	NZ_JADNPB010000042.1:221-1384:tetracycline-inactivating monooxygenase Tet(X2)
GCF_021655845.1	NZ_CP081934.1:2379217-2380380:tetracycline-inactivating monooxygenase Tet(X5)	NZ_CP081934.1:2382434-2383597:tetracycline-inactivating monooxygenase Tet(X5)
GCF_009690745.1	NZ_QXQM01000002.1:420-1583:tetracycline-inactivating monooxygenase Tet(X2)	NZ_QXQM01000004.1:87563-89485:tetracycline resistance ribosomal protection protein Tet(Q)	NZ_QXQM01000022.1:2800-3963:tetracycline-inactivating monooxygenase Tet(X2)	NZ_QXQM01000023.1:38-1201:tetracycline-inactivating monooxygenase Tet(X2)
GCF_009019355.1	NZ_WCWD01000046.1:22319-24241:tetracycline resistance ribosomal protection protein Tet(Q)	NZ_WCWD01000106.1:924-2087:tetracycline-inactivating monooxygenase Tet(X2)
GCF_009019385.1	NZ_WCWA01000008.1:22402-23565:tetracycline-inactivating monooxygenase Tet(X2)	NZ_WCWA01000049.1:9203-11125:tetracycline resistance ribosomal protection protein Tet(Q)
GCF_007341395.1	NZ_VJYL01000040.1:27822-28985:tetracycline-inactivating monooxygenase Tet(X2)	NZ_VJYL01000040.1:29157-30293:tetracycline-inactivating monooxygenase Tet(X1)	NZ_VJYL01000086.1:2-1594:tetracycline resistance ribosomal protection protein Tet(Q)
GCF_009101555.1	NZ_WDDY01000044.1:41315-42478:tetracycline-inactivating monooxygenase Tet(X2)	NZ_WDDY01000044.1:42650-43786:tetracycline-inactivating monooxygenase Tet(X1)
GCF_009102135.1	NZ_WDDW01000045.1:41315-42478:tetracycline-inactivating monooxygenase Tet(X2)	NZ_WDDW01000045.1:42650-43786:tetracycline-inactivating monooxygenase Tet(X1)
GCF_009914435.1	NZ_CP045132.1:2991-4154:tetracycline-inactivating monooxygenase Tet(X3)	NZ_CP045132.1:8108-9271:tetracycline-inactivating monooxygenase Tet(X3)	NZ_CP045132.1:13225-14388:tetracycline-inactivating monooxygenase Tet(X3)	NZ_CP045132.1:18342-19505:tetracycline-inactivating monooxygenase Tet(X3)
GCF_009102325.1	NZ_WDDN01000101.1:4220-5356:tetracycline-inactivating monooxygenase Tet(X1)	NZ_WDDN01000101.1:5528-6691:tetracycline-inactivating monooxygenase Tet(X2)
GCF_014305115.1	NZ_JACRUJ010000001.1:302750-303883:tetracycline-inactivating monooxygenase Tet(X5)
GCF_019061335.1	NZ_JAHQYX010000011.1:39700-41622:tetracycline resistance ribosomal protection protein Tet(Q)	NZ_JAHQYX010000011.1:117557-118720:tetracycline-inactivating monooxygenase Tet(X2)
GCF_019128665.1	NZ_JAHOGU010000013.1:36280-38202:tetracycline resistance ribosomal protection protein Tet(Q)	NZ_JAHOGU010000013.1:114137-115300:tetracycline-inactivating monooxygenase Tet(X2)
GCF_009690655.1	NZ_QXQJ01000008.1:11773-12906:tetracycline-inactivating monooxygenase Tet(X5)	NZ_QXQJ01000015.1:150-1313:tetracycline-inactivating monooxygenase Tet(X2)
GCF_001670725.1	NZ_LUDQ01000022.1:20-1183:tetracycline-inactivating monooxygenase Tet(X5)
GCF_014220275.1	NZ_JACLDV010000013.1:10728-11891:tetracycline-inactivating monooxygenase Tet(X2)
GCF_014219595.1	NZ_JACLFJ010000026.1:222-1385:tetracycline-inactivating monooxygenase Tet(X2)
GCF_020558215.1	NZ_JAJCKB010000086.1:8649-9812:tetracycline-inactivating monooxygenase Tet(X2)	NZ_JAJCKB010000086.1:9984-11120:tetracycline-inactivating monooxygenase Tet(X1)
GCF_014219295.1	NZ_JACLGD010000023.1:1669-2832:tetracycline-inactivating monooxygenase Tet(X2)
GCF_019657165.1	NZ_BPFV01000072.1:1511-2665:tetracycline-inactivating monooxygenase Tet(X4)	NZ_BPFV01000074.1:802-1983:tetracycline efflux MFS transporter Tet(D)	NZ_LC633285.1:99507-100661:tetracycline-inactivating monooxygenase Tet(X4)
GCF_015556115.1	NZ_JADNLS010000071.1:1042-2205:tetracycline-inactivating monooxygenase Tet(X2)
GCF_015668105.1	NZ_JADPEZ010000011.1:14123-16045:tetracycline resistance ribosomal protection protein Tet(Q)	NZ_JADPEZ010000084.1:358-1494:tetracycline-inactivating monooxygenase Tet(X1)	NZ_JADPEZ010000090.1:12-1175:tetracycline-inactivating monooxygenase Tet(X2)
GCF_013418115.1	NZ_VPCR01000101.1:1325-2488:tetracycline-inactivating monooxygenase Tet(X3)	NZ_VPCR01000122.1:844-1977:tetracycline-inactivating monooxygenase Tet(X5)
GCF_022133575.1	NZ_JAKNHU010000039.1:48968-50131:tetracycline-inactivating monooxygenase Tet(X2)	NZ_JAKNHU010000039.1:50303-51052:tetracycline-inactivating monooxygenase Tet(X1)	NZ_JAKNHU010000128.1:1-1629:tetracycline resistance ribosomal protection protein Tet(Q)
GCF_009019695.1	NZ_WCVL01000060.1:9180-11102:tetracycline resistance ribosomal protection protein Tet(Q)	NZ_WCVL01000211.1:920-2083:tetracycline-inactivating monooxygenase Tet(X2)
GCF_009019655.1	NZ_WCVN01000133.1:1472-3394:tetracycline resistance ribosomal protection protein Tet(Q)	NZ_WCVN01000455.1:305-1468:tetracycline-inactivating monooxygenase Tet(X2)
GCF_000273155.1	NZ_JH724215.1:228096-230018:tetracycline resistance ribosomal protection protein Tet(Q)	NZ_JH724215.1:2823778-2825700:tetracycline resistance ribosomal protection protein Tet(Q)	NZ_JH724215.1:2827574-2828737:tetracycline-inactivating monooxygenase Tet(X2)
GCF_001695355.1	NZ_LGTH01000001.1:1415165-1416328:tetracycline-inactivating monooxygenase Tet(X2)	NZ_LGTH01000004.1:924282-925445:tetracycline-inactivating monooxygenase Tet(X2)
GCF_019128155.1	NZ_JAHOFV010000009.1:1787-2950:tetracycline-inactivating monooxygenase Tet(X2)	NZ_JAHOFV010000009.1:78885-80807:tetracycline resistance ribosomal protection protein Tet(Q)
GCF_009102625.1	NZ_WDCP01000100.1:3017-4153:tetracycline-inactivating monooxygenase Tet(X1)	NZ_WDCP01000100.1:4325-5488:tetracycline-inactivating monooxygenase Tet(X2)	NZ_WDCP01000207.1:3-1583:tetracycline resistance ribosomal protection protein Tet(Q)
GCF_009690665.1	NZ_QXQK01000010.1:90787-91950:tetracycline-inactivating monooxygenase Tet(X2)
GCF_015549065.1	NZ_JADMYG010000040.1:45954-47090:tetracycline-inactivating monooxygenase Tet(X1)	NZ_JADMYG010000040.1:47262-48425:tetracycline-inactivating monooxygenase Tet(X2)	NZ_JADMYG010000067.1:222-2144:tetracycline resistance ribosomal protection protein Tet(Q)
GCF_019130915.1	NZ_JAHOLF010000087.1:644-1807:tetracycline-inactivating monooxygenase Tet(X2)
GCF_014900915.1	NZ_JACVVU010000069.1:1601-2797:tetracycline efflux MFS transporter Tet(A)	NZ_JACVVU010000071.1:2608-3741:tetracycline-inactivating monooxygenase Tet(X5)
GCF_014219425.1	NZ_JACLFQ010000019.1:1061-2224:tetracycline-inactivating monooxygenase Tet(X2)
GCF_014219705.1	NZ_JACLFF010000025.1:375-1538:tetracycline-inactivating monooxygenase Tet(X2)
GCF_003467215.1	NZ_QSFT01000063.1:645-1808:tetracycline-inactivating monooxygenase Tet(X2)
GCF_005844935.1	NZ_SPGV01000048.1:4917-6080:tetracycline-inactivating monooxygenase Tet(X2)
GCF_019655655.1	NZ_BPFM01000057.1:1310-2512:tetracycline efflux MFS transporter Tet(B)	NZ_BPFM01000061.1:1107-2261:tetracycline-inactivating monooxygenase Tet(X4)
GCF_018474135.1	NZ_JAGFTZ010000005.1:119517-120650:tetracycline-inactivating monooxygenase Tet(X5)	NZ_JAGFTZ010000016.1:2315-3478:tetracycline-inactivating monooxygenase Tet(X5)
GCF_021352595.1	NZ_JACTLZ010000024.1:1340-2503:tetracycline-inactivating monooxygenase Tet(X2)	NZ_JACTLZ010000024.1:2668-3831:tetracycline-inactivating monooxygenase Tet(X2)
GCF_018474285.1	NZ_JAGFUG010000017.1:9473-10636:tetracycline-inactivating monooxygenase Tet(X5)	NZ_JAGFUG010000017.1:17597-18760:tetracycline-inactivating monooxygenase Tet(X2)
GCF_019896115.1	NZ_CP075193.1:1580571-1581734:tetracycline-inactivating monooxygenase Tet(X2)	NZ_CP075193.1:1581906-1583042:tetracycline-inactivating monooxygenase Tet(X1)	NZ_CP075193.1:2869320-2871242:tetracycline resistance ribosomal protection protein Tet(Q)
GCF_015552245.1	NZ_JADNEG010000001.1:55680-57602:tetracycline resistance ribosomal protection protein Tet(Q)	NZ_JADNEG010000020.1:67651-68814:tetracycline-inactivating monooxygenase Tet(X2)
GCF_014220895.1	NZ_JACLEO010000042.1:5880-7043:tetracycline-inactivating monooxygenase Tet(X2)
GCF_014220605.1	NZ_JACLDE010000013.1:10728-11891:tetracycline-inactivating monooxygenase Tet(X2)
GCF_009828895.1	NZ_WURM01000002.1:169485-170684:tetracycline efflux MFS transporter Tet(H)	NZ_WURM01000016.1:35696-36829:tetracycline-inactivating monooxygenase Tet(X5)
GCF_016607565.1	NZ_CP060811.1:1190793-1191935:tetracycline-inactivating monooxygenase Tet(X5)	NZ_CP060812.1:62670-64586:tetracycline resistance ribosomal protection protein Tet(M)	NZ_CP060813.1:58153-59055:tetracycline efflux MFS transporter Tet(Y)	NZ_CP060813.1:68429-69592:tetracycline-inactivating monooxygenase Tet(X3)
GCF_019128475.1	NZ_JAHOGK010000024.1:71407-72570:tetracycline-inactivating monooxygenase Tet(X2)	NZ_JAHOGK010000029.1:34389-36311:tetracycline resistance ribosomal protection protein Tet(Q)
GCF_003468545.1	NZ_QSIH01000028.1:381-1544:tetracycline-inactivating monooxygenase Tet(X2)
GCF_011058315.1	NZ_CP049298.1:595973-597136:tetracycline-inactivating monooxygenase Tet(X2)	NZ_CP049298.1:1664359-1666269:tetracycline resistance ribosomal protection protein Tet(36)	NZ_CP049298.1:1672793-1673956:tetracycline-inactivating monooxygenase Tet(X2)
GCF_014219385.1	NZ_JACLFY010000030.1:222-1385:tetracycline-inactivating monooxygenase Tet(X2)
GCF_003475725.1	NZ_QRPY01000048.1:916-2052:tetracycline-inactivating monooxygenase Tet(X1)	NZ_QRPY01000048.1:2224-3387:tetracycline-inactivating monooxygenase Tet(X2)	NZ_QRPY01000070.1:2-1666:tetracycline resistance ribosomal protection protein Tet(Q)
GCF_019130375.1	NZ_JAHOKA010000031.1:46094-47257:tetracycline-inactivating monooxygenase Tet(X2)	NZ_JAHOKA010000031.1:47429-48565:tetracycline-inactivating monooxygenase Tet(X1)
GCF_015670025.1	NZ_JADPBE010000068.1:7340-9253:tetracycline resistance ribosomal protection protein Tet(Q)	NZ_JADPBE010000075.1:3688-5610:tetracycline resistance ribosomal protection protein Tet(Q)	NZ_JADPBE010000125.1:291-1427:tetracycline-inactivating monooxygenase Tet(X1)	NZ_JADPBE010000137.1:143-1306:tetracycline-inactivating monooxygenase Tet(X2)
GCF_019128655.1	NZ_JAHOHB010000018.1:39700-41622:tetracycline resistance ribosomal protection protein Tet(Q)	NZ_JAHOHB010000051.1:27510-28673:tetracycline-inactivating monooxygenase Tet(X2)
GCF_000263115.1	NZ_JH724206.1:583411-584574:tetracycline-inactivating monooxygenase Tet(X2)	NZ_JH724206.1:586448-588370:tetracycline resistance ribosomal protection protein Tet(Q)	NZ_JH724206.1:3177134-3179056:tetracycline resistance ribosomal protection protein Tet(Q)
GCF_014900935.1	NZ_JACVVR010000066.1:1601-2797:tetracycline efflux MFS transporter Tet(A)	NZ_JACVVR010000092.1:5072-6205:tetracycline-inactivating monooxygenase Tet(X5)
GCF_019130815.1	NZ_JAHOLB010000087.1:644-1807:tetracycline-inactivating monooxygenase Tet(X2)
GCF_015554045.1	NZ_JADNHS010000021.1:238-1374:tetracycline-inactivating monooxygenase Tet(X1)	NZ_JADNHS010000037.1:7340-9253:tetracycline resistance ribosomal protection protein Tet(Q)	NZ_JADNHS010000060.1:143-1306:tetracycline-inactivating monooxygenase Tet(X2)	NZ_JADNHS010000064.1:3-1031:tetracycline resistance ribosomal protection protein Tet(Q)
GCF_009102405.1	NZ_WDDC01000080.1:3017-4153:tetracycline-inactivating monooxygenase Tet(X1)	NZ_WDDC01000080.1:4325-5488:tetracycline-inactivating monooxygenase Tet(X2)
GCF_009019735.1	NZ_WCVJ01000048.1:28846-30009:tetracycline-inactivating monooxygenase Tet(X2)	NZ_WCVJ01000083.1:9181-11094:tetracycline resistance ribosomal protection protein Tet(Q)
GCF_009019835.1	NZ_WCVE01000025.1:9202-11124:tetracycline resistance ribosomal protection protein Tet(Q)	NZ_WCVE01000092.1:946-2109:tetracycline-inactivating monooxygenase Tet(X2)
GCF_021655715.1	NZ_CP081937.1:1896080-1897243:tetracycline-inactivating monooxygenase Tet(X5)	NZ_CP081937.1:1902354-1903517:tetracycline-inactivating monooxygenase Tet(X2)
GCF_018474175.1	NZ_JAGFUA010000005.1:119517-120650:tetracycline-inactivating monooxygenase Tet(X5)	NZ_JAGFUA010000014.1:20886-22049:tetracycline-inactivating monooxygenase Tet(X5)
GCF_021411625.1	NZ_JAHYPM010000123.1:161-1297:tetracycline-inactivating monooxygenase Tet(X1)	NZ_JAHYPM010000135.1:143-1306:tetracycline-inactivating monooxygenase Tet(X2)
GCF_019857385.1	NZ_CP075195.1:1600361-1601524:tetracycline-inactivating monooxygenase Tet(X2)	NZ_CP075195.1:1601696-1602832:tetracycline-inactivating monooxygenase Tet(X1)	NZ_CP075195.1:2889089-2891011:tetracycline resistance ribosomal protection protein Tet(Q)
GCF_015291805.1	NZ_CP031845.1:719365-720528:tetracycline-inactivating monooxygenase Tet(X5)	NZ_CP031845.1:722658-723821:tetracycline-inactivating monooxygenase Tet(X5)
GCF_014219625.1	NZ_JACLFI010000026.1:256-1419:tetracycline-inactivating monooxygenase Tet(X2)
GCF_018474265.1	NZ_JAGFUE010000017.1:9470-10633:tetracycline-inactivating monooxygenase Tet(X5)	NZ_JAGFUE010000017.1:14287-15450:tetracycline-inactivating monooxygenase Tet(X2)
GCF_014219395.1	NZ_JACLFZ010000022.1:1728-2891:tetracycline-inactivating monooxygenase Tet(X2)
GCF_005844805.1	NZ_SPHV01000008.1:6026-7948:tetracycline resistance ribosomal protection protein Tet(Q)	NZ_SPHV01000008.1:31431-32594:tetracycline-inactivating monooxygenase Tet(X2)
GCF_003471885.1	NZ_QRKI01000011.1:3346-5268:tetracycline resistance ribosomal protection protein Tet(Q)	NZ_QRKI01000029.1:30387-31550:tetracycline-inactivating monooxygenase Tet(X2)
GCF_014219205.1	NZ_JACLGI010000027.1:222-1385:tetracycline-inactivating monooxygenase Tet(X2)
GCF_009494485.1	NZ_VZBX01000118.1:11281-12444:tetracycline-inactivating monooxygenase Tet(X2)
GCF_000599345.1	NZ_JGEP01000007.1:4633-6555:tetracycline resistance ribosomal protection protein Tet(Q)	NZ_JGEP01000025.1:576-2498:tetracycline resistance ribosomal protection protein Tet(Q)	NZ_JGEP01000082.1:688-1824:tetracycline-inactivating monooxygenase Tet(X1)	NZ_JGEP01000082.1:1996-3159:tetracycline-inactivating monooxygenase Tet(X2)
GCF_009670975.1	NZ_QXFQ01000008.1:11075-12238:tetracycline-inactivating monooxygenase Tet(X2)
GCF_014219895.1	NZ_JACLEL010000013.1:223-1386:tetracycline-inactivating monooxygenase Tet(X2)
GCF_014219225.1	NZ_JACLGH010000021.1:271-1434:tetracycline-inactivating monooxygenase Tet(X2)
GCF_019552205.1	NZ_CP072188.1:2128398-2129561:tetracycline-inactivating monooxygenase Tet(X2)	NZ_CP072188.1:2132867-2134030:tetracycline-inactivating monooxygenase Tet(X5)	NZ_CP072188.1:2369429-2371351:tetracycline resistance ribosomal protection protein Tet(Q)
GCF_001578565.1	NZ_KQ968274.1:618-1781:tetracycline-inactivating monooxygenase Tet(X2)
GCF_019128355.1	NZ_JAHOGI010000013.1:1786-2949:tetracycline-inactivating monooxygenase Tet(X2)	NZ_JAHOGI010000025.1:34389-36311:tetracycline resistance ribosomal protection protein Tet(Q)
GCF_902374995.1	NZ_CABKSE010000005.1:27494-28657:tetracycline-inactivating monooxygenase Tet(X2)	NZ_CABKSE010000005.1:28829-29965:tetracycline-inactivating monooxygenase Tet(X1)	NZ_CABKSE010000005.1:45066-46988:tetracycline resistance ribosomal protection protein Tet(Q)
GCF_018474105.1	NZ_JAGFUC010000005.1:24701-25834:tetracycline-inactivating monooxygenase Tet(X5)	NZ_JAGFUC010000016.1:2315-3478:tetracycline-inactivating monooxygenase Tet(X5)
GCF_000689515.1	NZ_CCAC010000022.1:102009-103172:tetracycline-inactivating monooxygenase Tet(X2)
GCF_000273115.1	NZ_JH724182.1:1244110-1246032:tetracycline resistance ribosomal protection protein Tet(Q)	NZ_JH724182.1:1261134-1262270:tetracycline-inactivating monooxygenase Tet(X1)	NZ_JH724182.1:1262442-1263605:tetracycline-inactivating monooxygenase Tet(X2)
GCF_014220575.1	NZ_JACLDG010000013.1:10728-11891:tetracycline-inactivating monooxygenase Tet(X2)
GCF_014220675.1	NZ_JACLEY010000012.1:222-1385:tetracycline-inactivating monooxygenase Tet(X2)
GCF_011030405.1	NZ_JAAJTJ010000002.1:431592-432755:tetracycline-inactivating monooxygenase Tet(X5)
GCF_021409785.1	NZ_JAHYLZ010000055.1:11917-13839:tetracycline resistance ribosomal protection protein Tet(Q)	NZ_JAHYLZ010000059.1:8593-9756:tetracycline-inactivating monooxygenase Tet(X2)	NZ_JAHYLZ010000059.1:9928-11064:tetracycline-inactivating monooxygenase Tet(X1)
GCF_009019985.1	NZ_WCUX01000046.1:39596-41518:tetracycline resistance ribosomal protection protein Tet(Q)	NZ_WCUX01000101.1:946-2109:tetracycline-inactivating monooxygenase Tet(X2)
GCF_019130435.1	NZ_JAHOKC010000031.1:46094-47257:tetracycline-inactivating monooxygenase Tet(X2)	NZ_JAHOKC010000031.1:47429-48565:tetracycline-inactivating monooxygenase Tet(X1)
GCF_009019905.1	NZ_WCVB01000051.1:21263-23185:tetracycline resistance ribosomal protection protein Tet(Q)	NZ_WCVB01000118.1:924-2087:tetracycline-inactivating monooxygenase Tet(X2)
GCF_009019395.1	NZ_WCWB01000053.1:14278-16200:tetracycline resistance ribosomal protection protein Tet(Q)	NZ_WCWB01000114.1:918-2081:tetracycline-inactivating monooxygenase Tet(X2)
GCF_009019275.1	NZ_WCWG01000015.1:20496-21659:tetracycline-inactivating monooxygenase Tet(X2)	NZ_WCWG01000044.1:21262-22545:tetracycline resistance ribosomal protection protein Tet(Q)
GCF_009101615.1	NZ_WDEA01000152.1:3724-4887:tetracycline-inactivating monooxygenase Tet(X2)	NZ_WDEA01000152.1:5059-6195:tetracycline-inactivating monooxygenase Tet(X1)
GCF_007341375.1	NZ_VJZV01000038.1:27814-28977:tetracycline-inactivating monooxygenase Tet(X2)	NZ_VJZV01000038.1:29149-30285:tetracycline-inactivating monooxygenase Tet(X1)	NZ_VJZV01000085.1:562-2151:tetracycline resistance ribosomal protection protein Tet(Q)
GCF_018474245.1	NZ_JAGFUH010000017.1:9470-10633:tetracycline-inactivating monooxygenase Tet(X5)	NZ_JAGFUH010000017.1:14287-15450:tetracycline-inactivating monooxygenase Tet(X2)
GCF_016803185.1	NZ_WBJP01000001.1:1146-2309:tetracycline-inactivating monooxygenase Tet(X2)
GCF_012366675.1	NZ_JAAZRS010000039.1:3358-4518:tetracycline-inactivating monooxygenase Tet(X3)
GCF_900108395.1	NZ_FNXE01000003.1:4880-6043:tetracycline-inactivating monooxygenase Tet(X5)
GCF_001589345.2	NZ_CP088073.1:2038087-2039250:tetracycline-inactivating monooxygenase Tet(X5)	NZ_CP088073.1:2049376-2050539:tetracycline-inactivating monooxygenase Tet(X5)
GCF_000184135.1	NZ_AENH01000005.1:45314-46477:tetracycline-inactivating monooxygenase Tet(X2)
GCF_009102505.1	NZ_WDCY01000048.1:41047-42210:tetracycline-inactivating monooxygenase Tet(X2)	NZ_WDCY01000048.1:42382-43518:tetracycline-inactivating monooxygenase Tet(X1)
GCF_013417775.1	NZ_VPDI01000029.1:1540-2442:tetracycline efflux MFS transporter Tet(Y)	NZ_VPDI01000034.1:1325-2488:tetracycline-inactivating monooxygenase Tet(X3)
GCF_009102375.1	NZ_WDDE01000026.1:25613-26776:tetracycline-inactivating monooxygenase Tet(X2)	NZ_WDDE01000026.1:26948-28084:tetracycline-inactivating monooxygenase Tet(X1)	NZ_WDDE01000501.1:431-2353:tetracycline resistance ribosomal protection protein Tet(Q)
GCF_019128745.1	NZ_JAHOHC010000018.1:39700-41622:tetracycline resistance ribosomal protection protein Tet(Q)	NZ_JAHOHC010000052.1:1787-2950:tetracycline-inactivating monooxygenase Tet(X2)
GCF_019052395.1	NZ_JAHQUZ010000013.1:333-2255:tetracycline resistance ribosomal protection protein Tet(Q)	NZ_JAHQUZ010000126.1:644-1807:tetracycline-inactivating monooxygenase Tet(X2)
GCF_015554125.1	NZ_JADNHW010000072.1:358-1494:tetracycline-inactivating monooxygenase Tet(X1)	NZ_JADNHW010000076.1:143-1306:tetracycline-inactivating monooxygenase Tet(X2)
GCF_014219285.1	NZ_JACLGE010000021.1:1669-2832:tetracycline-inactivating monooxygenase Tet(X2)
GCF_020982715.1	NZ_JAJKHN010000004.1:53153-55075:tetracycline resistance ribosomal protection protein Tet(Q)	NZ_JAJKHN010000004.1:72642-73778:tetracycline-inactivating monooxygenase Tet(X1)	NZ_JAJKHN010000004.1:73950-75113:tetracycline-inactivating monooxygenase Tet(X2)
GCF_014219825.1	NZ_JACLET010000022.1:1062-2225:tetracycline-inactivating monooxygenase Tet(X2)
GCF_014220725.1	NZ_JACLEW010000025.1:1061-2224:tetracycline-inactivating monooxygenase Tet(X2)
GCF_001670615.1	NZ_LUDH01000023.1:147-1310:tetracycline-inactivating monooxygenase Tet(X5)
GCF_013488205.1	NZ_CP040909.1:2116-4026:tetracycline resistance ribosomal protection protein Tet(36)	NZ_CP040909.1:18313-19476:tetracycline-inactivating monooxygenase Tet(X2)
GCF_019552325.1	NZ_CP072190.1:2134435-2135598:tetracycline-inactivating monooxygenase Tet(X2)	NZ_CP072190.1:2365438-2367360:tetracycline resistance ribosomal protection protein Tet(Q)	NZ_CP072192.1:1139-2272:tetracycline-inactivating monooxygenase Tet(X5)
GCF_009496935.1	NZ_CP045564.1:1989824-1990987:tetracycline-inactivating monooxygenase Tet(X2)	NZ_CP045564.1:1993275-1994438:tetracycline-inactivating monooxygenase Tet(X2)	NZ_CP045564.1:1996749-1997912:tetracycline-inactivating monooxygenase Tet(X2)
GCF_009101505.1	NZ_WDCT01000081.1:10533-11696:tetracycline-inactivating monooxygenase Tet(X2)	NZ_WDCT01000081.1:11868-13004:tetracycline-inactivating monooxygenase Tet(X1)
GCF_015550455.1	NZ_JADNAV010000004.1:15836-16972:tetracycline-inactivating monooxygenase Tet(X1)	NZ_JADNAV010000004.1:17144-18307:tetracycline-inactivating monooxygenase Tet(X2)	NZ_JADNAV010000087.1:1-1269:tetracycline resistance ribosomal protection protein Tet(Q)
GCF_020313405.1	NZ_JAGWET010000069.1:30432-31595:tetracycline-inactivating monooxygenase Tet(X2)
GCF_019927805.1	NZ_JAGYCK010000107.1:2949-4145:tetracycline efflux MFS transporter Tet(A)	NZ_JAGYCK010000146.1:53-1186:tetracycline-inactivating monooxygenase Tet(X5)
GCF_900752895.1	NZ_CAADXE010000102.1:11535-12698:tetracycline-inactivating monooxygenase Tet(X2)
GCF_001693695.1	NZ_KV751176.1:924423-925586:tetracycline-inactivating monooxygenase Tet(X2)	NZ_KV751178.1:479409-480572:tetracycline-inactivating monooxygenase Tet(X2)
GCF_019129895.1	NZ_JAHOJG010000084.1:644-1807:tetracycline-inactivating monooxygenase Tet(X2)
GCF_022134865.1	NZ_JAKNHN010000035.1:48100-49263:tetracycline-inactivating monooxygenase Tet(X2)	NZ_JAKNHN010000035.1:49435-50184:tetracycline-inactivating monooxygenase Tet(X1)	NZ_JAKNHN010000124.1:1-1629:tetracycline resistance ribosomal protection protein Tet(Q)
GCF_000331695.1	NC_020125.1:1851891-1853054:tetracycline-inactivating monooxygenase Tet(X5)	NC_020125.1:1863180-1864343:tetracycline-inactivating monooxygenase Tet(X5)
GCF_009019195.1	NZ_WCWK01000033.1:9203-11125:tetracycline resistance ribosomal protection protein Tet(Q)	NZ_WCWK01000046.1:667-1830:tetracycline-inactivating monooxygenase Tet(X2)
GCF_009019555.1	NZ_WCVS01000057.1:22380-23543:tetracycline-inactivating monooxygenase Tet(X2)	NZ_WCVS01000057.1:24259-26172:tetracycline resistance ribosomal protection protein Tet(Q)	NZ_WCVS01000146.1:2-1300:tetracycline resistance ribosomal protection protein Tet(Q)
GCF_018474445.1	NZ_JAGFUQ010000020.1:1751-2914:tetracycline-inactivating monooxygenase Tet(X5)
GCF_015559585.1	NZ_JADMQG010000033.1:26872-28035:tetracycline-inactivating monooxygenase Tet(X2)	NZ_JADMQG010000033.1:28207-29343:tetracycline-inactivating monooxygenase Tet(X1)	NZ_JADMQG010000048.1:4633-6555:tetracycline resistance ribosomal protection protein Tet(Q)
GCF_019131685.1	NZ_JAHONL010000056.1:37401-38564:tetracycline-inactivating monooxygenase Tet(X2)	NZ_JAHONL010000056.1:38736-39872:tetracycline-inactivating monooxygenase Tet(X1)
GCF_015549505.1	NZ_JADMYZ010000001.1:668708-669871:tetracycline-inactivating monooxygenase Tet(X2)	NZ_JADMYZ010000001.1:670043-671179:tetracycline-inactivating monooxygenase Tet(X1)
GCF_014218815.1	NZ_JACLCZ010000013.1:223-1386:tetracycline-inactivating monooxygenase Tet(X2)
GCF_002217395.1	NZ_MUHD01000006.1:127046-128179:tetracycline-inactivating monooxygenase Tet(X5)
GCF_014218885.1	NZ_JACLCV010000028.1:221-1384:tetracycline-inactivating monooxygenase Tet(X2)	NZ_JACLCV010000028.1:3184-4347:tetracycline-inactivating monooxygenase Tet(X2)
GCF_018474335.1	NZ_JAGFUJ010000003.1:1286-2449:tetracycline-inactivating monooxygenase Tet(X2)	NZ_JAGFUJ010000011.1:29019-30941:tetracycline resistance ribosomal protection protein Tet(Q)	NZ_JAGFUJ010000053.1:2-607:tetracycline-inactivating monooxygenase Tet(X4)
GCF_009101645.1	NZ_WDDK01000049.1:11105-12268:tetracycline-inactivating monooxygenase Tet(X2)	NZ_WDDK01000049.1:12440-13576:tetracycline-inactivating monooxygenase Tet(X1)	NZ_WDDK01000072.1:8510-10432:tetracycline resistance ribosomal protection protein Tet(Q)
GCF_009828885.1	NZ_WURL01000002.1:169473-170672:tetracycline efflux MFS transporter Tet(H)	NZ_WURL01000014.1:107900-109102:tetracycline efflux MFS transporter Tet(B)	NZ_WURL01000020.1:36253-37386:tetracycline-inactivating monooxygenase Tet(X5)
GCF_014220785.1	NZ_JACLFW010000020.1:221-1384:tetracycline-inactivating monooxygenase Tet(X2)
GCF_009102425.1	NZ_WDDB01000011.1:6015-7151:tetracycline-inactivating monooxygenase Tet(X1)	NZ_WDDB01000011.1:7323-8486:tetracycline-inactivating monooxygenase Tet(X2)	NZ_WDDB01000539.1:431-2353:tetracycline resistance ribosomal protection protein Tet(Q)
GCF_015668605.1	NZ_JADPGQ010000058.1:9251-10504:tetracycline efflux MFS transporter TetA(P)	NZ_JADPGQ010000132.1:125-1288:tetracycline-inactivating monooxygenase Tet(X2)
GCF_001670865.1	NZ_LUDS01000007.1:16295-17458:tetracycline-inactivating monooxygenase Tet(X5)
GCF_021410135.1	NZ_JAHYMR010000056.1:2-1630:tetracycline resistance ribosomal protection protein Tet(Q)	NZ_JAHYMR010000102.1:273-1436:tetracycline-inactivating monooxygenase Tet(X2)
GCF_015552135.1	NZ_JADNDX010000003.1:17162-19084:tetracycline resistance ribosomal protection protein Tet(Q)	NZ_JADNDX010000060.1:589-1752:tetracycline-inactivating monooxygenase Tet(X2)
GCF_008705155.1	NZ_CP043635.1:716-1879:tetracycline-inactivating monooxygenase Tet(X3)	NZ_CP043636.1:1712-2875:tetracycline-inactivating monooxygenase Tet(X2)	NZ_CP043636.1:5165-7075:tetracycline resistance ribosomal protection protein Tet(36)	NZ_CP043637.1:9794-10957:tetracycline-inactivating monooxygenase Tet(X2)
GCF_018474165.1	NZ_JAGFUB010000005.1:24700-25833:tetracycline-inactivating monooxygenase Tet(X5)	NZ_JAGFUB010000017.1:2315-3478:tetracycline-inactivating monooxygenase Tet(X5)
GCF_003459205.1	NZ_QRVA01000054.1:12872-14035:tetracycline-inactivating monooxygenase Tet(X2)	NZ_QRVA01000064.1:2132-4048:tetracycline resistance ribosomal protection protein Tet(Q)
GCF_014219015.1	NZ_JACLGP010000017.1:7193-8332:tetracycline-inactivating monooxygenase Tet(X5)	NZ_JACLGP010000027.1:12-1175:tetracycline-inactivating monooxygenase Tet(X2)
GCF_005845305.1	NZ_SPHA01000030.1:17382-19304:tetracycline resistance ribosomal protection protein Tet(Q)	NZ_SPHA01000030.1:42786-43949:tetracycline-inactivating monooxygenase Tet(X2)
GCF_018474205.1	NZ_JAGFUD010000019.1:3830-4993:tetracycline-inactivating monooxygenase Tet(X2)
GCF_007896595.1	NZ_VOHY01000004.1:15130-16266:tetracycline-inactivating monooxygenase Tet(X1)	NZ_VOHY01000004.1:16438-17601:tetracycline-inactivating monooxygenase Tet(X2)	NZ_VOHY01000038.1:24333-26234:tetracycline resistance ribosomal protection protein Tet(Q)
GCF_009101685.1	NZ_WDDF01000032.1:3017-4153:tetracycline-inactivating monooxygenase Tet(X1)	NZ_WDDF01000032.1:4325-5488:tetracycline-inactivating monooxygenase Tet(X2)
GCF_009663485.1	NZ_QXHT01000018.1:1827-2990:tetracycline-inactivating monooxygenase Tet(X2)
GCF_009019475.1	NZ_WCVY01000329.1:946-2109:tetracycline-inactivating monooxygenase Tet(X2)	NZ_WCVY01000446.1:2-1285:tetracycline resistance ribosomal protection protein Tet(Q)
GCF_009019345.1	NZ_WCWE01000049.1:9203-11125:tetracycline resistance ribosomal protection protein Tet(Q)	NZ_WCWE01000111.1:946-2109:tetracycline-inactivating monooxygenase Tet(X2)
GCF_012371095.1	NZ_JAAZRP010000068.1:2292-3452:tetracycline-inactivating monooxygenase Tet(X3)
GCF_000295655.1	NC_018609.1:23882-25024:tetracycline-inactivating monooxygenase Tet(X4)	NC_018609.1:29471-30634:tetracycline-inactivating monooxygenase Tet(X5)
GCF_015553575.1	NZ_JADNGV010000027.1:65759-67681:tetracycline resistance ribosomal protection protein Tet(Q)	NZ_JADNGV010000060.1:17880-19043:tetracycline-inactivating monooxygenase Tet(X2)
GCF_018474385.1	NZ_JAGFUN010000001.1:219346-220509:tetracycline-inactivating monooxygenase Tet(X2)	NZ_JAGFUN010000001.1:353873-355795:tetracycline resistance ribosomal protection protein Tet(Q)
GCF_017566075.1	NZ_JABFCK010000004.1:11170-13092:tetracycline resistance ribosomal protection protein Tet(Q)	NZ_JABFCK010000008.1:174870-176033:tetracycline-inactivating monooxygenase Tet(X2)
GCF_014220805.1	NZ_JACLFS010000032.1:4-1167:tetracycline-inactivating monooxygenase Tet(X2)
GCF_014218785.1	NZ_JACLCX010000027.1:2222-3385:tetracycline-inactivating monooxygenase Tet(X2)	NZ_JACLCX010000027.1:5185-6348:tetracycline-inactivating monooxygenase Tet(X2)
GCF_019128215.1	NZ_JAHOFZ010000011.1:39700-41622:tetracycline resistance ribosomal protection protein Tet(Q)	NZ_JAHOFZ010000011.1:117557-118720:tetracycline-inactivating monooxygenase Tet(X2)
GCF_003795465.1	NZ_PQTA01000018.1:10174-11307:tetracycline-inactivating monooxygenase Tet(X5)
GCF_000613685.1	NZ_BAJL01000026.1:28308-30230:tetracycline resistance ribosomal protection protein Tet(Q)	NZ_BAJL01000026.1:45329-46465:tetracycline-inactivating monooxygenase Tet(X1)	NZ_BAJL01000026.1:46637-47800:tetracycline-inactivating monooxygenase Tet(X2)
GCF_021655785.1	NZ_CP081929.1:956743-957876:tetracycline-inactivating monooxygenase Tet(X5)	NZ_CP081929.1:1923871-1925034:tetracycline-inactivating monooxygenase Tet(X5)
GCF_009019785.1	NZ_WCVH01000048.1:21263-23185:tetracycline resistance ribosomal protection protein Tet(Q)	NZ_WCVH01000125.1:924-2087:tetracycline-inactivating monooxygenase Tet(X2)
GCF_009019935.1	NZ_WCVA01000081.1:9222-11135:tetracycline resistance ribosomal protection protein Tet(Q)	NZ_WCVA01000131.1:924-2087:tetracycline-inactivating monooxygenase Tet(X2)
GCF_019802745.1	NZ_CP081925.1:2417250-2418413:tetracycline-inactivating monooxygenase Tet(X5)	NZ_CP081925.1:2420467-2421630:tetracycline-inactivating monooxygenase Tet(X5)
GCF_021412685.1	NZ_JAHYQV010000010.1:121945-123108:tetracycline-inactivating monooxygenase Tet(X2)	NZ_JAHYQV010000010.1:123280-124416:tetracycline-inactivating monooxygenase Tet(X1)	NZ_JAHYQV010000101.1:2-1498:tetracycline resistance ribosomal protection protein Tet(Q)	NZ_JAHYQV010000102.1:2-1498:tetracycline resistance ribosomal protection protein Tet(Q)
GCF_000599025.1	NZ_JGEQ01000001.1:1608-2228:tetracycline efflux MFS transporter Tet(C)	NZ_JGEQ01000023.1:4633-6555:tetracycline resistance ribosomal protection protein Tet(Q)	NZ_JGEQ01000031.1:588-1724:tetracycline-inactivating monooxygenase Tet(X1)	NZ_JGEQ01000031.1:1896-3059:tetracycline-inactivating monooxygenase Tet(X2)
GCF_020313175.1	NZ_JAGYXC010000131.1:3288-5201:tetracycline resistance ribosomal protection protein Tet(Q)	NZ_JAGYXC010000143.1:5081-6244:tetracycline-inactivating monooxygenase Tet(X2)
GCF_020557985.1	NZ_JAJCJX010000002.1:432086-433249:tetracycline-inactivating monooxygenase Tet(X2)	NZ_JAJCJX010000002.1:433421-434557:tetracycline-inactivating monooxygenase Tet(X1)
GCF_001578555.1	NZ_KQ968319.1:621-1784:tetracycline-inactivating monooxygenase Tet(X2)	NZ_KQ968353.1:135425-137347:tetracycline resistance ribosomal protection protein Tet(Q)
GCF_018474225.1	NZ_JAGFUF010000016.1:9470-10633:tetracycline-inactivating monooxygenase Tet(X5)	NZ_JAGFUF010000016.1:14287-15450:tetracycline-inactivating monooxygenase Tet(X2)
GCF_019552165.1	NZ_CP072185.1:2000786-2001928:tetracycline-inactivating monooxygenase Tet(X4)	NZ_CP072185.1:2002092-2003255:tetracycline-inactivating monooxygenase Tet(X2)	NZ_CP072185.1:2010216-2011379:tetracycline-inactivating monooxygenase Tet(X2)
GCF_014220185.1	NZ_JACLEA010000013.1:9699-10862:tetracycline-inactivating monooxygenase Tet(X2)
GCF_001670785.1	NZ_LUDK01000022.1:147-1310:tetracycline-inactivating monooxygenase Tet(X5)
GCF_014219765.1	NZ_JACLFB010000014.1:222-1385:tetracycline-inactivating monooxygenase Tet(X2)
GCF_009690705.1	NZ_QXQI01000009.1:2322-3455:tetracycline-inactivating monooxygenase Tet(X5)	NZ_QXQI01000016.1:150-1313:tetracycline-inactivating monooxygenase Tet(X2)
GCF_014305095.1	NZ_JACRUI010000001.1:1153366-1154499:tetracycline-inactivating monooxygenase Tet(X5)
GCF_009799805.1	NZ_CP047050.1:1960024-1961157:tetracycline-inactivating monooxygenase Tet(X5)	NZ_CP047050.1:1966321-1967484:tetracycline-inactivating monooxygenase Tet(X2)	NZ_CP047050.1:2917301-2918464:tetracycline-inactivating monooxygenase Tet(X2)
GCF_019052365.1	NZ_JAHQUY010000013.1:49614-51536:tetracycline resistance ribosomal protection protein Tet(Q)	NZ_JAHQUY010000143.1:644-1807:tetracycline-inactivating monooxygenase Tet(X2)
GCF_019128415.1	NZ_JAHOGN010000012.1:39700-41622:tetracycline resistance ribosomal protection protein Tet(Q)	NZ_JAHOGN010000012.1:117557-118720:tetracycline-inactivating monooxygenase Tet(X2)
GCF_014219985.1	NZ_JACLEI010000016.1:10728-11891:tetracycline-inactivating monooxygenase Tet(X2)
GCF_009102465.1	NZ_WDCZ01000103.1:3017-4153:tetracycline-inactivating monooxygenase Tet(X1)	NZ_WDCZ01000103.1:4325-5488:tetracycline-inactivating monooxygenase Tet(X2)
GCF_014220695.1	NZ_JACLDA010000044.1:223-1386:tetracycline-inactivating monooxygenase Tet(X2)
GCF_001670805.1	NZ_LUDN01000022.1:138-1301:tetracycline-inactivating monooxygenase Tet(X2)
GCF_009102185.1	NZ_WDDV01000113.1:3017-4153:tetracycline-inactivating monooxygenase Tet(X1)	NZ_WDDV01000113.1:4325-5488:tetracycline-inactivating monooxygenase Tet(X2)
GCF_012366655.1	NZ_JAAZRU010000065.1:1280-2440:tetracycline-inactivating monooxygenase Tet(X3)
GCF_016888645.1	NZ_JAFEKN010000006.1:24032-25195:tetracycline-inactivating monooxygenase Tet(X2)	NZ_JAFEKN010000007.1:4245337-4247259:tetracycline resistance ribosomal protection protein Tet(Q)
GCF_003459365.1	NZ_QRVR01000071.1:2-1909:tetracycline resistance ribosomal protection protein Tet(Q)	NZ_QRVR01000076.1:1161-2324:tetracycline-inactivating monooxygenase Tet(X2)
GCF_018474365.1	NZ_JAGFUM010000001.1:219346-220509:tetracycline-inactivating monooxygenase Tet(X2)	NZ_JAGFUM010000001.1:353873-355795:tetracycline resistance ribosomal protection protein Tet(Q)
GCF_002025185.1	NZ_CP011859.1:75869-77011:tetracycline-inactivating monooxygenase Tet(X4)	NZ_CP011859.1:89471-90613:tetracycline-inactivating monooxygenase Tet(X4)
GCF_009101635.1	NZ_WDDX01000105.1:10812-11975:tetracycline-inactivating monooxygenase Tet(X2)	NZ_WDDX01000105.1:12147-13283:tetracycline-inactivating monooxygenase Tet(X1)
GCF_007556425.1	NZ_RWHY01000002.1:47776-49698:tetracycline resistance ribosomal protection protein Tet(Q)	NZ_RWHY01000040.1:35354-36517:tetracycline-inactivating monooxygenase Tet(X2)	NZ_RWHY01000040.1:36689-37825:tetracycline-inactivating monooxygenase Tet(X1)
GCF_018474305.1	NZ_JAGFUI010000017.1:9470-10633:tetracycline-inactivating monooxygenase Tet(X5)	NZ_JAGFUI010000017.1:14287-15450:tetracycline-inactivating monooxygenase Tet(X2)
GCF_009019435.1	NZ_WCVZ01000066.1:21017-22180:tetracycline-inactivating monooxygenase Tet(X2)	NZ_WCVZ01000074.1:8233-10155:tetracycline resistance ribosomal protection protein Tet(Q)
GCF_009019185.1	NZ_WCWL01000002.1:276604-277767:tetracycline-inactivating monooxygenase Tet(X2)	NZ_WCWL01000004.1:9202-11124:tetracycline resistance ribosomal protection protein Tet(Q)
GCF_021406445.1	NZ_JAHYLP010000022.1:62754-64676:tetracycline resistance ribosomal protection protein Tet(Q)	NZ_JAHYLP010000062.1:216-1352:tetracycline-inactivating monooxygenase Tet(X1)	NZ_JAHYLP010000062.1:1524-2687:tetracycline-inactivating monooxygenase Tet(X2)
GCF_019552145.1	NZ_CP072196.1:2140499-2141662:tetracycline-inactivating monooxygenase Tet(X5)	NZ_CP072196.1:2146088-2147251:tetracycline-inactivating monooxygenase Tet(X5)
GCF_009020005.1	NZ_WCUW01000001.1:22402-23565:tetracycline-inactivating monooxygenase Tet(X2)	NZ_WCUW01000034.1:9400-11322:tetracycline resistance ribosomal protection protein Tet(Q)
GCF_009019825.1	NZ_WCVF01000081.1:9180-10991:tetracycline resistance ribosomal protection protein Tet(Q)	NZ_WCVF01000113.1:924-2087:tetracycline-inactivating monooxygenase Tet(X2)
GCF_000599125.1	NZ_JGDJ01000024.1:1-1662:tetracycline resistance ribosomal protection protein Tet(Q)	NZ_JGDJ01000083.1:3-1100:tetracycline resistance ribosomal protection protein Tet(Q)	NZ_JGDJ01000105.1:278-1402:tetracycline resistance ribosomal protection protein Tet(Q)	NZ_JGDJ01000265.1:541-1677:tetracycline-inactivating monooxygenase Tet(X1)	NZ_JGDJ01000265.1:1849-3012:tetracycline-inactivating monooxygenase Tet(X2)
GCF_002846135.1	NZ_CP025401.1:4152433-4153629:tetracycline efflux MFS transporter Tet(A)	NZ_CP025402.1:107418-108551:tetracycline-inactivating monooxygenase Tet(X5)
GCF_019128135.1	NZ_JAHOFY010000024.1:48904-50067:tetracycline-inactivating monooxygenase Tet(X2)	NZ_JAHOFY010000076.1:7321-9243:tetracycline resistance ribosomal protection protein Tet(Q)
GCF_014220285.1	NZ_JACLDT010000014.1:10728-11891:tetracycline-inactivating monooxygenase Tet(X2)
GCF_014220375.1	NZ_JACLDO010000013.1:10728-11891:tetracycline-inactivating monooxygenase Tet(X2)
GCF_000699845.1	NZ_JNHJ01000018.1:1052-2188:tetracycline-inactivating monooxygenase Tet(X1)	NZ_JNHJ01000018.1:2360-3523:tetracycline-inactivating monooxygenase Tet(X2)	NZ_JNHJ01000134.1:1309-3231:tetracycline resistance ribosomal protection protein Tet(Q)
GCF_000381365.1	NZ_KB905470.1:27494-28657:tetracycline-inactivating monooxygenase Tet(X2)	NZ_KB905470.1:28829-29965:tetracycline-inactivating monooxygenase Tet(X1)	NZ_KB905470.1:45066-46988:tetracycline resistance ribosomal protection protein Tet(Q)
GCF_014218825.1	NZ_JACLCW010000032.1:256-1419:tetracycline-inactivating monooxygenase Tet(X2)
GCF_001670855.1	NZ_LUDO01000022.1:20-1183:tetracycline-inactivating monooxygenase Tet(X5)
GCF_014220065.1	NZ_JACLEG010000015.1:10728-11891:tetracycline-inactivating monooxygenase Tet(X2)
GCF_014219495.1	NZ_JACLFP010000002.1:2116-4026:tetracycline resistance ribosomal protection protein Tet(36)	NZ_JACLFP010000002.1:18313-19476:tetracycline-inactivating monooxygenase Tet(X2)
GCF_020558575.1	NZ_JAJCKM010000013.1:81941-83863:tetracycline resistance ribosomal protection protein Tet(Q)	NZ_JAJCKM010000013.1:98965-100101:tetracycline-inactivating monooxygenase Tet(X1)	NZ_JAJCKM010000013.1:100273-101436:tetracycline-inactivating monooxygenase Tet(X2)
GCF_020313255.1	NZ_JAGURE010000008.1:125409-127331:tetracycline resistance ribosomal protection protein Tet(Q)	NZ_JAGURE010000012.1:103380-104543:tetracycline-inactivating monooxygenase Tet(X2)	NZ_JAGURE010000012.1:105262-107184:tetracycline resistance ribosomal protection protein Tet(Q)
GCF_019802785.1	NZ_CP081927.1:1948709-1949872:tetracycline-inactivating monooxygenase Tet(X2)	NZ_CP081927.1:1950037-1951200:tetracycline-inactivating monooxygenase Tet(X2)
GCF_019297815.1	NZ_CP079205.1:1982577-1983740:tetracycline-inactivating monooxygenase Tet(X2)
GCF_001039445.1	NZ_LFJV01000060.1:18523-20445:tetracycline resistance ribosomal protection protein Tet(Q)	NZ_LFJV01000065.1:1809-2972:tetracycline-inactivating monooxygenase Tet(X2)
GCF_019128275.1	NZ_JAHOGF010000012.1:1786-2949:tetracycline-inactivating monooxygenase Tet(X2)	NZ_JAHOGF010000026.1:34389-36311:tetracycline resistance ribosomal protection protein Tet(Q)
GCF_015558375.1	NZ_JADMNU010000005.1:666-1829:tetracycline-inactivating monooxygenase Tet(X2)	NZ_JADMNU010000091.1:1882-3804:tetracycline resistance ribosomal protection protein Tet(Q)
GCF_009101775.1	NZ_WDCQ01000109.1:3235-4371:tetracycline-inactivating monooxygenase Tet(X1)	NZ_WDCQ01000109.1:4543-5706:tetracycline-inactivating monooxygenase Tet(X2)
GCF_014220565.1	NZ_JACLDF010000015.1:10728-11891:tetracycline-inactivating monooxygenase Tet(X2)
GCF_001077795.1	NZ_CP007204.1:2009381-2010544:tetracycline-inactivating monooxygenase Tet(X2)
GCF_009102215.1	NZ_WDDS01000041.1:34324-35487:tetracycline-inactivating monooxygenase Tet(X2)	NZ_WDDS01000041.1:35659-36795:tetracycline-inactivating monooxygenase Tet(X1)	NZ_WDDS01000296.1:824-2404:tetracycline resistance ribosomal protection protein Tet(Q)
GCF_014220365.1	NZ_JACLDQ010000013.1:10728-11891:tetracycline-inactivating monooxygenase Tet(X2)
GCF_020557795.1	NZ_JAJCJS010000038.1:48100-49263:tetracycline-inactivating monooxygenase Tet(X2)	NZ_JAJCJS010000038.1:49435-50184:tetracycline-inactivating monooxygenase Tet(X1)	NZ_JAJCJS010000131.1:1-1629:tetracycline resistance ribosomal protection protein Tet(Q)
GCF_015549845.1	NZ_JADMZQ010000012.1:130359-131522:tetracycline-inactivating monooxygenase Tet(X2)	NZ_JADMZQ010000012.1:131694-132830:tetracycline-inactivating monooxygenase Tet(X1)	NZ_JADMZQ010000063.1:4993-6915:tetracycline resistance ribosomal protection protein Tet(Q)
GCF_009153235.1	NZ_WDDZ01000108.1:11105-12268:tetracycline-inactivating monooxygenase Tet(X2)	NZ_WDDZ01000108.1:12440-13576:tetracycline-inactivating monooxygenase Tet(X1)	NZ_WDDZ01000230.1:431-2353:tetracycline resistance ribosomal protection protein Tet(Q)
GCF_002896355.1	NZ_PPEC01000008.1:89739-90902:tetracycline-inactivating monooxygenase Tet(X2)
GCF_019128755.1	NZ_JAHOHD010000018.1:39700-41622:tetracycline resistance ribosomal protection protein Tet(Q)	NZ_JAHOHD010000053.1:27510-28673:tetracycline-inactivating monooxygenase Tet(X2)
GCF_000157015.1	NZ_EQ973222.1:33363-35285:tetracycline resistance ribosomal protection protein Tet(Q)	NZ_EQ973223.1:10938-12101:tetracycline-inactivating monooxygenase Tet(X2)	NZ_EQ973233.1:3-1043:tetracycline efflux MFS transporter Tet(C)
GCF_014621655.1	NZ_CP053698.1:226213-227376:tetracycline-inactivating monooxygenase Tet(X2)	NZ_CP053698.1:247668-248831:tetracycline-inactivating monooxygenase Tet(X5)	NZ_CP053698.1:249873-251036:tetracycline-inactivating monooxygenase Tet(X2)
GCF_019130475.1	NZ_JAHOKG010000031.1:46094-47257:tetracycline-inactivating monooxygenase Tet(X2)	NZ_JAHOKG010000031.1:47429-48565:tetracycline-inactivating monooxygenase Tet(X1)
GCF_015560875.1	NZ_JADMSQ010000063.1:8446-9609:tetracycline-inactivating monooxygenase Tet(X2)	NZ_JADMSQ010000063.1:9781-10917:tetracycline-inactivating monooxygenase Tet(X1)
GCF_000734055.1	NZ_CP006649.1:447639-448802:tetracycline-inactivating monooxygenase Tet(X5)
GCF_009019235.1	NZ_WCWI01000032.1:9203-11125:tetracycline resistance ribosomal protection protein Tet(Q)	NZ_WCWI01000053.1:667-1830:tetracycline-inactivating monooxygenase Tet(X2)
GCF_009019455.1	NZ_WCVW01000063.1:8233-10155:tetracycline resistance ribosomal protection protein Tet(Q)	NZ_WCVW01000112.1:924-2087:tetracycline-inactivating monooxygenase Tet(X2)
GCF_009102165.1	NZ_WDDT01000045.1:32295-33458:tetracycline-inactivating monooxygenase Tet(X2)	NZ_WDDT01000045.1:33630-34766:tetracycline-inactivating monooxygenase Tet(X1)
GCF_009828975.1	NZ_WURN01000003.1:169485-170684:tetracycline efflux MFS transporter Tet(H)	NZ_WURN01000016.1:36089-37222:tetracycline-inactivating monooxygenase Tet(X5)
GCF_013418355.1	NZ_VPCG01000091.1:1943-3106:tetracycline-inactivating monooxygenase Tet(X3)	NZ_VPCG01000097.1:144-1316:tetracycline efflux MFS transporter Tet(Y)
GCF_009102575.1	NZ_WDCU01000097.1:3017-4153:tetracycline-inactivating monooxygenase Tet(X1)	NZ_WDCU01000097.1:4325-5488:tetracycline-inactivating monooxygenase Tet(X2)	NZ_WDCU01000424.1:825-2747:tetracycline resistance ribosomal protection protein Tet(Q)
GCF_014219125.1	NZ_JACLGK010000025.1:619-1782:tetracycline-inactivating monooxygenase Tet(X2)
GCF_014219105.1	NZ_JACLGN010000031.1:4-1167:tetracycline-inactivating monooxygenase Tet(X2)
GCF_013267555.1	NZ_CP054002.1:31512-32675:tetracycline-inactivating monooxygenase Tet(X2)	NZ_CP054002.1:69317-70267:tetracycline-inactivating monooxygenase Tet(X2)	NZ_CP054003.1:4270351-4272273:tetracycline resistance ribosomal protection protein Tet(Q)
GCF_005844755.1	NZ_SPHB01000031.1:17382-19304:tetracycline resistance ribosomal protection protein Tet(Q)	NZ_SPHB01000031.1:42786-43949:tetracycline-inactivating monooxygenase Tet(X2)
GCF_003471795.1	NZ_QRKB01000046.1:12770-13933:tetracycline-inactivating monooxygenase Tet(X2)
GCF_015549705.1	NZ_JADMZK010000030.1:17382-19304:tetracycline resistance ribosomal protection protein Tet(Q)	NZ_JADMZK010000030.1:42786-43949:tetracycline-inactivating monooxygenase Tet(X2)
GCF_015560505.1	NZ_JADMRY010000014.1:51271-53193:tetracycline resistance ribosomal protection protein Tet(Q)	NZ_JADMRY010000030.1:13640-14803:tetracycline-inactivating monooxygenase Tet(X2)
GCF_011605175.1	NZ_JAAQFT010000063.1:14538-15734:tetracycline efflux MFS transporter Tet(A)	NZ_JAAQFT010000084.1:1151-2305:tetracycline-inactivating monooxygenase Tet(X4)	NZ_JAAQFT010000089.1:199-2115:tetracycline resistance ribosomal protection protein Tet(M)
GCF_021655765.1	NZ_CP081931.1:962736-963869:tetracycline-inactivating monooxygenase Tet(X5)	NZ_CP081931.1:1915749-1916912:tetracycline-inactivating monooxygenase Tet(X5)	NZ_CP081931.1:1920566-1921729:tetracycline-inactivating monooxygenase Tet(X2)
GCF_014220755.1	NZ_JACLEN010000066.1:1059-2222:tetracycline-inactivating monooxygenase Tet(X2)
GCF_013417935.1	NZ_VPCZ01000027.1:3291-4193:tetracycline efflux MFS transporter Tet(Y)	NZ_VPCZ01000032.1:1032-2195:tetracycline-inactivating monooxygenase Tet(X3)
GCF_014220505.1	NZ_JACLDI010000013.1:223-1386:tetracycline-inactivating monooxygenase Tet(X2)
GCF_020535465.1	NZ_CP085032.1:2212713-2213846:tetracycline-inactivating monooxygenase Tet(X5)	NZ_CP085032.1:3267277-3268476:tetracycline efflux MFS transporter Tet(H)
GCF_900076595.1	NZ_FKDH01000039.1:2521-3654:tetracycline-inactivating monooxygenase Tet(X5)
GCF_014219055.1	NZ_JACLGR010000009.1:651-1814:tetracycline-inactivating monooxygenase Tet(X2)
GCF_014219435.1	NZ_JACLFX010000020.1:2607-3770:tetracycline-inactivating monooxygenase Tet(X2)
GCF_019130675.1	NZ_JAHOKP010000031.1:46094-47257:tetracycline-inactivating monooxygenase Tet(X2)	NZ_JAHOKP010000031.1:47429-48565:tetracycline-inactivating monooxygenase Tet(X1)
GCF_003603665.1	NZ_QTNO01000005.1:136692-138614:tetracycline resistance ribosomal protection protein Tet(Q)	NZ_QTNO01000009.1:51106-52269:tetracycline-inactivating monooxygenase Tet(X2)
GCF_001670765.2	NZ_CP029760.1:2207704-2208867:tetracycline-inactivating monooxygenase Tet(X2)
GCF_008274825.1	NZ_CP030848.1:500287-501450:tetracycline-inactivating monooxygenase Tet(X2)	NZ_CP030848.1:501614-502777:tetracycline-inactivating monooxygenase Tet(X2)
GCF_019802765.1	NZ_CP081928.1:920563-921696:tetracycline-inactivating monooxygenase Tet(X5)	NZ_CP081928.1:1975392-1976555:tetracycline-inactivating monooxygenase Tet(X5)	NZ_CP081928.1:1980209-1981372:tetracycline-inactivating monooxygenase Tet(X2)
GCF_015559965.1	NZ_JADMQX010000008.1:6026-7948:tetracycline resistance ribosomal protection protein Tet(Q)	NZ_JADMQX010000008.1:31429-32592:tetracycline-inactivating monooxygenase Tet(X2)
GCF_020662225.1	NZ_JAGWEP010000019.1:11193-13115:tetracycline resistance ribosomal protection protein Tet(Q)	NZ_JAGWEP010000091.1:680-1843:tetracycline-inactivating monooxygenase Tet(X2)
GCF_015546815.1	NZ_JADMTU010000039.1:4913-6076:tetracycline-inactivating monooxygenase Tet(X2)
GCF_002938815.1	NZ_PREH01000050.1:1043-2209:tetracycline efflux MFS transporter Tet(Y)	NZ_PREH01000050.1:7847-8980:tetracycline-inactivating monooxygenase Tet(X5)
GCF_021411085.1	NZ_JAHYOK010000016.1:4230-5366:tetracycline-inactivating monooxygenase Tet(X1)	NZ_JAHYOK010000016.1:5538-6701:tetracycline-inactivating monooxygenase Tet(X2)
GCF_019130925.1	NZ_JAHOLK010000099.1:644-1807:tetracycline-inactivating monooxygenase Tet(X2)
GCF_001058775.1	NZ_JUOZ01000029.1:2258-3421:tetracycline-inactivating monooxygenase Tet(X2)	NZ_JUOZ01000361.1:3-1583:tetracycline resistance ribosomal protection protein Tet(Q)
GCF_019130115.1	NZ_JAHOKD010000083.1:644-1807:tetracycline-inactivating monooxygenase Tet(X2)
GCF_014900955.1	NZ_JACVVT010000093.1:2987-4183:tetracycline efflux MFS transporter Tet(A)	NZ_JACVVT010000094.1:5106-6239:tetracycline-inactivating monooxygenase Tet(X5)
GCF_012976765.1	NZ_JABDSG010000088.1:13393-14529:tetracycline-inactivating monooxygenase Tet(X1)	NZ_JABDSG010000088.1:14701-15864:tetracycline-inactivating monooxygenase Tet(X2)	NZ_JABDSG010000116.1:155332-157254:tetracycline resistance ribosomal protection protein Tet(Q)
GCF_018474415.1	NZ_JAGFUP010000008.1:90729-91892:tetracycline-inactivating monooxygenase Tet(X2)
GCF_015557045.1	NZ_JADNNN010000007.1:217184-218347:tetracycline-inactivating monooxygenase Tet(X2)	NZ_JADNNN010000007.1:218519-219655:tetracycline-inactivating monooxygenase Tet(X1)	NZ_JADNNN010000064.1:115-2016:tetracycline resistance ribosomal protection protein Tet(Q)
GCF_015704915.1	NZ_JADRJG010000001.1:1805228-1806391:tetracycline-inactivating monooxygenase Tet(X2)
GCF_019132055.1	NZ_JAHONH010000030.1:34451-35614:tetracycline-inactivating monooxygenase Tet(X2)	NZ_JAHONH010000030.1:35786-36922:tetracycline-inactivating monooxygenase Tet(X1)
GCF_009101725.1	NZ_WDDH01000045.1:41047-42210:tetracycline-inactivating monooxygenase Tet(X2)	NZ_WDDH01000045.1:42382-43518:tetracycline-inactivating monooxygenase Tet(X1)
GCF_005844235.1	NZ_SPHH01000002.1:964-2100:tetracycline-inactivating monooxygenase Tet(X1)	NZ_SPHH01000002.1:2272-3435:tetracycline-inactivating monooxygenase Tet(X2)	NZ_SPHH01000079.1:825-2405:tetracycline resistance ribosomal protection protein Tet(Q)
GCF_001671145.1	NZ_LUDI01000001.1:162682-163845:tetracycline-inactivating monooxygenase Tet(X5)
GCF_014219695.1	NZ_JACLFG010000025.1:375-1538:tetracycline-inactivating monooxygenase Tet(X2)
GCF_014219345.1	NZ_JACLGA010000021.1:221-1384:tetracycline-inactivating monooxygenase Tet(X2)
GCF_018474055.1	NZ_JAGFTX010000005.1:119517-120650:tetracycline-inactivating monooxygenase Tet(X5)	NZ_JAGFTX010000015.1:2315-3478:tetracycline-inactivating monooxygenase Tet(X5)
GCF_020091365.1	NZ_CP081901.1:1412130-1414052:tetracycline resistance ribosomal protection protein Tet(Q)	NZ_CP081901.1:1894466-1895629:tetracycline-inactivating monooxygenase Tet(X2)	NZ_CP081901.1:1895801-1896937:tetracycline-inactivating monooxygenase Tet(X1)	NZ_CP081901.1:1913638-1915560:tetracycline resistance ribosomal protection protein Tet(Q)
GCF_009102485.1	NZ_WDCX01000113.1:3017-4153:tetracycline-inactivating monooxygenase Tet(X1)	NZ_WDCX01000113.1:4325-5488:tetracycline-inactivating monooxygenase Tet(X2)
GCF_009102105.1	NZ_WDEC01000108.1:3017-4153:tetracycline-inactivating monooxygenase Tet(X1)	NZ_WDEC01000108.1:4325-5488:tetracycline-inactivating monooxygenase Tet(X2)
GCF_004167745.1	NZ_RCXO01000002.1:147272-148435:tetracycline-inactivating monooxygenase Tet(X2)
GCF_019127825.1	NZ_JAHOFW010000013.1:171265-172428:tetracycline-inactivating monooxygenase Tet(X2)	NZ_JAHOFW010000028.1:34389-36311:tetracycline resistance ribosomal protection protein Tet(Q)
GCF_014219135.1	NZ_JACLGM010000030.1:4-1167:tetracycline-inactivating monooxygenase Tet(X2)
GCF_009494345.1	NZ_VZCA01000001.1:726-1889:tetracycline-inactivating monooxygenase Tet(X2)
GCF_019130355.1	NZ_JAHOKE010000030.1:46094-47257:tetracycline-inactivating monooxygenase Tet(X2)	NZ_JAHOKE010000030.1:47429-48565:tetracycline-inactivating monooxygenase Tet(X1)
GCF_015558895.1	NZ_JADMOY010000060.1:25708-27630:tetracycline resistance ribosomal protection protein Tet(Q)	NZ_JADMOY010000172.1:377-1513:tetracycline-inactivating monooxygenase Tet(X1)	NZ_JADMOY010000172.1:1685-2848:tetracycline-inactivating monooxygenase Tet(X2)
GCF_009019545.1	NZ_WCVT01000059.1:22380-23543:tetracycline-inactivating monooxygenase Tet(X2)	NZ_WCVT01000208.1:644-2494:tetracycline resistance ribosomal protection protein Tet(Q)
GCF_003585975.1	NZ_NSDI01000001.1:512134-513297:tetracycline-inactivating monooxygenase Tet(X5)
GCF_009019445.1	NZ_WCVX01000012.1:22380-23543:tetracycline-inactivating monooxygenase Tet(X2)	NZ_WCVX01000049.1:21263-23185:tetracycline resistance ribosomal protection protein Tet(Q)
GCF_009101705.1	NZ_WDDI01000012.1:41256-42419:tetracycline-inactivating monooxygenase Tet(X2)	NZ_WDDI01000012.1:42591-43727:tetracycline-inactivating monooxygenase Tet(X1)
GCF_009102245.1	NZ_WDDP01000104.1:3017-4153:tetracycline-inactivating monooxygenase Tet(X1)	NZ_WDDP01000104.1:4325-5488:tetracycline-inactivating monooxygenase Tet(X2)
GCF_000496015.1	NZ_ASYI01000033.1:219-1382:tetracycline-inactivating monooxygenase Tet(X2)
GCF_019802705.1	NZ_CP081923.1:2213391-2214554:tetracycline-inactivating monooxygenase Tet(X5)	NZ_CP081923.1:2222329-2223492:tetracycline-inactivating monooxygenase Tet(X5)
GCF_009019725.1	NZ_WCVK01000047.1:22183-24105:tetracycline resistance ribosomal protection protein Tet(Q)	NZ_WCVK01000100.1:946-2109:tetracycline-inactivating monooxygenase Tet(X2)
GCF_009019875.1	NZ_WCVC01000001.1:75752-76915:tetracycline-inactivating monooxygenase Tet(X2)	NZ_WCVC01000078.1:9180-11093:tetracycline resistance ribosomal protection protein Tet(Q)
GCF_019128815.1	NZ_JAHOHE010000017.1:39700-41622:tetracycline resistance ribosomal protection protein Tet(Q)	NZ_JAHOHE010000052.1:1787-2950:tetracycline-inactivating monooxygenase Tet(X2)
GCF_000601055.1	NZ_JHEF01000069.1:2396-3559:tetracycline-inactivating monooxygenase Tet(X2)	NZ_JHEF01000069.1:3731-4867:tetracycline-inactivating monooxygenase Tet(X1)	NZ_JHEF01000083.1:2396-3559:tetracycline-inactivating monooxygenase Tet(X2)	NZ_JHEF01000083.1:3731-4867:tetracycline-inactivating monooxygenase Tet(X1)	NZ_JHEF01000093.1:2396-3559:tetracycline-inactivating monooxygenase Tet(X2)	NZ_JHEF01000093.1:3731-4867:tetracycline-inactivating monooxygenase Tet(X1)	NZ_JHEF01000119.1:29654-31576:tetracycline resistance ribosomal protection protein Tet(Q)
GCF_005844895.1	NZ_SPGU01000040.1:45954-47090:tetracycline-inactivating monooxygenase Tet(X1)	NZ_SPGU01000040.1:47262-48425:tetracycline-inactivating monooxygenase Tet(X2)	NZ_SPGU01000067.1:222-2144:tetracycline resistance ribosomal protection protein Tet(Q)
GCF_014220105.1	NZ_JACLEE010000014.1:7156-8319:tetracycline-inactivating monooxygenase Tet(X2)
GCF_014220885.1	NZ_JACLEP010000025.1:1062-2225:tetracycline-inactivating monooxygenase Tet(X2)
GCF_009829025.1	NZ_WURP01000034.1:2265-3398:tetracycline-inactivating monooxygenase Tet(X5)	NZ_WURP01000037.1:1275-2438:tetracycline-inactivating monooxygenase Tet(X3)
GCF_020091305.1	NZ_CP081898.1:4795535-4796698:tetracycline-inactivating monooxygenase Tet(X2)	NZ_CP081898.1:4796870-4798006:tetracycline-inactivating monooxygenase Tet(X1)	NZ_CP081898.1:4813190-4815112:tetracycline resistance ribosomal protection protein Tet(Q)	NZ_CP081898.1:5613227-5615149:tetracycline resistance ribosomal protection protein Tet(Q)
GCF_014219325.1	NZ_JACLGC010000027.1:4-1167:tetracycline-inactivating monooxygenase Tet(X2)
GCF_014219635.1	NZ_JACLFH010000024.1:6235-7398:tetracycline-inactivating monooxygenase Tet(X2)	NZ_JACLFH010000030.1:1455-3365:tetracycline resistance ribosomal protection protein Tet(36)
GCF_006385095.1	NZ_CP041029.1:2116748-2117911:tetracycline-inactivating monooxygenase Tet(X5)
GCF_009494455.1	NZ_VZBZ01000139.1:715-1878:tetracycline-inactivating monooxygenase Tet(X2)
GCF_014219045.1	NZ_JACLGQ010000008.1:183362-184525:tetracycline-inactivating monooxygenase Tet(X2)
GCF_009102305.1	NZ_WDDM01000104.1:3017-4153:tetracycline-inactivating monooxygenase Tet(X1)	NZ_WDDM01000104.1:4325-5488:tetracycline-inactivating monooxygenase Tet(X2)
GCF_009101665.1	NZ_WDDJ01000120.1:2939-4075:tetracycline-inactivating monooxygenase Tet(X1)	NZ_WDDJ01000120.1:4247-5410:tetracycline-inactivating monooxygenase Tet(X2)
GCF_019128575.1	NZ_JAHOGR010000012.1:1786-2949:tetracycline-inactivating monooxygenase Tet(X2)	NZ_JAHOGR010000030.1:34389-36311:tetracycline resistance ribosomal protection protein Tet(Q)
GCF_003469115.1	NZ_QSII01000026.1:6566-8488:tetracycline resistance ribosomal protection protein Tet(Q)	NZ_QSII01000042.1:19443-20606:tetracycline-inactivating monooxygenase Tet(X2)
GCF_009019335.1	NZ_WCWC01000115.1:9180-11102:tetracycline resistance ribosomal protection protein Tet(Q)	NZ_WCWC01000195.1:924-2087:tetracycline-inactivating monooxygenase Tet(X2)
GCF_009019585.1	NZ_WCVR01000048.1:21264-23186:tetracycline resistance ribosomal protection protein Tet(Q)	NZ_WCVR01000113.1:924-2087:tetracycline-inactivating monooxygenase Tet(X2)
GCF_009102265.1	NZ_WDDQ01000045.1:3017-4153:tetracycline-inactivating monooxygenase Tet(X1)	NZ_WDDQ01000045.1:4325-5488:tetracycline-inactivating monooxygenase Tet(X2)
GCF_009101625.1	NZ_WDDG01000028.1:41047-42210:tetracycline-inactivating monooxygenase Tet(X2)	NZ_WDDG01000028.1:42382-43518:tetracycline-inactivating monooxygenase Tet(X1)	NZ_WDDG01000404.1:825-2405:tetracycline resistance ribosomal protection protein Tet(Q)
GCF_019132015.1	NZ_JAHONR010000001.1:14895-16817:tetracycline resistance ribosomal protection protein Tet(Q)	NZ_JAHONR010000001.1:17024-18946:tetracycline resistance ribosomal protection protein Tet(Q)	NZ_JAHONR010000047.1:1165-2328:tetracycline-inactivating monooxygenase Tet(X2)
GCF_019127575.1	NZ_JAHOEU010000062.1:13662-14825:tetracycline-inactivating monooxygenase Tet(X2)	NZ_JAHOEU010000212.1:238-2160:tetracycline resistance ribosomal protection protein Tet(Q)
GCF_015559705.1	NZ_JADMQI010000032.1:14044-15966:tetracycline resistance ribosomal protection protein Tet(Q)	NZ_JADMQI010000081.1:358-1494:tetracycline-inactivating monooxygenase Tet(X1)	NZ_JADMQI010000086.1:143-1306:tetracycline-inactivating monooxygenase Tet(X2)
GCF_020280945.1	NZ_JACXZR010000038.1:1101-2264:tetracycline-inactivating monooxygenase Tet(X5)	NZ_JACXZR010000048.1:1-1086:tetracycline-inactivating monooxygenase Tet(X2)
GCF_012366635.1	NZ_JAAZRR010000036.1:4324-5484:tetracycline-inactivating monooxygenase Tet(X3)
GCF_900241005.1	NZ_OEST01000002.1:543793-545706:tetracycline resistance ribosomal protection protein Tet(Q)	NZ_OEST01000010.1:8866-10029:tetracycline-inactivating monooxygenase Tet(X2)
GCF_019129925.1	NZ_JAHOJL010000085.1:644-1807:tetracycline-inactivating monooxygenase Tet(X2)
GCF_014219575.1	NZ_JACLFK010000022.1:375-1538:tetracycline-inactivating monooxygenase Tet(X2)
GCF_014220925.1	NZ_JACLEX010000012.1:1385-2548:tetracycline-inactivating monooxygenase Tet(X2)
GCF_009019885.1	NZ_WCVG01000027.1:22380-23543:tetracycline-inactivating monooxygenase Tet(X2)	NZ_WCVG01000050.1:21263-23185:tetracycline resistance ribosomal protection protein Tet(Q)
GCF_009019775.1	NZ_WCVI01000033.1:9203-11125:tetracycline resistance ribosomal protection protein Tet(Q)	NZ_WCVI01000048.1:667-1830:tetracycline-inactivating monooxygenase Tet(X2)
GCF_022135705.1	NZ_JAKNGO010000074.1:215-1351:tetracycline-inactivating monooxygenase Tet(X1)	NZ_JAKNGO010000074.1:1523-2686:tetracycline-inactivating monooxygenase Tet(X2)
GCF_014219245.1	NZ_JACLGF010000025.1:222-1385:tetracycline-inactivating monooxygenase Tet(X2)
GCF_900166755.1	NZ_FUVU01000126.1:648-1781:tetracycline-inactivating monooxygenase Tet(X5)	NZ_FUVU01000192.1:4417-5619:tetracycline efflux MFS transporter Tet(B)
GCF_014220445.1	NZ_JACLDM010000013.1:7156-8319:tetracycline-inactivating monooxygenase Tet(X2)
GCF_014220615.1	NZ_JACLDD010000013.1:10728-11891:tetracycline-inactivating monooxygenase Tet(X2)
GCF_001922645.1	NZ_MRUS01000045.1:1850-2983:tetracycline-inactivating monooxygenase Tet(X5)	NZ_MRUS01000045.1:8621-9787:tetracycline efflux MFS transporter Tet(Y)
GCF_014219455.1	NZ_JACLFV010000034.1:222-1385:tetracycline-inactivating monooxygenase Tet(X2)
GCF_021405615.1	NZ_JAHYKC010000015.1:129592-130755:tetracycline-inactivating monooxygenase Tet(X2)
GCF_009829055.1	NZ_WURR01000004.1:171648-172841:tetracycline efflux MFS transporter Tet(J)	NZ_WURR01000040.1:1197-2384:tetracycline efflux MFS transporter Tet(C)	NZ_WURR01000048.1:814-1947:tetracycline-inactivating monooxygenase Tet(X5)
GCF_008711145.1	NZ_VVIN01000167.1:151-1314:tetracycline-inactivating monooxygenase Tet(X2)
GCF_003602695.1	NZ_QTLM01000005.1:136680-138602:tetracycline resistance ribosomal protection protein Tet(Q)	NZ_QTLM01000009.1:58892-60055:tetracycline-inactivating monooxygenase Tet(X2)
GCF_000162555.1	NZ_GG774955.1:836101-838023:tetracycline resistance ribosomal protection protein Tet(Q)	NZ_GG774955.1:855590-856726:tetracycline-inactivating monooxygenase Tet(X1)	NZ_GG774955.1:856897-858060:tetracycline-inactivating monooxygenase Tet(X2)
GCF_001077245.1	NZ_JUOA01000729.1:1768-2931:tetracycline-inactivating monooxygenase Tet(X2)	NZ_JUOA01001284.1:130-1437:tetracycline resistance ribosomal protection protein Tet(Q)
GCF_019130535.1	NZ_JAHOKM010000086.1:644-1807:tetracycline-inactivating monooxygenase Tet(X2)
GCF_009800945.1	NZ_VLIM01000014.1:13145-14308:tetracycline-inactivating monooxygenase Tet(X2)	NZ_VLIM01000014.1:14473-15636:tetracycline-inactivating monooxygenase Tet(X2)
GCF_012976745.1	NZ_JABDSE010000026.1:52100-53263:tetracycline-inactivating monooxygenase Tet(X2)	NZ_JABDSE010000026.1:53435-54571:tetracycline-inactivating monooxygenase Tet(X1)	NZ_JABDSE010000072.1:567-1808:tetracycline resistance ribosomal protection protein Tet(Q)
GCF_014900945.1	NZ_JACVVV010000072.1:1601-2797:tetracycline efflux MFS transporter Tet(A)	NZ_JACVVV010000074.1:2597-3730:tetracycline-inactivating monooxygenase Tet(X5)
GCF_019130515.1	NZ_JAHOKH010000087.1:644-1807:tetracycline-inactivating monooxygenase Tet(X2)
GCF_006739545.1	NZ_AP019729.1:714652-715815:tetracycline-inactivating monooxygenase Tet(X2)	NZ_AP019729.1:715987-717123:tetracycline-inactivating monooxygenase Tet(X1)	NZ_AP019729.1:725179-727101:tetracycline resistance ribosomal protection protein Tet(Q)	NZ_AP019729.1:2170371-2172293:tetracycline resistance ribosomal protection protein Tet(Q)
GCF_009101565.1	NZ_WDEB01000043.1:41315-42478:tetracycline-inactivating monooxygenase Tet(X2)	NZ_WDEB01000043.1:42650-43786:tetracycline-inactivating monooxygenase Tet(X1)
GCF_013418085.1	NZ_VPCS01000104.1:3978-5141:tetracycline-inactivating monooxygenase Tet(X3)	NZ_VPCS01000123.1:844-1977:tetracycline-inactivating monooxygenase Tet(X5)
GCF_019131955.1	NZ_JAHONN010000058.1:285-1421:tetracycline-inactivating monooxygenase Tet(X1)	NZ_JAHONN010000058.1:1593-2756:tetracycline-inactivating monooxygenase Tet(X2)
GCF_015704955.1	NZ_JADRJH010000001.1:1603150-1604313:tetracycline-inactivating monooxygenase Tet(X2)
GCF_019130495.1	NZ_JAHOKK010000030.1:46094-47257:tetracycline-inactivating monooxygenase Tet(X2)	NZ_JAHOKK010000030.1:47429-48565:tetracycline-inactivating monooxygenase Tet(X1)
GCF_008569045.1	NZ_VWFA01000002.1:147272-148435:tetracycline-inactivating monooxygenase Tet(X2)
GCF_019127915.1	NZ_JAHOGB010000009.1:1786-2949:tetracycline-inactivating monooxygenase Tet(X2)	NZ_JAHOGB010000031.1:34388-36310:tetracycline resistance ribosomal protection protein Tet(Q)
GCF_009663555.1	NZ_QXHQ01000016.1:1161-2324:tetracycline-inactivating monooxygenase Tet(X2)
GCF_009101745.1	NZ_WDCR01000104.1:5941-7077:tetracycline-inactivating monooxygenase Tet(X1)	NZ_WDCR01000104.1:7249-8412:tetracycline-inactivating monooxygenase Tet(X2)	NZ_WDCR01000237.1:824-2506:tetracycline resistance ribosomal protection protein Tet(Q)
GCF_009102525.1	NZ_WDCW01000102.1:11375-12538:tetracycline-inactivating monooxygenase Tet(X2)	NZ_WDCW01000102.1:12710-13846:tetracycline-inactivating monooxygenase Tet(X1)	NZ_WDCW01000202.1:431-2353:tetracycline resistance ribosomal protection protein Tet(Q)
GCF_020558485.1	NZ_JAJCKI010000019.1:28057-29979:tetracycline resistance ribosomal protection protein Tet(Q)	NZ_JAJCKI010000019.1:45081-46217:tetracycline-inactivating monooxygenase Tet(X1)	NZ_JAJCKI010000019.1:46389-47552:tetracycline-inactivating monooxygenase Tet(X2)
GCF_005844535.1	NZ_SPGG01000001.1:55680-57602:tetracycline resistance ribosomal protection protein Tet(Q)	NZ_SPGG01000020.1:67651-68814:tetracycline-inactivating monooxygenase Tet(X2)
GCF_900079775.1	NZ_LT556035.1:385335-387119:tetracycline resistance ribosomal protection protein Tet(Q)	NZ_LT556036.1:404767-405930:tetracycline-inactivating monooxygenase Tet(X2)	NZ_LT556038.1:458707-460320:tetracycline resistance ribosomal protection protein Tet(Q)
GCF_014219885.1	NZ_JACLER010000024.1:1057-2220:tetracycline-inactivating monooxygenase Tet(X2)
GCF_009932355.1	NZ_LEKU01000015.1:57981-59144:tetracycline-inactivating monooxygenase Tet(X5)	NZ_LEKU01000030.1:74-1237:tetracycline-inactivating monooxygenase Tet(X2)
GCF_014219665.1	NZ_JACLFD010000012.1:1385-2548:tetracycline-inactivating monooxygenase Tet(X2)
GCF_014220295.1	NZ_JACLDS010000013.1:223-1386:tetracycline-inactivating monooxygenase Tet(X2)
GCF_015547315.1	NZ_JADMUW010000038.1:45342-46505:tetracycline-inactivating monooxygenase Tet(X2)	NZ_JADMUW010000038.1:46677-47813:tetracycline-inactivating monooxygenase Tet(X1)	NZ_JADMUW010000127.1:1873-3012:tetracycline resistance ribosomal protection protein Tet(Q)
GCF_014219865.1	NZ_JACLES010000022.1:1062-2225:tetracycline-inactivating monooxygenase Tet(X2)
GCF_001670645.1	NZ_LUDL01000009.1:89333-90496:tetracycline-inactivating monooxygenase Tet(X2)
GCF_009103215.1	NZ_WDDL01000041.1:3017-4153:tetracycline-inactivating monooxygenase Tet(X1)	NZ_WDDL01000041.1:4325-5488:tetracycline-inactivating monooxygenase Tet(X2)	NZ_WDDL01000193.1:431-2353:tetracycline resistance ribosomal protection protein Tet(Q)
GCF_002257605.1	NZ_CP022754.1:528690-530612:tetracycline resistance ribosomal protection protein Tet(Q)	NZ_CP022754.1:3245831-3246967:tetracycline-inactivating monooxygenase Tet(X1)	NZ_CP022754.1:3247139-3248302:tetracycline-inactivating monooxygenase Tet(X2)
GCF_003465215.1	NZ_QRYP01000009.1:87625-88764:tetracycline-inactivating monooxygenase Tet(X2)
GCF_001670735.1	NZ_LUDR01000041.1:150-1313:tetracycline-inactivating monooxygenase Tet(X5)
GCF_022135685.1	NZ_JAKNGP010000011.1:15007-16143:tetracycline-inactivating monooxygenase Tet(X1)	NZ_JAKNGP010000011.1:16315-17478:tetracycline-inactivating monooxygenase Tet(X2)
GCF_009019805.1	NZ_WCVD01000064.1:8233-10155:tetracycline resistance ribosomal protection protein Tet(Q)	NZ_WCVD01000124.1:924-2087:tetracycline-inactivating monooxygenase Tet(X2)
GCF_009019535.1	NZ_WCVU01000013.1:75774-76937:tetracycline-inactivating monooxygenase Tet(X2)	NZ_WCVU01000037.1:9202-11124:tetracycline resistance ribosomal protection protein Tet(Q)
GCF_007896665.1	NZ_VOIE01000038.1:1933-3855:tetracycline resistance ribosomal protection protein Tet(Q)	NZ_VOIE01000069.1:215-1351:tetracycline-inactivating monooxygenase Tet(X1)	NZ_VOIE01000069.1:1523-2686:tetracycline-inactivating monooxygenase Tet(X2)
GCF_009102145.1	NZ_WDDU01000110.1:3017-4153:tetracycline-inactivating monooxygenase Tet(X1)	NZ_WDDU01000110.1:4325-5488:tetracycline-inactivating monooxygenase Tet(X2)	NZ_WDDU01000292.1:431-2353:tetracycline resistance ribosomal protection protein Tet(Q)
GCF_009019465.1	NZ_WCVV01000034.1:9659-10822:tetracycline-inactivating monooxygenase Tet(X2)
GCF_009019315.1	NZ_WCWF01000005.1:22380-23543:tetracycline-inactivating monooxygenase Tet(X2)	NZ_WCWF01000094.1:3-1526:tetracycline resistance ribosomal protection protein Tet(Q)
GCF_012371195.1	NZ_JAAZSF010000068.1:2292-3452:tetracycline-inactivating monooxygenase Tet(X3)
GCF_019802725.1	NZ_CP081924.1:2005553-2006716:tetracycline-inactivating monooxygenase Tet(X5)	NZ_CP081924.1:2015205-2016368:tetracycline-inactivating monooxygenase Tet(X5)
GCF_015667765.1	NZ_JADPLO010000002.1:71235-73148:tetracycline resistance ribosomal protection protein Tet(Q)	NZ_JADPLO010000061.1:11013-12176:tetracycline-inactivating monooxygenase Tet(X2)
GCF_009690695.1	NZ_QXQL01000005.1:3711-4853:tetracycline-inactivating monooxygenase Tet(X4)	NZ_QXQL01000005.1:9421-10257:tetracycline-inactivating monooxygenase Tet(X5)
GCF_018785925.1	NZ_WQQR01000002.1:33177-34340:tetracycline-inactivating monooxygenase Tet(X2)	NZ_WQQR01000043.1:652952-654874:tetracycline resistance ribosomal protection protein Tet(Q)
GCF_001670605.1	NZ_LUDG01000007.1:16295-17458:tetracycline-inactivating monooxygenase Tet(X5)
GCF_015557725.1	NZ_JADNOU010000004.1:212281-214203:tetracycline resistance ribosomal protection protein Tet(Q)	NZ_JADNOU010000051.1:13620-14783:tetracycline-inactivating monooxygenase Tet(X2)
GCF_020662205.1	NZ_JAGWEQ010000006.1:90244-92166:tetracycline resistance ribosomal protection protein Tet(Q)	NZ_JAGWEQ010000113.1:4905-6068:tetracycline-inactivating monooxygenase Tet(X2)
GCF_015550345.1	NZ_JADNAP010000013.1:11048-12970:tetracycline resistance ribosomal protection protein Tet(Q)	NZ_JADNAP010000021.1:6238-7401:tetracycline-inactivating monooxygenase Tet(X2)
GCF_002938905.1	NZ_PREQ01000052.1:1849-2982:tetracycline-inactivating monooxygenase Tet(X5)	NZ_PREQ01000052.1:8620-9786:tetracycline efflux MFS transporter Tet(Y)
GCF_003984665.1	NZ_RWJG01000034.1:353-1516:tetracycline-inactivating monooxygenase Tet(X2)
GCF_009019285.1	NZ_WCWH01000007.1:22380-23543:tetracycline-inactivating monooxygenase Tet(X2)	NZ_WCWH01000046.1:21264-23186:tetracycline resistance ribosomal protection protein Tet(Q)
GCF_018474465.1	NZ_JAGFUR010000001.1:2430138-2431280:tetracycline-inactivating monooxygenase Tet(X4)
GCF_001263145.1	NZ_LAVB01000002.1:363932-365095:tetracycline-inactivating monooxygenase Tet(X5)
GCF_013618865.1	NZ_JABSOE010000124.1:1395-2558:tetracycline-inactivating monooxygenase Tet(X2)	NZ_JABSOE010000144.1:206-2128:tetracycline resistance ribosomal protection protein Tet(Q)
GCF_001049975.1	NZ_CVRZ01000004.1:11907-13100:tetracycline efflux MFS transporter Tet(H)	NZ_CVRZ01000045.1:2584-3717:tetracycline-inactivating monooxygenase Tet(X5)
GCF_014219235.1	NZ_JACLGG010000023.1:222-1385:tetracycline-inactivating monooxygenase Tet(X2)
GCF_014219335.1	NZ_JACLGB010000027.1:222-1385:tetracycline-inactivating monooxygenase Tet(X2)
GCF_014220655.1	NZ_JACLDB010000013.1:7156-8319:tetracycline-inactivating monooxygenase Tet(X2)
GCF_018474325.1	NZ_JAGFUK010000001.1:235586-236749:tetracycline-inactivating monooxygenase Tet(X2)	NZ_JAGFUK010000014.1:29019-30941:tetracycline resistance ribosomal protection protein Tet(Q)
GCF_013171305.1	NZ_CP053042.1:2565786-2566985:tetracycline efflux MFS transporter Tet(H)	NZ_CP053042.1:3616167-3617300:tetracycline-inactivating monooxygenase Tet(X5)
GCF_014220405.1	NZ_JACLDP010000014.1:10728-11891:tetracycline-inactivating monooxygenase Tet(X2)
GCF_018292185.1	NZ_CP072257.1:3161475-3163397:tetracycline resistance ribosomal protection protein Tet(Q)	NZ_CP072257.1:3178499-3179635:tetracycline-inactivating monooxygenase Tet(X1)	NZ_CP072257.1:3179807-3180970:tetracycline-inactivating monooxygenase Tet(X2)
GCF_019132245.1	NZ_JAHONP010000060.1:37401-38564:tetracycline-inactivating monooxygenase Tet(X2)	NZ_JAHONP010000060.1:38736-39872:tetracycline-inactivating monooxygenase Tet(X1)
GCF_019129795.1	NZ_JAHOJM010000083.1:644-1807:tetracycline-inactivating monooxygenase Tet(X2)
GCF_014900925.1	NZ_JACVVS010000098.1:3238-4434:tetracycline efflux MFS transporter Tet(A)	NZ_JACVVS010000110.1:5069-6202:tetracycline-inactivating monooxygenase Tet(X5)
GCF_014219805.1	NZ_JACLEV010000025.1:1061-2224:tetracycline-inactivating monooxygenase Tet(X2)
GCF_015546895.1	NZ_JADMUD010000028.1:12018-13940:tetracycline resistance ribosomal protection protein Tet(Q)	NZ_JADMUD010000028.1:29042-30178:tetracycline-inactivating monooxygenase Tet(X1)	NZ_JADMUD010000028.1:30350-31513:tetracycline-inactivating monooxygenase Tet(X2)
GCF_014220115.1	NZ_JACLED010000013.1:7156-8319:tetracycline-inactivating monooxygenase Tet(X2)
GCF_015558865.1	NZ_JADMOV010000009.1:90790-92712:tetracycline resistance ribosomal protection protein Tet(Q)	NZ_JADMOV010000038.1:22161-23297:tetracycline-inactivating monooxygenase Tet(X1)	NZ_JADMOV010000038.1:23469-24632:tetracycline-inactivating monooxygenase Tet(X2)
GCF_019129995.1	NZ_JAHOJN010000088.1:644-1807:tetracycline-inactivating monooxygenase Tet(X2)
GCF_902365055.1	NZ_CABJGD010000063.1:645-1808:tetracycline-inactivating monooxygenase Tet(X2)
GCF_019129915.1	NZ_JAHOJH010000031.1:46094-47257:tetracycline-inactivating monooxygenase Tet(X2)	NZ_JAHOJH010000031.1:47429-48565:tetracycline-inactivating monooxygenase Tet(X1)
GCF_009019175.1	NZ_WCWM01000096.1:2924-4846:tetracycline resistance ribosomal protection protein Tet(Q)	NZ_WCWM01000616.1:779-1942:tetracycline-inactivating monooxygenase Tet(X2)
GCF_003470675.1	NZ_QRKC01000001.1:1381107-1383029:tetracycline resistance ribosomal protection protein Tet(Q)	NZ_QRKC01000013.1:82371-83534:tetracycline-inactivating monooxygenase Tet(X2)
GCF_001670695.1	NZ_LUDP01000009.1:3325-4488:tetracycline-inactivating monooxygenase Tet(X5)
GCF_001809725.1	NZ_KV798522.1:1252-2415:tetracycline-inactivating monooxygenase Tet(X2)
GCF_015548595.1	NZ_JADMXK010000023.1:32513-34435:tetracycline resistance ribosomal protection protein Tet(Q)	NZ_JADMXK010000033.1:2284-3447:tetracycline-inactivating monooxygenase Tet(X2)
GCF_020313315.1	NZ_JAGURH010000012.1:116327-118249:tetracycline resistance ribosomal protection protein Tet(Q)	NZ_JAGURH010000051.1:221-1384:tetracycline-inactivating monooxygenase Tet(X2)
GCF_015559545.1	NZ_JADMQB010000048.1:4917-6080:tetracycline-inactivating monooxygenase Tet(X2)
GCF_019552185.1	NZ_CP072186.1:1901316-1902479:tetracycline-inactivating monooxygenase Tet(X2)
GCF_013171285.1	NZ_CP053044.1:571306-572505:tetracycline efflux MFS transporter Tet(H)	NZ_CP053044.1:1613321-1614454:tetracycline-inactivating monooxygenase Tet(X5)
GCF_014220795.1	NZ_JACLFU010000032.1:222-1385:tetracycline-inactivating monooxygenase Tet(X2)
GCF_014220525.1	NZ_JACLDH010000014.1:10728-11891:tetracycline-inactivating monooxygenase Tet(X2)
GCF_014219165.1	NZ_JACLGL010000030.1:4-1167:tetracycline-inactivating monooxygenase Tet(X2)
GCF_014219145.1	NZ_JACLGJ010000030.1:4-1167:tetracycline-inactivating monooxygenase Tet(X2)
GCF_002152185.1	NZ_NGSI01000001.1:4956-6089:tetracycline-inactivating monooxygenase Tet(X5)	NZ_NGSI01000002.1:1079817-1081013:tetracycline efflux MFS transporter Tet(A)
GCF_018289335.1	NZ_CP072231.1:1144495-1146417:tetracycline resistance ribosomal protection protein Tet(Q)	NZ_CP072231.1:1161606-1162742:tetracycline-inactivating monooxygenase Tet(X1)	NZ_CP072231.1:1162913-1164076:tetracycline-inactivating monooxygenase Tet(X2)	NZ_CP072231.1:5040665-5042587:tetracycline resistance ribosomal protection protein Tet(Q)
GCF_015218165.1	NZ_CP048661.1:113775-114908:tetracycline-inactivating monooxygenase Tet(X5)	NZ_CP048661.1:120636-121799:tetracycline-inactivating monooxygenase Tet(X3)
GCF_015557245.1	NZ_JADNNW010000007.1:167730-169652:tetracycline resistance ribosomal protection protein Tet(Q)	NZ_JADNNW010000014.1:87429-88592:tetracycline-inactivating monooxygenase Tet(X2)	NZ_JADNNW010000014.1:88764-89900:tetracycline-inactivating monooxygenase Tet(X1)
GCF_014219975.1	NZ_JACLEK010000013.1:10728-11891:tetracycline-inactivating monooxygenase Tet(X2)
GCF_015546775.1	NZ_JADMTW010000029.1:69922-71085:tetracycline-inactivating monooxygenase Tet(X2)	NZ_JADMTW010000029.1:71257-72393:tetracycline-inactivating monooxygenase Tet(X1)
GCF_014220845.1	NZ_JACLFT010000034.1:4-1167:tetracycline-inactivating monooxygenase Tet(X2)
GCF_018474485.1	NZ_JAGFUO010000016.1:15162-16325:tetracycline-inactivating monooxygenase Tet(X2)
GCF_011947185.1	NZ_JAATVZ010000055.1:2534-3667:tetracycline-inactivating monooxygenase Tet(X5)
GCF_019128075.1	NZ_JAHOFU010000012.1:39700-41622:tetracycline resistance ribosomal protection protein Tet(Q)	NZ_JAHOFU010000012.1:117557-118720:tetracycline-inactivating monooxygenase Tet(X2)
GCF_001058755.1	NZ_JUPJ01000031.1:2258-3421:tetracycline-inactivating monooxygenase Tet(X2)	NZ_JUPJ01000428.1:3-1583:tetracycline resistance ribosomal protection protein Tet(Q)
GCF_900021155.1	NZ_FCNT01000100.1:25498-26661:tetracycline-inactivating monooxygenase Tet(X2)	NZ_FCNT01000100.1:29495-31417:tetracycline resistance ribosomal protection protein Tet(Q)
GCF_019130095.1	NZ_JAHOJS010000084.1:644-1807:tetracycline-inactivating monooxygenase Tet(X2)
GCF_019129455.1	NZ_JAHOIP010000002.1:1787-2950:tetracycline-inactivating monooxygenase Tet(X2)	NZ_JAHOIP010000002.1:78909-80831:tetracycline resistance ribosomal protection protein Tet(Q)
GCF_008569025.1	NZ_VWFB01000142.1:3376-4539:tetracycline-inactivating monooxygenase Tet(X2)
GCF_009102385.1	NZ_WDDD01000103.1:3017-4153:tetracycline-inactivating monooxygenase Tet(X1)	NZ_WDDD01000103.1:4325-5488:tetracycline-inactivating monooxygenase Tet(X2)
GCF_009102225.1	NZ_WDDR01000046.1:41047-42210:tetracycline-inactivating monooxygenase Tet(X2)	NZ_WDDR01000046.1:42382-43518:tetracycline-inactivating monooxygenase Tet(X1)
GCF_005844845.1	NZ_SPGY01000023.1:32513-34435:tetracycline resistance ribosomal protection protein Tet(Q)	NZ_SPGY01000033.1:2284-3447:tetracycline-inactivating monooxygenase Tet(X2)
GCF_014219905.1	NZ_JACLEQ010000027.1:222-1385:tetracycline-inactivating monooxygenase Tet(X2)
GCF_009690765.1	NZ_QXQN01000019.1:19-1182:tetracycline-inactivating monooxygenase Tet(X5)
GCF_014220005.1	NZ_JACLEH010000014.1:223-1386:tetracycline-inactivating monooxygenase Tet(X2)
GCF_020560325.1	NZ_JAJCML010000030.1:310-1446:tetracycline-inactivating monooxygenase Tet(X1)	NZ_JAJCML010000030.1:1618-2781:tetracycline-inactivating monooxygenase Tet(X2)
GCF_001670685.1	NZ_LUDM01000010.1:270-1433:tetracycline-inactivating monooxygenase Tet(X2)	NZ_LUDM01000017.1:3372-4535:tetracycline-inactivating monooxygenase Tet(X2)
GCF_009019945.1	NZ_WCUZ01000059.1:8233-10155:tetracycline resistance ribosomal protection protein Tet(Q)	NZ_WCUZ01000114.1:924-2087:tetracycline-inactivating monooxygenase Tet(X2)
GCF_009019615.1	NZ_WCVQ01000045.1:25506-27428:tetracycline resistance ribosomal protection protein Tet(Q)	NZ_WCVQ01000119.1:924-2087:tetracycline-inactivating monooxygenase Tet(X2)
GCF_022135865.1	NZ_JAKNGJ010000075.1:215-1351:tetracycline-inactivating monooxygenase Tet(X1)	NZ_JAKNGJ010000075.1:1523-2686:tetracycline-inactivating monooxygenase Tet(X2)	NZ_JAKNGJ010000138.1:1-1119:tetracycline resistance ribosomal protection protein Tet(Q)
GCF_009102545.1	NZ_WDCV01000029.1:41255-42418:tetracycline-inactivating monooxygenase Tet(X2)	NZ_WDCV01000029.1:42590-43726:tetracycline-inactivating monooxygenase Tet(X1)
GCF_014219965.1	NZ_JACLEJ010000013.1:223-1386:tetracycline-inactivating monooxygenase Tet(X2)
GCF_014220345.1	NZ_JACLDR010000013.1:10728-11891:tetracycline-inactivating monooxygenase Tet(X2)
GCF_003469305.1	NZ_QSJF01000010.1:7661-9583:tetracycline resistance ribosomal protection protein Tet(Q)	NZ_QSJF01000010.1:24685-25821:tetracycline-inactivating monooxygenase Tet(X1)	NZ_QSJF01000010.1:25993-27156:tetracycline-inactivating monooxygenase Tet(X2)
GCF_001670875.1	NZ_LUDV01000007.1:17431-18594:tetracycline-inactivating monooxygenase Tet(X2)
GCF_012366785.1	NZ_JAAZSA010000059.1:2060-3220:tetracycline-inactivating monooxygenase Tet(X3)
GCF_009902355.1	NZ_RWKT01000002.1:67761-69683:tetracycline resistance ribosomal protection protein Tet(Q)	NZ_RWKT01000002.1:203047-204210:tetracycline-inactivating monooxygenase Tet(X2)
GCF_009690775.1	NZ_QXQO01000005.1:186445-187398:tetracycline-inactivating monooxygenase Tet(X5)	NZ_QXQO01000005.1:191882-193024:tetracycline-inactivating monooxygenase Tet(X4)
GCF_019127365.1	NZ_JAHOEO010000013.1:11732-12895:tetracycline-inactivating monooxygenase Tet(X2)
GCF_009102285.1	NZ_WDDO01000051.1:28223-29386:tetracycline-inactivating monooxygenase Tet(X2)	NZ_WDDO01000051.1:29558-30694:tetracycline-inactivating monooxygenase Tet(X1)	NZ_WDDO01000392.1:3-1583:tetracycline resistance ribosomal protection protein Tet(Q)
GCF_001670625.1	NZ_LUDJ01000018.1:2-694:tetracycline-inactivating monooxygenase Tet(X4)	NZ_LUDJ01000018.1:6485-7648:tetracycline-inactivating monooxygenase Tet(X2)	NZ_LUDJ01000022.1:900-1592:tetracycline-inactivating monooxygenase Tet(X2)	NZ_LUDJ01000028.1:19-609:tetracycline-inactivating monooxygenase Tet(X2)
GCF_009019245.1	NZ_WCWJ01000037.1:40112-42034:tetracycline resistance ribosomal protection protein Tet(Q)	NZ_WCWJ01000098.1:946-2109:tetracycline-inactivating monooxygenase Tet(X2)
GCF_009019635.1	NZ_WCVP01000025.1:2-1096:tetracycline resistance ribosomal protection protein Tet(Q)	NZ_WCVP01000067.1:22380-23543:tetracycline-inactivating monooxygenase Tet(X2)

## Sheet: Supplementary Data 6
Uppercase = binds to plasmid sequence; lowercase = adds barcode and flanking regions.
name	FWD (5'-3')	REV (5'-3')	Ta (°C)	Purpose
b01	cgagtacgttgatcaagtcccgaAGTGCTTGGATTCTCACC	tagaggacgtctatgacatggctaAGTCATGACCAAAATCCC	60	insert barcode-flanking region
b02	ctcgtacgttgatcaagtcccgaAGTGCTTGGATTCTCACC	tagcggacgtctatgacatggctaAGTCATGACCAAAATCCC	60	insert barcode-flanking region
b03	caggtacgttgatcaagtcccgaAGTGCTTGGATTCTCACC	tcgtggacgtctatgacatggctaAGTCATGACCAAAATCCC	60	insert barcode-flanking region
b04	ggtgtacgttgatcaagtcccgaAGTGCTTGGATTCTCACC	atctggacgtctatgacatggctaAGTCATGACCAAAATCCC	60	insert barcode-flanking region
b05	tgtgtacgttgatcaagtcccgaAGTGCTTGGATTCTCACC	taggggacgtctatgacatggctaAGTCATGACCAAAATCCC	60	insert barcode-flanking region
b06	tgagtacgttgatcaagtcccgaAGTGCTTGGATTCTCACC	cctgggacgtctatgacatggctaAGTCATGACCAAAATCCC	60	insert barcode-flanking region
b07	taggtacgttgatcaagtcccgaAGTGCTTGGATTCTCACC	cgctggacgtctatgacatggctaAGTCATGACCAAAATCCC	60	insert barcode-flanking region
b08	actgtacgttgatcaagtcccgaAGTGCTTGGATTCTCACC	gacaggacgtctatgacatggctaAGTCATGACCAAAATCCC	60	insert barcode-flanking region
b09	cgggtacgttgatcaagtcccgaAGTGCTTGGATTCTCACC	gtttggacgtctatgacatggctaAGTCATGACCAAAATCCC	60	insert barcode-flanking region
b10	ttcgtacgttgatcaagtcccgaAGTGCTTGGATTCTCACC	acagggacgtctatgacatggctaAGTCATGACCAAAATCCC	60	insert barcode-flanking region
b11	tctgtacgttgatcaagtcccgaAGTGCTTGGATTCTCACC	caggggacgtctatgacatggctaAGTCATGACCAAAATCCC	60	insert barcode-flanking region
b12	gtggtacgttgatcaagtcccgaAGTGCTTGGATTCTCACC	agtaggacgtctatgacatggctaAGTCATGACCAAAATCCC	60	insert barcode-flanking region
b13	acagtacgttgatcaagtcccgaAGTGCTTGGATTCTCACC	tcgtggacgtctatgacatggctaAGTCATGACCAAAATCCC	60	insert barcode-flanking region
b14	tcggtacgttgatcaagtcccgaAGTGCTTGGATTCTCACC	taagggacgtctatgacatggctaAGTCATGACCAAAATCCC	60	insert barcode-flanking region
b15	gttgtacgttgatcaagtcccgaAGTGCTTGGATTCTCACC	gccaggacgtctatgacatggctaAGTCATGACCAAAATCCC	60	insert barcode-flanking region
b16	tctgtacgttgatcaagtcccgaAGTGCTTGGATTCTCACC	cggtggacgtctatgacatggctaAGTCATGACCAAAATCCC	60	insert barcode-flanking region
b17	cgagtacgttgatcaagtcccgaAGTGCTTGGATTCTCACC	aaccggacgtctatgacatggctaAGTCATGACCAAAATCCC	60	insert barcode-flanking region
b18	tgagtacgttgatcaagtcccgaAGTGCTTGGATTCTCACC	gagtggacgtctatgacatggctaAGTCATGACCAAAATCCC	60	insert barcode-flanking region
b19	gctgtacgttgatcaagtcccgaAGTGCTTGGATTCTCACC	caaaggacgtctatgacatggctaAGTCATGACCAAAATCCC	60	insert barcode-flanking region
b20	tgggtacgttgatcaagtcccgaAGTGCTTGGATTCTCACC	gaaaggacgtctatgacatggctaAGTCATGACCAAAATCCC	60	insert barcode-flanking region
b21	tacgtacgttgatcaagtcccgaAGTGCTTGGATTCTCACC	gttcggacgtctatgacatggctaAGTCATGACCAAAATCCC	60	insert barcode-flanking region
b22	agcgtacgttgatcaagtcccgaAGTGCTTGGATTCTCACC	gtaaggacgtctatgacatggctaAGTCATGACCAAAATCCC	60	insert barcode-flanking region
b23	tatgtacgttgatcaagtcccgaAGTGCTTGGATTCTCACC	gtggggacgtctatgacatggctaAGTCATGACCAAAATCCC	60	insert barcode-flanking region
b24	atggtacgttgatcaagtcccgaAGTGCTTGGATTCTCACC	acgcggacgtctatgacatggctaAGTCATGACCAAAATCCC	60	insert barcode-flanking region
b25	gctgtacgttgatcaagtcccgaAGTGCTTGGATTCTCACC	cttcggacgtctatgacatggctaAGTCATGACCAAAATCCC	60	insert barcode-flanking region
bc_amplify	TGAAGCCAGTTACCTTCGG	CTGCTTGCCGAATATCATGG	56	amplify barcode regions
bc_sanger	GCCTAACTACGGCTACACTAG	CTGTTGATAGATCCAGTAATGACC	56	verify barcode cloning	7465/7566
gene_sanger	GAGCGCTCACAATTATGATAG	GGCGGCGGATTTGTCCTACT	56	verify gene cloning	KB6995/SK6577

## Sheet: Supplementary Data 7
all	minsDES2	EFF	DES1	DES2	RPP
335	335	335	351	357	341
336	336	336	352	358	342
337	337	337	353	359	343
340	340	340	355	360	344
365	365	365	356	361	345
368	368	368	366	362	346
341	341	363	363	363	363
342	342
343	343
344	344
345	345
346	346
351	351
352	352
353	353
355	355
356	356
366	366
357	363
358
359
360
361
362
363
