# Supplementary material for: The tetracycline resistome is shaped by selection for specific resistance mechanisms by each antibiotic generation
Source: Nat Commun. 2025 Feb 7;16:1452. doi: 10.1038/s41467-025-56425-5 (PMC11806011; doi:10.1038/s41467-025-56425-5)
Supplement: Supplementary file 6 — Source Data [file 41467_2025_56425_MOESM6_ESM.zip]

Archive with 1,371 entries (1,327 files):
- data/
- __MACOSX/._data
- data/.DS_Store
- __MACOSX/data/._.DS_Store
- data/multiQC/
- data/plasmids/
- data/~$TDase-DEGrADE_analyses_v3.xlsx
- __MACOSX/data/._~$TDase-DEGrADE_analyses_v3.xlsx
- data/plateReader/
- data/barseq/
- data/GR_comparison.prism
- __MACOSX/data/._GR_comparison.prism
- data/sequences/
- data/TDase-DEGrADE_analyses_v3.xlsx
- __MACOSX/data/._TDase-DEGrADE_analyses_v3.xlsx
- data/multiQC/.DS_Store
- __MACOSX/data/multiQC/._.DS_Store
- data/multiQC/val01/
- data/multiQC/val02/
- data/plasmids/KB368_pZE24-tetE-b04.dna
- __MACOSX/data/plasmids/._KB368_pZE24-tetE-b04.dna
- data/plasmids/KB353_pZE24-tetX6(He-WT)-b02.dna
- __MACOSX/data/plasmids/._KB353_pZE24-tetX6(He-WT)-b02.dna
- data/plasmids/KB345_pZE24-tet32-b13.dna
- __MACOSX/data/plasmids/._KB345_pZE24-tet32-b13.dna
- data/plasmids/KB357_pZE24-tet50-b05.dna
- __MACOSX/data/plasmids/._KB357_pZE24-tet50-b05.dna
- data/plasmids/KB360_pZE24-tet54-b17.dna
- __MACOSX/data/plasmids/._KB360_pZE24-tet54-b17.dna
- data/plasmids/KB337_pZE24-tetB-b07.dna
- __MACOSX/data/plasmids/._KB337_pZE24-tetB-b07.dna
- data/plasmids/KB358_pZE24-tet56-b11.dna
- __MACOSX/data/plasmids/._KB358_pZE24-tet56-b11.dna
- data/plasmids/KB361_pZE24-tet55-b20.dna
- __MACOSX/data/plasmids/._KB361_pZE24-tet55-b20.dna
- data/plasmids/KB351_pZE24-tetX7-b01.dna
- __MACOSX/data/plasmids/._KB351_pZE24-tetX7-b01.dna
- data/plasmids/KB344_pZE24-tetW-b09.dna
- __MACOSX/data/plasmids/._KB344_pZE24-tetW-b09.dna
- data/plasmids/KB343_pZE24-tetM-b08.dna
- __MACOSX/data/plasmids/._KB343_pZE24-tetM-b08.dna
- data/plasmids/KB355_pZE24-tetX12-b10.dna
- __MACOSX/data/plasmids/._KB355_pZE24-tetX12-b10.dna
- data/plasmids/KB346_pZE24-tetS-b24.dna
- __MACOSX/data/plasmids/._KB346_pZE24-tetS-b24.dna
- data/plasmids/KB352_pZE24-tetX3(WT)-b15.dna
- __MACOSX/data/plasmids/._KB352_pZE24-tetX3(WT)-b15.dna
- data/plasmids/KB366_pZE24-tetX8-b12.dna
- data/plasmids/KB341_pZE24-tet36-b14.dna
- __MACOSX/data/plasmids/._KB341_pZE24-tet36-b14.dna
- data/plasmids/KB359_pZE24-tet51-b18.dna
- __MACOSX/data/plasmids/._KB359_pZE24-tet51-b18.dna
- data/plasmids/KB340_pZE24-tetG-b22.dna
- __MACOSX/data/plasmids/._KB340_pZE24-tetG-b22.dna
- data/plasmids/KB356_pZE24-tetX10-b25.dna
- __MACOSX/data/plasmids/._KB356_pZE24-tetX10-b25.dna
- data/plasmids/KB342_pZE24-tetO-b16.dna
- __MACOSX/data/plasmids/._KB342_pZE24-tetO-b16.dna
- data/plasmids/KB362_pZE24-tet47-b23.dna
- __MACOSX/data/plasmids/._KB362_pZE24-tet47-b23.dna
- data/plasmids/KB363_pZE24-EMPTY-b19.dna
- __MACOSX/data/plasmids/._KB363_pZE24-EMPTY-b19.dna
- data/plasmids/KB336_pZE24-tetL-b21.dna
- __MACOSX/data/plasmids/._KB336_pZE24-tetL-b21.dna
- data/plasmids/KB365_pZE24-tet39-b03.dna
- __MACOSX/data/plasmids/._KB365_pZE24-tet39-b03.dna
- data/plasmids/KB335_pZE24-tetA-b06.dna
- __MACOSX/data/plasmids/._KB335_pZE24-tetA-b06.dna
- data/plateReader/.DS_Store
- __MACOSX/data/plateReader/._.DS_Store
- data/plateReader/EXP20220330/
- data/plateReader/EXP20220503/
- data/plateReader/EXP20220415A/
- data/plateReader/EXP20220505/
- data/plateReader/EXP20220424/
- data/plateReader/EXP20220626/
- data/plateReader/EXP20220602/
- data/plateReader/EXP20220605/
- data/plateReader/EXP20220325/
- data/barseq/20230217_mix0b/
- data/barseq/20230116_mix02/
- data/barseq/20230927-01/
- data/barseq/20230921A/
- data/barseq/barseq_template/
- data/barseq/.DS_Store
- __MACOSX/data/barseq/._.DS_Store
- data/barseq/20231128-02/
- data/barseq/20230207_mix0/
- data/barseq/20230927-02/
- data/barseq/20230921B/
- data/barseq/20230213_val02_rarefaction/
- data/barseq/20230806_pool01/
- data/barseq/20231128-01/
- data/barseq/20230806_allpools/
- data/barseq/20230927/
- data/sequences/RPP_AAs_v1.fasta
- __MACOSX/data/sequences/._RPP_AAs_v1.fasta
- data/sequences/EFF_AAs_v1.fasta
- __MACOSX/data/sequences/._EFF_AAs_v1.fasta
- data/sequences/DES-1_AAs_v1.fasta
- __MACOSX/data/sequences/._DES-1_AAs_v1.fasta
- data/sequences/DES-2_AAs_v1.fasta
- __MACOSX/data/sequences/._DES-2_AAs_v1.fasta
- data/multiQC/val01/.DS_Store
- __MACOSX/data/multiQC/val01/._.DS_Store
- data/multiQC/val01/raw_multiqc.html
- __MACOSX/data/multiQC/val01/._raw_multiqc.html
- data/multiQC/val01/clean_multiqc.html
- __MACOSX/data/multiQC/val01/._clean_multiqc.html
- data/multiQC/val02/raw_multiqc.html
- __MACOSX/data/multiQC/val02/._raw_multiqc.html
- data/multiQC/val02/clean_multiqc.html
- __MACOSX/data/multiQC/val02/._clean_multiqc.html
- data/plateReader/EXP20220330/220331_20220330_07_20.xls
- data/plateReader/EXP20220330/220331_20220330_19_20.xls
- data/plateReader/EXP20220330/220331_20220330_15_20.xls
- data/plateReader/EXP20220330/220331_20220330_23_20.xls
- data/plateReader/EXP20220330/220331_20220330_09_20.xls
- data/plateReader/EXP20220330/220331_20220330_17_20.xls
- data/plateReader/EXP20220330/220331_20220330_05_20.xls
- data/plateReader/EXP20220330/220331_20220330_21_20.xls
- data/plateReader/EXP20220330/220331_20220330_25_20.xls
- data/plateReader/EXP20220330/220331_20220330_01_20.xls
- data/plateReader/EXP20220330/220331_20220330_13_20.xls
- data/plateReader/EXP20220330/220331_20220330_11_20.xls
- data/plateReader/EXP20220330/220331_20220330_03_20.xls
- data/plateReader/EXP20220330/220331_20220330_22_20.xls
- data/plateReader/EXP20220330/220331_20220330_18_20.xls
- data/plateReader/EXP20220330/220331_20220330_06_20.xls
- data/plateReader/EXP20220330/220331_20220330_14_20.xls
- data/plateReader/EXP20220330/EXP20220330_SUMMARY.xlsx
- __MACOSX/data/plateReader/EXP20220330/._EXP20220330_SUMMARY.xlsx
- data/plateReader/EXP20220330/220331_20220330_20_20.xls
- data/plateReader/EXP20220330/220331_20220330_16_20.xls
- data/plateReader/EXP20220330/220331_20220330_08_20.xls
- data/plateReader/EXP20220330/220331_20220330_04_20.xls
- data/plateReader/EXP20220330/220331_20220330_00_20.xls
- data/plateReader/EXP20220330/220331_20220330_12_20.xls
- data/plateReader/EXP20220330/220331_20220330_24_20.xls
- data/plateReader/EXP20220330/220331_20220330_10_20.xls
- data/plateReader/EXP20220330/220331_20220330_02_20.xls
- data/plateReader/EXP20220503/220504_20220503_24_20.xls
- data/plateReader/EXP20220503/220504_20220503_12_20.xls
- data/plateReader/EXP20220503/220504_20220503_10_20.xls
- data/plateReader/EXP20220503/220504_20220503_02_20.xls
- data/plateReader/EXP20220503/220504_20220503_06_20.xls
- data/plateReader/EXP20220503/220504_20220503_18_20.xls
- data/plateReader/EXP20220503/220504_20220503_14_20.xls
- data/plateReader/EXP20220503/220504_20220503_22_20.xls
- data/plateReader/EXP20220503/220504_20220503_08_20.xls
- data/plateReader/EXP20220503/220504_20220503_16_20.xls
- data/plateReader/EXP20220503/220504_20220503_04_20.xls
- data/plateReader/EXP20220503/220504_20220503_20_20.xls
- data/plateReader/EXP20220503/EXP20220503_SUMMARY.xlsx
- data/plateReader/EXP20220503/220504_20220503_01_20.xls
- __MACOSX/data/plateReader/EXP20220503/._220504_20220503_01_20.xls
- data/plateReader/EXP20220503/220504_20220503_13_20.xls
- data/plateReader/EXP20220503/220504_20220503_25_20.xls
- data/plateReader/EXP20220503/220504_20220503_11_20.xls
- data/plateReader/EXP20220503/220504_20220503_03_20.xls
- data/plateReader/EXP20220503/220504_20220503_23_20.xls
- data/plateReader/EXP20220503/220504_20220503_19_20.xls
- data/plateReader/EXP20220503/220504_20220503_07_20.xls
- data/plateReader/EXP20220503/220504_20220503_15_20.xls
- data/plateReader/EXP20220503/220504_20220503_21_20.xls
- data/plateReader/EXP20220503/220504_20220503_17_20.xls
- data/plateReader/EXP20220503/220504_20220503_09_20.xls
- data/plateReader/EXP20220503/220504_20220503_05_20.xls
- data/plateReader/EXP20220415A/220415_20220415A_01_20.xls
- data/plateReader/EXP20220415A/EXP20220415A_SUMMARY.xlsx
- __MACOSX/data/plateReader/EXP20220415A/._EXP20220415A_SUMMARY.xlsx
- data/plateReader/EXP20220415A/220415_20220415A_02_20.xls
- data/plateReader/EXP20220505/EXP20220505_SUMMARY.xlsx
- __MACOSX/data/plateReader/EXP20220505/._EXP20220505_SUMMARY.xlsx
- data/plateReader/EXP20220505/220506_20220505_01_20.xls
- data/plateReader/EXP20220505/220506_20220505_02_20.xls
- data/plateReader/EXP20220424/220425_20220424_02_20.xls
- data/plateReader/EXP20220424/220425_20220424_10_20.xls
- data/plateReader/EXP20220424/220425_20220424_12_20.xls
- data/plateReader/EXP20220424/220425_20220424_04_20.xls
- data/plateReader/EXP20220424/220425_20220424_08_20.xls
- data/plateReader/EXP20220424/220425_20220424_14_20.xls
- data/plateReader/EXP20220424/220425_20220424_06_20.xls
- data/plateReader/EXP20220424/EXP20220424_SUMMARY.xlsx
- data/plateReader/EXP20220424/220425_20220424_03_20.xls
- data/plateReader/EXP20220424/220425_20220424_11_20.xls
- data/plateReader/EXP20220424/220425_20220424_13_20.xls
- data/plateReader/EXP20220424/220425_20220424_01_20.xls
- data/plateReader/EXP20220424/220425_20220424_05_20.xls
- data/plateReader/EXP20220424/220425_20220424_09_20.xls
- data/plateReader/EXP20220424/220425_20220424_07_20.xls
- data/plateReader/EXP20220626/EXP20220626_v2.xlsx
- __MACOSX/data/plateReader/EXP20220626/._EXP20220626_v2.xlsx
- data/plateReader/EXP20220626/EXP20220626_platemap.xlsx
- __MACOSX/data/plateReader/EXP20220626/._EXP20220626_platemap.xlsx
- data/plateReader/EXP20220626/EXP20220626.xlsx
- __MACOSX/data/plateReader/EXP20220626/._EXP20220626.xlsx
- data/plateReader/EXP20220602/EXP20220602.xlsx
- __MACOSX/data/plateReader/EXP20220602/._EXP20220602.xlsx
- data/plateReader/EXP20220602/EXP20220602_platemap.xlsx
- __MACOSX/data/plateReader/EXP20220602/._EXP20220602_platemap.xlsx
- data/plateReader/EXP20220602/EXP20220602_v2.xlsx
- __MACOSX/data/plateReader/EXP20220602/._EXP20220602_v2.xlsx
- data/plateReader/EXP20220605/EXP20220605.xlsx
- __MACOSX/data/plateReader/EXP20220605/._EXP20220605.xlsx
- data/plateReader/EXP20220605/EXP20220605_v2.xlsx
- __MACOSX/data/plateReader/EXP20220605/._EXP20220605_v2.xlsx
- data/plateReader/EXP20220605/EXP20220605_platemap.xlsx
- __MACOSX/data/plateReader/EXP20220605/._EXP20220605_platemap.xlsx
- data/plateReader/EXP20220325/220326_20220325_12_20.xls
- data/plateReader/EXP20220325/220326_20220325_24_20.xls
- data/plateReader/EXP20220325/220326_20220325_02_20.xls
- data/plateReader/EXP20220325/220326_20220325_10_20.xls
- data/plateReader/EXP20220325/220326_20220325_22_20.xls
- data/plateReader/EXP20220325/220326_20220325_18_20.xls
- data/plateReader/EXP20220325/220326_20220325_06_20.xls
- data/plateReader/EXP20220325/220326_20220325_14_20.xlsx
- data/plateReader/EXP20220325/220326_20220325_20_20.xls
- data/plateReader/EXP20220325/220326_20220325_04_20.xls
- data/plateReader/EXP20220325/220326_20220325_16_20.xls
- data/plateReader/EXP20220325/220326_20220325_08_20.xls
- data/plateReader/EXP20220325/220326_20220325_25_20.xls
- data/plateReader/EXP20220325/220326_20220325_13_20.xls
- data/plateReader/EXP20220325/220326_20220325_01_20.xls
- data/plateReader/EXP20220325/EXP20220325_SUMMARY.xlsx
- __MACOSX/data/plateReader/EXP20220325/._EXP20220325_SUMMARY.xlsx
- data/plateReader/EXP20220325/220326_20220325_03_20.xls
- data/plateReader/EXP20220325/220326_20220325_11_20.xls
- data/plateReader/EXP20220325/220326_20220325_15_20.xls
- data/plateReader/EXP20220325/220326_20220325_07_20.xls
- data/plateReader/EXP20220325/220326_20220325_19_20.xls
- data/plateReader/EXP20220325/220326_20220325_23_20.xls
- data/plateReader/EXP20220325/220326_20220325_05_20.xls
- data/plateReader/EXP20220325/220326_20220325_09_20.xls
- data/plateReader/EXP20220325/220326_20220325_17_20.xls
- data/plateReader/EXP20220325/220326_20220325_21_20.xls
- data/barseq/20230217_mix0b/PCR1-008tabUMIs.txtcounts.txt
- __MACOSX/data/barseq/20230217_mix0b/._PCR1-008tabUMIs.txtcounts.txt
- data/barseq/20230217_mix0b/PCR1-002tabUMIs.txtcounts.txt
- __MACOSX/data/barseq/20230217_mix0b/._PCR1-002tabUMIs.txtcounts.txt
- data/barseq/20230217_mix0b/PCR1-007tabUMIs.txtcounts.txt
- __MACOSX/data/barseq/20230217_mix0b/._PCR1-007tabUMIs.txtcounts.txt
- data/barseq/20230217_mix0b/PCR1-015tabUMIs.txtcounts.txt
- __MACOSX/data/barseq/20230217_mix0b/._PCR1-015tabUMIs.txtcounts.txt
- data/barseq/20230217_mix0b/PCR1-010tabUMIs.txtcounts.txt
- __MACOSX/data/barseq/20230217_mix0b/._PCR1-010tabUMIs.txtcounts.txt
- data/barseq/20230217_mix0b/PCR1-003tabUMIs.txtcounts.txt
- __MACOSX/data/barseq/20230217_mix0b/._PCR1-003tabUMIs.txtcounts.txt
- data/barseq/20230217_mix0b/PCR1-006tabUMIs.txtcounts.txt
- __MACOSX/data/barseq/20230217_mix0b/._PCR1-006tabUMIs.txtcounts.txt
- data/barseq/20230217_mix0b/PCR1-009tabUMIs.txtcounts.txt
- __MACOSX/data/barseq/20230217_mix0b/._PCR1-009tabUMIs.txtcounts.txt
- data/barseq/20230217_mix0b/mapping.csv
- __MACOSX/data/barseq/20230217_mix0b/._mapping.csv
- data/barseq/20230217_mix0b/PCR1-014tabUMIs.txtcounts.txt
- __MACOSX/data/barseq/20230217_mix0b/._PCR1-014tabUMIs.txtcounts.txt
- data/barseq/20230217_mix0b/PCR1-011tabUMIs.txtcounts.txt
- __MACOSX/data/barseq/20230217_mix0b/._PCR1-011tabUMIs.txtcounts.txt
- data/barseq/20230217_mix0b/PCR1-012tabUMIs.txtcounts.txt
- __MACOSX/data/barseq/20230217_mix0b/._PCR1-012tabUMIs.txtcounts.txt
- data/barseq/20230217_mix0b/PCR1-017tabUMIs.txtcounts.txt
- __MACOSX/data/barseq/20230217_mix0b/._PCR1-017tabUMIs.txtcounts.txt
- data/barseq/20230217_mix0b/PCR1-018tabUMIs.txtcounts.txt
- __MACOSX/data/barseq/20230217_mix0b/._PCR1-018tabUMIs.txtcounts.txt
- data/barseq/20230217_mix0b/PCR1-005tabUMIs.txtcounts.txt
- __MACOSX/data/barseq/20230217_mix0b/._PCR1-005tabUMIs.txtcounts.txt
- data/barseq/20230217_mix0b/PCR1-013tabUMIs.txtcounts.txt
- __MACOSX/data/barseq/20230217_mix0b/._PCR1-013tabUMIs.txtcounts.txt
- data/barseq/20230217_mix0b/PCR1-016tabUMIs.txtcounts.txt
- __MACOSX/data/barseq/20230217_mix0b/._PCR1-016tabUMIs.txtcounts.txt
- data/barseq/20230217_mix0b/PCR1-004tabUMIs.txtcounts.txt
- __MACOSX/data/barseq/20230217_mix0b/._PCR1-004tabUMIs.txtcounts.txt
- data/barseq/20230217_mix0b/PCR1-001tabUMIs.txtcounts.txt
- __MACOSX/data/barseq/20230217_mix0b/._PCR1-001tabUMIs.txtcounts.txt
- data/barseq/20230116_mix02/PCR1-008tabUMIs.txtcounts.txt
- __MACOSX/data/barseq/20230116_mix02/._PCR1-008tabUMIs.txtcounts.txt
- data/barseq/20230116_mix02/PCR1-007tabUMIs.txtcounts.txt
- __MACOSX/data/barseq/20230116_mix02/._PCR1-007tabUMIs.txtcounts.txt
- data/barseq/20230116_mix02/.DS_Store
- __MACOSX/data/barseq/20230116_mix02/._.DS_Store
- data/barseq/20230116_mix02/PCR1-010tabUMIs.txtcounts.txt
- __MACOSX/data/barseq/20230116_mix02/._PCR1-010tabUMIs.txtcounts.txt
- data/barseq/20230116_mix02/PCR1-006tabUMIs.txtcounts.txt
- __MACOSX/data/barseq/20230116_mix02/._PCR1-006tabUMIs.txtcounts.txt
- data/barseq/20230116_mix02/PCR1-009tabUMIs.txtcounts.txt
- __MACOSX/data/barseq/20230116_mix02/._PCR1-009tabUMIs.txtcounts.txt
- data/barseq/20230116_mix02/mapping.csv
- __MACOSX/data/barseq/20230116_mix02/._mapping.csv
- data/barseq/20230116_mix02/PCR1-011tabUMIs.txtcounts.txt
- __MACOSX/data/barseq/20230116_mix02/._PCR1-011tabUMIs.txtcounts.txt
- data/barseq/20230116_mix02/PCR1-012tabUMIs.txtcounts.txt
- __MACOSX/data/barseq/20230116_mix02/._PCR1-012tabUMIs.txtcounts.txt
- data/barseq/20230927-01/PCR1-049tabUMIs.txtcounts.txt
- __MACOSX/data/barseq/20230927-01/._PCR1-049tabUMIs.txtcounts.txt
- data/barseq/20230927-01/PCR1-030tabUMIs.txtcounts.txt
- __MACOSX/data/barseq/20230927-01/._PCR1-030tabUMIs.txtcounts.txt
- data/barseq/20230927-01/PCR1-035tabUMIs.txtcounts.txt
- __MACOSX/data/barseq/20230927-01/._PCR1-035tabUMIs.txtcounts.txt
- data/barseq/20230927-01/PCR1-043tabUMIs.txtcounts.txt
- __MACOSX/data/barseq/20230927-01/._PCR1-043tabUMIs.txtcounts.txt
[truncated: 1,071 more entries]
