# Supplementary material for: The tetracycline resistome is shaped by selection for specific resistance mechanisms by each antibiotic generation
Source: Nat Commun. 2025 Feb 7;16:1452. doi: 10.1038/s41467-025-56425-5 (PMC11806011; doi:10.1038/s41467-025-56425-5)
Supplement: Supplementary file 6 — Source Data [file 41467_2025_56425_MOESM6_ESM.zip › data/TDase-DEGrADE_analyses_v3.xlsx]

## Sheet: Tab00_Summary
mech	gene	code	barcode
EFF	tetA	335	b06
EFF	tetL	336	b21
EFF	tetB	337	b07
EFF	tetE	368	b04
EFF	tet39	365	b03
EFF	tetG	340	b22
RPP	tet36	341	b14
RPP	tetO	342	b16
RPP	tetM	343	b08
RPP	tetW	344	b09
RPP	tet32	345	b13
RPP	tetS	346	b24
DES1	tetX7	351	b01
DES1	tetX3	352	b15
DES1	tetX6	353	b02
DES1	tetX8	366	b12
DES1	tetX12	355	b10
DES1	tetX2	356	b25
DES2	tet50	357	b05
DES2	tet56	358	b11
DES2	tet51	359	b18
DES2	tet54	360	b17
DES2	tet55	361	b20
DES2	tet47	362	b23
none	empty	363	b19

## Sheet: Tab00_timeline
year	milestone	gen	position	direction	text_position
1948	CTC discovery	EFF	0.1	1	0.15
1950	OXY discovery	EFF	0.1	1	0.2
1953	TET discovery	EFF	0.1	1	0.25
1953	EFF in pathogen	EFF	-0.1	-1	-0.15
1961	MIN discovery	RPP	0.1	1	0.15
1962	MET discovery	RPP	0.1	1	0.2
1967	DOX discovery	RPP	0.1	1	0.25
1980	RPP in pathogen	RPP	-0.1	-1	-0.15
1993	TIG discovery	DES1	0.1	1	0.15
2013	OMA discovery	DES1	0.1	1	0.15
2013	ERA discovery	DES1	0.1	1	0.2
2013	DES1 in pathogen	DES1	-0.1	-1	-0.15
2015	DES2 in pathogen	DES2	-0.1	-1	-0.2

## Sheet: Tab01_EFF
label	gene	ordered	functionality	compete
TetZ_AAD25063.1	tetZ	N	ND	N
TetY_AAC72341.1	tetY	N	ND	N
TetV_AAB84282.1	tetV	N	ND	N
TetL_AAA22851.1	tetL	Y	Y	Y
TetK_AAB28795.1	tetK	N	ND	N
TetJ_AAD12753.1	tetJ	N	ND	N
TetH_CAA75663.1	tetH	N	ND	N
TetG_AAD25538.1	tetG	Y	Y	Y
TetE_AAA71915.1	tetE	Y	Y	Y
TetD_AAL75563.1	tetD	N	ND	N
TetC_AAK97755.1	tetC	N	ND	N
TetB_BAC67143.1	tetB	Y	Y	Y
TetAP_AAA20116.1	tetAP	N	ND	N
TetA_AAN06707.1	tetA	Y	Y	Y
Tet59_WP_042846365.1	tet59	N	ND	N
Tet57_WP_100931729.1	tet57	N	ND	N
Tet45_AEM62948.1	tet45	N	ND	N
Tet43_ACS83748.1	tet43	N	ND	N
Tet42_ACD35503.1	tet42	N	ND	N
Tet41_AAP93922.1	tet41	N	ND	N
Tet40_CAM12479.1	tet40	N	ND	N
Tet39_AAW66497.1	tet39	Y	Y	Y
Tet38_AAV80464.1	tet38	N	ND	N
Tet35_AAK37619.1	tet35	Y	N	NF
Tet33_CAD12227.2	tet33	N	ND	N
Tet31_CAC80727.1	tet31	N	ND	N
Tet30_AAD09860.1	tet30	N	ND	N
Tcr3_BAA07390.1	tcr3	N	ND	N
OtrC_AAR96051.1	otrC	N	ND	N
OtrB_AAD04032.1	otrB	Y	N	NF

## Sheet: Tab02_RPP
label	gene	ordered	functionality	compete
TetM_CAQ49384.1	tetM	Y	Y	Y
TetO_AAA23033.2	tetO	Y	Y	Y
TetQ_CAA79727.1	tetQ	N	ND	N
TetS_AAA25293.1	tetS	Y	Y	Y
TetT_AAF01499.1	tetT	N	ND	N
TetW_CAA10975.1	tetW	Y	Y	Y
TetBP_AAA20117.1	tetBP	N	ND	N
Tet32_ACH87088.1	tet32	Y	Y	Y
Tet36_CAD55718.1	tet36	Y	Y	Y
Tet44_CBH51823.1	tet44	N	ND	N
OtrA_CAA37477.1	otrA	Y	N	NF
Tet_AAA26830.1	tet	N	ND	N

## Sheet: Tab03_DES-1
label	gene	ordered	compete	functionality
TetX_WP_063856436.1	tetX	N	N
TetX2_CAC47932.1	tetX2	Y	Y
TetX3_QBQ85438.1	tetX3	Y	Y
TetX4_QBQ69719.1	tetX4	N	N
TetX5_WP_150378267.1	tetX5	Y	Y
TetX6-He_QIM09823.1	tetX6-He	Y	Y
TetX6-Liu_WP_158210471.1	tetX6-Liu	Y	N
TetX7_TE_7F_3	tetX7	Y	Y
TetX8_TG_0402_27	tetX8	C	N
TetX9_TE_0402_1211	tetX9	C	N
TetX11_TE_0402_1789	tetX11	C	N
TetX12_TG_0401_3a	tetX12	Y	Y
TetX13_TE_6F_7	tetX13	Y	N
TetX14_WP_015345556.1	tetX14	N	N

## Sheet: Tab04_DES-2
label	gene	ordered	compete
Tet47_WP_099982804.1	tet47	Y	Y
Tet48_WP_099982805.1	tet48	C	N
Tet49_WP_099982806.1	tet49	Y	N
Tet50_WP_099982807.1	tet50	Y	Y
Tet51_WP_099982808.1	tet51	Y	Y
Tet52_WP_099982809.1	tet52	Y	N
Tet53_WP_099982810.1	tet53	Y	N
Tet54_WP_099982811.1	tet54	Y	Y
Tet55_WP_148044404.1	tet55	Y	Y
Tet56_WP_003635403.1	tet56	Y	Y
MQ776_KX161712.1	MQ776	N	N
MQ1435_KX161713.1	MQ1435	N	N
G42_17_NODE_9_length_1642	G42_17	N	N

## Sheet: Tab05_MICs
code	mech	gene	TET_MIC	OXY_MIC	CTC_MIC	DOX_MIC	MIN_MIC	MET_MIC	TIG_MIC	OMA_MIC	ERA_MIC	TET	OXY	CTC	DOX	MIN	MET	TIG	OMA	ERA
363	none	empty	1	1	2	1	1	1	0.5	2	0.25	0	0	0	0	0	0	0	0	0
335	EFF	tetA	32	128	16	8	2	32	0.5	2	0.25	5	7	3	3	1	5	0	0	0
336	EFF	tetL	32	128	64	8	2	32	0.5	2	0.25	5	7	5	3	1	5	0	0	0
337	EFF	tetB	256	512	64	32	8	256	0.5	2	0.25	8	9	5	5	3	8	0	0	0
340	EFF	tetG	64	64	64	16	4	64	0.5	2	0.25	6	6	5	4	2	6	0	0	0
365	EFF	tet39	32	64	32	8	4	32	1	2	0.5	5	6	4	3	2	5	1	0	1
368	EFF	tetE	256	256	128	32	8	128	0.5	4	0.5	8	8	6	5	3	7	0	1	1
341	RPP	tet36	32	16	64	32	64	32	0.5	2	0.25	5	4	5	5	6	5	0	0	0
342	RPP	tetO	32	16	64	32	256	32	0.5	2	0.25	5	4	5	5	8	5	0	0	0
343	RPP	tetM	16	16	64	32	64	32	0.5	2	0.25	4	4	5	5	6	5	0	0	0
344	RPP	tetW	64	32	128	64	128	64	0.5	2	0.25	6	5	6	6	7	6	0	0	0
345	RPP	tet32	16	8	64	32	32	32	0.5	2	0.25	4	3	5	5	5	5	0	0	0
346	RPP	tetS	2	2	8	8	8	4	0.5	2	0.25	1	1	2	3	3	2	0	0	0
351	DES1	tetX7	32	32	32	16	16	32	4	16	4	5	5	4	4	4	5	3	3	4
352	DES1	tetX3	256	128	128	32	32	256	8	64	4	8	7	6	5	5	8	4	5	4
353	DES1	tetX6	128	64	64	32	8	256	2	32	4	7	6	5	5	3	8	2	4	4
355	DES1	tetX12	256	128	256	128	32	256	8	64	4	8	7	7	7	5	8	4	5	4
356	DES1	tetX2	16	32	32	8	2	32	1	4	1	4	5	4	3	1	5	1	1	2
366	DES1	tetX8	32	32	64	16	4	32	1	8	2	5	5	5	4	2	5	1	2	3
357	DES2	tet50	32	32	64	2	2	1	0.5	2	0.25	5	5	5	1	1	0	0	0	0
358	DES2	tet56	16	16	32	4	2	4	1	2	0.25	4	4	4	2	1	2	1	0	0
359	DES2	tet51	32	32	64	8	2	4	0.5	2	0.25	5	5	5	3	1	2	0	0	0
360	DES2	tet54	16	32	32	4	2	8	0.5	2	0.25	4	5	4	2	1	3	0	0	0
361	DES2	tet55	16	16	32	2	2	1	0.5	2	0.25	4	4	4	1	1	0	0	0	0
362	DES2	tet47	16	16	8	8	2	8	0.5	2	0.25	4	4	2	3	1	3	0	0	0

## Sheet: Tab06_GRs_v2
code	gene	exp	test	IPTG	N	Average	StDev	AvgTime
335	tetA	EXP20220626	335 EXP20220626	Y	3	0.837996	0.0222992	1.36111
336	tetL	EXP20220626	336 EXP20220626	Y	3	0.814092	0.0583816	1.36111
337	tetB	EXP20220626	337 EXP20220626	Y	3	0.809874	0.0379441	1.30556
340	tetG	EXP20220605	340 EXP20220605	Y	3	0.762671	0.0232556	1.38889
341	tet36	EXP20220626	341 EXP20220626	Y	3	0.760059	0.0228881	1.25
342	tetO	EXP20220626	342 EXP20220626	Y	3	0.737719	0.0339075	1.16667
343	tetM	EXP20220626	343 EXP20220626	Y	3	0.767933	0.0835836	1.30556
344	tetW	EXP20220626	344 EXP20220626	Y	3	0.690495	0.0355303	1.5
345	tet32	EXP20220602	345 EXP20220602	Y	3	0.745693	0.0212572	0.972222
346	tetS	EXP20220626	346 EXP20220626	Y	3	0.720592	0.0238775	1.33333
351	tetX7	EXP20220626	351 EXP20220626	Y	3	0.744709	0.0202429	1.47222
352	tetX3	EXP20220626	352 EXP20220626	Y	3	0.711946	0.025133	1.5
353	tetX6	EXP20220605	353 EXP20220605	Y	3	0.701656	0.0243749	1.38889
355	tetX12	EXP20220602	355 EXP20220602	Y	3	0.76381	0.0381585	1.02778
356	tetX2	EXP20220602	356 EXP20220602	Y	3	0.732122	0.0526645	1.25
357	tet50	EXP20220605	357 EXP20220605	Y	3	0.783956	0.0217679	1.44444
358	tet56	EXP20220605	358 EXP20220605	Y	3	0.815778	0.0248348	1.61111
359	tet51	EXP20220605	359 EXP20220605	Y	3	0.723382	0.0396689	1.25
360	tet54	EXP20220605	360 EXP20220605	Y	3	0.787771	0.0462668	1.33333
361	tet55	EXP20220605	361 EXP20220605	Y	3	0.780108	0.0383328	1.58333
362	tet47	EXP20220605	362 EXP20220605	Y	3	0.821395	0.053446	1.52778
363	empty	EXP20220602	363 EXP20220602	Y	3	0.825474	0.0291905	0.888889
365	tet39	EXP20220626	365 EXP20220626	Y	3	0.813725	0.0273056	1.27778
366	tetX8	EXP20220602	366 EXP20220602	Y	3	0.65149	0.0296162	1.36111
368	tetE	EXP20220626	368 EXP20220626	Y	3	0.799576	0.0696333	1.38889

## Sheet: Tab07_GR-rep_v2
Well	slope	slope_lwr	slope_upr	intercept	rsq	time	ln_od	code	gene	IPTG	exp	test
B3	0.83443	0.81529	0.85357	-2.53775	0.998941	1.41667	-1.35093	335	tetA	Y	EXP20220626	335 EXP20220626
C3	0.817694	0.788382	0.847006	-2.53799	0.997418	1.16667	-1.59949	335	tetA	Y	EXP20220626	335 EXP20220626
D3	0.861863	0.835813	0.887913	-2.60781	0.998163	1.5	-1.29098	335	tetA	Y	EXP20220626	335 EXP20220626
B4	0.8723	0.859428	0.885171	-2.59855	0.999562	1.41667	-1.35868	336	tetL	Y	EXP20220626	336 EXP20220626
C4	0.814439	0.788772	0.840106	-2.55737	0.998003	1.33333	-1.47403	336	tetL	Y	EXP20220626	336 EXP20220626
D4	0.755538	0.736932	0.774144	-2.52197	0.99878	1.33333	-1.51868	336	tetL	Y	EXP20220626	336 EXP20220626
B5	0.840492	0.824386	0.856598	-2.51173	0.999261	1.33333	-1.38629	337	tetB	Y	EXP20220626	337 EXP20220626
C5	0.821706	0.808061	0.83535	-2.53496	0.999445	1.33333	-1.44392	337	tetB	Y	EXP20220626	337 EXP20220626
D5	0.767423	0.747442	0.787404	-2.48741	0.998636	1.25	-1.53248	337	tetB	Y	EXP20220626	337 EXP20220626
E4	0.78209	0.762059	0.802122	-2.54307	0.99868	1.41667	-1.44817	340	tetG	Y	EXP20220605	340 EXP20220605
F4	0.769024	0.75704	0.781008	-2.5265	0.999511	1.41667	-1.44817	340	tetG	Y	EXP20220605	340 EXP20220605
G4	0.736899	0.723768	0.75003	-2.48593	0.999361	1.33333	-1.50508	340	tetG	Y	EXP20220605	340 EXP20220605
B9	0.778866	0.760735	0.796997	-2.53277	0.99891	1.25	-1.56542	341	tet36	Y	EXP20220626	341 EXP20220626
C9	0.734575	0.705473	0.763677	-2.50216	0.996848	1.16667	-1.65548	341	tet36	Y	EXP20220626	341 EXP20220626
D9	0.766737	0.745369	0.788104	-2.54858	0.998438	1.33333	-1.53248	341	tet36	Y	EXP20220626	341 EXP20220626
B10	0.767545	0.748526	0.786563	-2.43388	0.998765	1.16667	-1.54646	342	tetO	Y	EXP20220626	342 EXP20220626
C10	0.744773	0.718953	0.770593	-2.44355	0.997585	1.16667	-1.57988	342	tetO	Y	EXP20220626	342 EXP20220626
D10	0.700839	0.658033	0.743646	-2.38988	0.992542	1.16667	-1.58964	342	tetO	Y	EXP20220626	342 EXP20220626
B11	0.751712	0.732087	0.771336	-2.48889	0.998629	1.25	-1.55117	343	tetM	Y	EXP20220626	343 EXP20220626
C11	0.858439	0.82111	0.895768	-2.64189	0.996206	1.33333	-1.51413	343	tetM	Y	EXP20220626	343 EXP20220626
D11	0.69365	0.674547	0.712752	-2.45822	0.998475	1.33333	-1.53248	343	tetM	Y	EXP20220626	343 EXP20220626
E2	0.730112	0.711174	0.749051	-2.5795	0.998647	1.5	-1.47403	344	tetW	Y	EXP20220626	344 EXP20220626
F2	0.679919	0.664296	0.695542	-2.52504	0.998938	1.5	-1.50058	344	tetW	Y	EXP20220626	344 EXP20220626
G2	0.661453	0.646292	0.676614	-2.4909	0.998943	1.5	-1.49165	344	tetW	Y	EXP20220626	344 EXP20220626
B4	0.726705	0.694036	0.759373	-2.32348	0.995946	0.916667	-1.66601	345	tet32	Y	EXP20220602	345 EXP20220602
C4	0.741717	0.713063	0.770371	-2.43063	0.997003	1.08333	-1.63476	345	tet32	Y	EXP20220602	345 EXP20220602
D4	0.768657	0.736861	0.800454	-2.35968	0.996565	0.916667	-1.66073	345	tet32	Y	EXP20220602	345 EXP20220602
E4	0.720272	0.700925	0.739619	-2.4927	0.998549	1.33333	-1.53248	346	tetS	Y	EXP20220626	346 EXP20220626
F4	0.696876	0.671572	0.722181	-2.42852	0.997351	1.33333	-1.50508	346	tetS	Y	EXP20220626	346 EXP20220626
G4	0.744628	0.720829	0.768427	-2.4963	0.997947	1.33333	-1.50508	346	tetS	Y	EXP20220626	346 EXP20220626
E5	0.764729	0.747853	0.781605	-2.61572	0.99902	1.5	-1.46534	351	tetX7	Y	EXP20220626	351 EXP20220626
F5	0.745149	0.732271	0.758027	-2.58055	0.999399	1.5	-1.46534	351	tetX7	Y	EXP20220626	351 EXP20220626
G5	0.72425	0.70891	0.739591	-2.54469	0.999097	1.41667	-1.52786	351	tetX7	Y	EXP20220626	351 EXP20220626
E6	0.732674	0.717308	0.748041	-2.55437	0.999115	1.5	-1.44392	352	tetX3	Y	EXP20220626	352 EXP20220626
F6	0.719173	0.706758	0.731588	-2.55022	0.9994	1.5	-1.46534	352	tetX3	Y	EXP20220626	352 EXP20220626
G6	0.683992	0.674172	0.693812	-2.48398	0.999585	1.5	-1.45243	352	tetX3	Y	EXP20220626	352 EXP20220626
E6	0.728882	0.711808	0.745956	-2.51539	0.998896	1.41667	-1.48722	353	tetX6	Y	EXP20220605	353 EXP20220605
F6	0.694225	0.681811	0.706639	-2.47051	0.999356	1.41667	-1.48281	353	tetX6	Y	EXP20220605	353 EXP20220605
G6	0.681862	0.669034	0.69469	-2.45919	0.999288	1.33333	-1.55117	353	tetX6	Y	EXP20220605	353 EXP20220605
E4	0.800723	0.767197	0.834248	-2.43417	0.996481	1	-1.6399	355	tetX12	Y	EXP20220602	355 EXP20220602
F4	0.766191	0.745787	0.786596	-2.4215	0.998573	1	-1.66073	355	tetX12	Y	EXP20220602	355 EXP20220602
G4	0.724517	0.696971	0.752064	-2.39226	0.997097	1.08333	-1.60944	355	tetX12	Y	EXP20220602	355 EXP20220602
E5	0.685725	0.674431	0.697018	-2.49343	0.999454	1.41667	-1.51868	356	tetX2	Y	EXP20220602	356 EXP20220602
F5	0.789365	0.761265	0.817465	-2.45442	0.997454	1.08333	-1.59949	356	tetX2	Y	EXP20220602	356 EXP20220602
G5	0.721276	0.689195	0.753358	-2.46757	0.996031	1.25	-1.56065	356	tetX2	Y	EXP20220602	356 EXP20220602
B3	0.807243	0.795129	0.819357	-2.4745	0.999547	1.5	-1.26231	357	tet50	Y	EXP20220605	357 EXP20220605
C3	0.780506	0.773443	0.787569	-2.47946	0.999835	1.41667	-1.37437	357	tet50	Y	EXP20220605	357 EXP20220605
D3	0.764119	0.755691	0.772547	-2.48381	0.999755	1.41667	-1.40242	357	tet50	Y	EXP20220605	357 EXP20220605
B4	0.817035	0.798641	0.835428	-2.55247	0.99898	1.5	-1.33181	358	tet56	Y	EXP20220605	358 EXP20220605
C4	0.839961	0.822008	0.857914	-2.62422	0.999081	1.66667	-1.23443	358	tet56	Y	EXP20220605	358 EXP20220605
D4	0.790339	0.775187	0.805491	-2.57878	0.99926	1.66667	-1.26231	358	tet56	Y	EXP20220605	358 EXP20220605
B5	0.760217	0.749484	0.770951	-2.42315	0.999599	1.25	-1.46968	359	tet51	Y	EXP20220605	359 EXP20220605
C5	0.681385	0.666361	0.696409	-2.35777	0.999022	1.25	-1.50508	359	tet51	Y	EXP20220605	359 EXP20220605
D5	0.728544	0.717053	0.740036	-2.44311	0.999499	1.25	-1.52786	359	tet51	Y	EXP20220605	359 EXP20220605
B6	0.793743	0.78175	0.805737	-2.49504	0.99954	1.33333	-1.43548	360	tet54	Y	EXP20220605	360 EXP20220605
C6	0.738808	0.717389	0.760228	-2.50587	0.99831	1.25	-1.58964	360	tet54	Y	EXP20220605	360 EXP20220605
D6	0.830762	0.756895	0.904629	-2.57955	0.984325	1.41667	-1.43129	360	tet54	Y	EXP20220605	360 EXP20220605
E2	0.824332	0.800693	0.847971	-2.51793	0.998346	1.66667	-1.16475	361	tet55	Y	EXP20220605	361 EXP20220605
F2	0.759604	0.743945	0.775262	-2.42945	0.999145	1.66667	-1.17766	361	tet55	Y	EXP20220605	361 EXP20220605
G2	0.756389	0.741228	0.77155	-2.42763	0.999191	1.41667	-1.35093	361	tet55	Y	EXP20220605	361 EXP20220605
E3	0.882548	0.860603	0.904494	-2.69681	0.998756	1.66667	-1.23443	362	tet47	Y	EXP20220605	362 EXP20220605
F3	0.78363	0.763982	0.803277	-2.56489	0.998735	1.41667	-1.47403	362	tet47	Y	EXP20220605	362 EXP20220605
G3	0.798007	0.777884	0.81813	-2.60135	0.998721	1.5	-1.41059	362	tet47	Y	EXP20220605	362 EXP20220605
B2	0.858095	0.810673	0.905518	-2.38166	0.993886	0.833333	-1.68201	363	empty	Y	EXP20220602	363 EXP20220602
C2	0.801817	0.773408	0.830226	-2.42119	0.997478	0.916667	-1.69282	363	empty	Y	EXP20220602	363 EXP20220602
D2	0.816509	0.78886	0.844159	-2.3973	0.997696	0.916667	-1.66601	363	empty	Y	EXP20220602	363 EXP20220602
B7	0.844919	0.823797	0.866041	-2.53209	0.998743	1.25	-1.48281	365	tet39	Y	EXP20220626	365 EXP20220626
C7	0.802102	0.776922	0.827281	-2.53372	0.998019	1.25	-1.54178	365	tet39	Y	EXP20220626	365 EXP20220626
D7	0.794154	0.77084	0.817469	-2.55269	0.998267	1.33333	-1.49165	365	tet39	Y	EXP20220626	365 EXP20220626
E6	0.642234	0.633386	0.651082	-2.50248	0.999618	1.5	-1.54178	366	tetX8	Y	EXP20220602	366 EXP20220602
F6	0.684629	0.664238	0.70502	-2.4789	0.998216	1.16667	-1.69827	366	tetX8	Y	EXP20220602	366 EXP20220602
G6	0.627607	0.61413	0.641084	-2.43507	0.999072	1.41667	-1.54646	366	tetX8	Y	EXP20220602	366 EXP20220602
B8	0.879971	0.851892	0.908049	-2.66949	0.997953	1.41667	-1.43129	368	tetE	Y	EXP20220626	368 EXP20220626
C8	0.75824	0.735946	0.780535	-2.53561	0.998262	1.33333	-1.52786	368	tetE	Y	EXP20220626	368 EXP20220626
D8	0.760517	0.742228	0.778806	-2.55587	0.998836	1.41667	-1.47841	368	tetE	Y	EXP20220626	368 EXP20220626

## Sheet: Tab07_prism
code	363	335	336	337	340	341	342	343	344	345	346	351	352	353	355	356	357	358	359	360	361	362	365	366	368
slope	0.858095	0.83443	0.8723	0.840492	0.78209	0.778866	0.767545	0.751712	0.730112	0.726705	0.720272	0.764729	0.732674	0.728882	0.800723	0.685725	0.807243	0.817035	0.760217	0.793743	0.824332	0.882548	0.844919	0.642234	0.879971
	0.801817	0.817694	0.814439	0.821706	0.769024	0.734575	0.744773	0.858439	0.679919	0.741717	0.696876	0.745149	0.719173	0.694225	0.766191	0.789365	0.780506	0.839961	0.681385	0.738808	0.759604	0.78363	0.802102	0.684629	0.75824
	0.816509	0.861863	0.755538	0.767423	0.736899	0.766737	0.700839	0.69365	0.661453	0.768657	0.744628	0.72425	0.683992	0.681862	0.724517	0.721276	0.764119	0.790339	0.728544	0.830762	0.756389	0.798007	0.794154	0.627607	0.760517
	Original FDR method of Benjamini and Hochberg	Mean Diff.	Discovery?	q value	Individual P Value	A-?
	363 vs. 366	0.174	Yes	<0.0001	<0.0001	X	366	366	tetX8
	363 vs. 362	0.004079	No	0.9001	0.9001	V	362	362	tet47
	363 vs. 358	0.009695	No	0.7987	0.7654	R	358	358	tet56
	363 vs. 335	-0.01252	No	0.7921	0.7	B	335	335	tetA
	363 vs. 336	0.01138	No	0.7921	0.7261	C	336	336	tetL
	363 vs. 337	0.0156	No	0.7921	0.6313	D	337	337	tetB
	363 vs. 365	0.01175	No	0.7921	0.7177	W	365	365	tet39
	363 vs. 368	0.0259	No	0.5688	0.4266	Y	368	368	tetE
	363 vs. 360	0.0377	No	0.3512	0.2488	T	360	360	tet54
	363 vs. 357	0.04152	No	0.3071	0.2047	Q	357	357	tet50
	363 vs. 361	0.04537	No	0.2664	0.1665	U	361	361	tet55
	363 vs. 343	0.05754	No	0.1389	0.081	H	343	343	tetM
	363 vs. 340	0.0628	No	0.1146	0.0576	E	340	340	tetG
	363 vs. 355	0.06166	No	0.1146	0.0621	O	355	355	tetX12
	363 vs. 341	0.06541	No	0.1053	0.0483	F	341	341	tet36
	363 vs. 345	0.07978	Yes	0.0408	0.017	J	345	345	tet32
	363 vs. 351	0.08076	Yes	0.0408	0.0158	L	351	351	tetX7
	363 vs. 342	0.08775	Yes	0.0272	0.0091	G	342	342	tetO
	363 vs. 356	0.09335	Yes	0.0195	0.0057	P	356	356	tetX2
	363 vs. 359	0.1021	Yes	0.0107	0.0027	S	359	359	tet51
	363 vs. 346	0.1049	Yes	0.01	0.0021	K	346	346	tetS
	363 vs. 352	0.1135	Yes	0.0057	0.0009	M	352	352	tetX3
	363 vs. 353	0.1238	Yes	0.0028	0.0004	N	353	353	tetX6
	363 vs. 344	0.135	Yes	0.0014	0.0001	I	344	344	tetW

[truncated: 10 more sheets: Tab08_val02, Tab08d_val02_rare, Tab08b_val02-sub, Tab08b_val02-sub_v2, Tab08c_poolval-sub, Tab09_mix02-sub, Tab09_mix02-map, Tab10_dosage-gen1, Tab10_dosage-gen2, Tab10_dosage-gen3]
