# Supplementary material for: The tetracycline resistome is shaped by selection for specific resistance mechanisms by each antibiotic generation
Source: Nat Commun. 2025 Feb 7;16:1452. doi: 10.1038/s41467-025-56425-5 (PMC11806011; doi:10.1038/s41467-025-56425-5)
Supplement: Supplementary file 6 — Source Data [file 41467_2025_56425_MOESM6_ESM.zip › data/sequences/RPP_AAs_v1.fasta]

>TetM_CAQ49384.1
MKIINIGVLAHVDAGKTTLTESLLYNSGAITELGSVDKGTTRTDNTLLERQRGITIQTGITSFQWENTKV
NIIDTPGHMDFLAEVYRSLSVLDGAILLISAKDGVQAQTRILFHALRKMGIPTIFFINKIDQNGIDLSTV
YQDIKEKLSAEIVIKQKVELYPNMCVTNFTESEQWDTVIEGNDDLLEKYMSGKSLEALELEQEESIRFQN
CSLFPLYHGSAKSNIGIDNLIEVITNKFYSSTHRGPSELCGNVFKIEYTKKRQRLAYIRLYSGVLHLRDS
VRVSEKEKIKVTEMYTSINGELCKIDRAYSGEIVILQNEFLKLNSVLGDTKLLPQRKKIENPHPLLQTTV
EPSKPEQREMLLDALLEISDSDPLLRYYVDSTTHEIILSFLGKVQMEVISALLQEKYHVEIELKEPTVIY
MERPLKNAEYTIHIEVPPNPFWASIGLSVSPLPLGSGMQYESSVSLGYLNQSFQNAVMEGIRYGCEQGLY
GWNVTDCKICFKYGLYYSPVSTPADFRMLAPIVLEQVLKKAGTELLEPYLSFKIYAPQEYLSRAYNDAPK
YCANIVDTQLKNNEVILSGEIPARCIQEYRSDLTFFTNGRSVCLTELKGYHVTTGEPVCQPRRPNSRIDK
VRYMFNKIT
>TetO_AAA23033.2
MKIINLGILAHVDAGKTTLTESLLYTSGAIAELGSVDEGTTRTDTMNLERQRGITIQTAVTSFQWEDVKV
NIIDTPGHMDFLAEVYRSLSVLDGAVLLVSAKDGIQAQTRILFHALQIMKIPTIFFINKIDQEGIDLPMV
YREMKAKLSSEIIVKQKVGQHPHINVTDNDDMEQWDAVIMGNDELLEKYMSGKPFKMSELEQEENRRFQN
GTLFPVYHGSAKNNLGTRQLIEVIASKFYSSTPEGQSELCGQVFKIEYSEKRRRFVYVRIYSGTLHLRDV
IRISEKEKIKITEMYVPTNGELYSSDTACSGDIVILPNDVLQLNSILGNEILLPQRKFIENPLPMIQTTI
AVKKSEQREILLGALTEISDCDPLLKYYVDTTTHEIILSFLGNVQMEVICAILEEKYHVEAEIKEPTVIY
MERPLRKAEYTIHIEVPPNPFWASVGLSIEPLPIGSGVQYESRVSLGYLNQSFQNAVMEGVLYGCEQGLY
GWKVTDCKICFEYGLYYSPVSTPADFRLLSPIVLEQALKKAGTELLEPYLHFEIYAPQEYLSRAYHDAPR
YCADIVSTQIKNDEVILKGEIPARCIQEYRNDLTYFTNGQGVCLTELKGYQPAIGKFICQPRRPNSRIDK
VRHMFHKLA
>TetQ_CAA79727.1
MRFDNASIVVYYCLIQMNIINLGILAHIDAGKTSVTENLLFASGATEKCGRVDNGDTITDSMDIEKRRGI
TVRASTTSIIWNGVKCNIIDTPGHMDFIAEVERTFKMLDGAVLILSAKEGIQAQTKLLFNTLQKLQIPTI
IFINKIDRDGVNLERLYLDIKTNLSQDVLFMQTVVDGLVYPICSQTYIKEEYKEFVCNHDDNILERYLAD
SEISPADYWNTIIDLVAKAKVYPVLHGSAMFNIGINELLDAISSFILPPESVSNRLSAYLYKIEHDPKGH
KRSFLKIIDGSLRLRDIVRINDSEKFIKIKNLKTIYQGREINVDEVGANDIAIVEDMEDFRIGDYLGTKP
CLIQGLSHQHPALKSSVRPDRSEERSKVISALNTLWIEDPSLSFSINSYSDELEISLYGLTQKEIIQTLL
EERFSVKVHFDEIKTIYKERPVKKVNKIIQIEVPPNPYWATIGLTLEPLPLGTGLQIESDISYGYLNHSF
QNAVFEGIRMSCQSGLHGWEVTDLKVTFTQAEYYSPVSTPADFRQLTPYVFRLALQQSGVDILEPMLYFE
LQIPQAASSKAITDLQKMMSEIEDISCNNEWCHIKGKVPLNTSKDYASEVSSYTKGLGVFMVKPCGYQIT
KGDYSDNIRMNEKDKLLFMFQKSMSSK
>TetS_AAA25293.1
MKIINIGILAHVDAGKTTLTESLLYSSGAIKELGSVDSGTTKTDTMFLERQRGITIQTAITSFQRENVKV
NIVDTPGHMDFLADVYRSLSVLDGAILLISAKDGVQSQTRILFHALRKMNIPIIFFINKIDQNGINLPDV
YQDIKDKLSDDIIIKQTVNLNLKPYVIDYTEPEQWETVIVGNDYLLEKYTIGKTLNIAELEKEENERIQS
CSLYPVYHGSAKNNIGIKQLIEVITSKLFSPTQLNSDKLCGNVFKVEYSDDGQRLVYVRLYSGTLHLRDS
VNISEKEKIKVTEMYTSINGELRQIDKAEPGEIIILKNELLKLNNVLGDKKRLPHREILENPLPMLQTTI
EPCKSVQREKLLDALFEISDSDPLLQYYVDTVTHEIVLSFLGEVQMEVTCTLIQEKYHIEIETRKPTVIY
MERPLKKSEFTIDIEVPPNPFWASIGLSVTPLPLGSGIQYESLVSLGYLNQSFQNAVMEGIRYGCEQGLY
GWKLTDCKICFKYGLYYSPVSTPADFRMLAPIVLEQAFRKSGTELLEPYLSFEIYVPQEYLSRAYNDASK
YCANILNTKLKGNEVILIGEIPARCIQEYRNSLTFFTNGRSVCLTELKGYQVTNIKSAFQPRRPNNRIDK
VRHMFNKINLH
>TetT_AAF01499.1
MKIINIGILAHVDAGKTTVTEGLLYKSGAINKIGRVDNATTTTDSMELERDRGITIRASTVSFNYNDTKV
NIIDTPGHMDFIAEVERTLKVLDGAILVISAKEGIQVQTKVIFNTLVKLNIPTLIFVNKIDRKGVCLDEI
YTQIQEKLTSNLAIMQSVKIKDKGDFELTNVRDDKVIQSQIIEKLLDINDYLAEKYINGDVIAEKEYNDV
FLDEINNCNLYPVFHGSALKNIGIDELLFAITKYLPTKSYNTEDLLSAYVYKIDRDEKSRKMTFLRVFSG
NIRTRQDVYINGTEETFKIKSLESIMNGEIVKVGQVNSGDIAIISNANSLKIGDYIGKKYDGILDIKIAQ
PALRASIKPCDLSKRSKLIEALFELTEEDPFLDCEINGDTGEIILRLFGNIQMEVIESLLKSRYKIDARF
GELKTIYKERPKRNSKAVIHIEVPPNPYWASIGLSIEPLPIGSGLLYKTEVSYGYLNNSFQNAVKDAVEK
ACKEGLYGWEVTDLKVTFDYGLYYSPVSTPSDFRNLTPYVFWEALRKAGTEILEPYLKYTVQVPNDFCGR
VMSDLRKMRASIEDIIAKGEETTLSGKIPVDTSKSYQSELLSYSNGKGIFITEPYGYDIYNDKPIINDIG
NDNNDSNKEGLRYLFQKQDEN
>TetW_CAA10975.1
MKIINIGILAHVDAGKTTLTESLLYASGAISEPGSVEKGTTRTDTMFLERQRGITIQAAVTSFQWHRCKV
NIVDTPGHMDFLAEVYRSLAVLDGAILVISAKDGVQAQTRILFHALRKMNIPTVIFINKIDQAGVDLQSV
VQSVRDKLSADIIIKQTVSLSPEIVLEENTDIEAWDAVIENNDELLEKYIAGEPISREKLAREEQQRVQD
ASLFPVYHGSAKNGLGIQPLMDAVTGLFQPIGEQGGAALCGSVFKVEYTDCGQRRVYLRLYSGTLRLRDT
VALAGREKLKITEMRIPSKGEIVRTDTAYQGEIVILPSDSVRLNDVLGDQTRLPRKRWREDPLPMLRTTI
APKTAAQRERLLDALTQLADTDPLLRCEVDSITHEIILSFLGRVQLEVVSALLSEKYKLETVVKEPSVIY
MERPLKAASHTIHIEVPPNPFWASIGLSVTPLSLGSGVQYESRVSLGYLNQSFQNAVRDGIRYGLEQGLF
GWNVTDCKICFEYGLYYSPVSTPADFRSLAPIVLEQALKESGTQLLEPYLSFILYAPQEYLSRAYHDAPK
YCATIETAQVKKDEVVFTGEIPARCIQAYRTDLAFYTNGRSVCLTELKGYQAAVGQPVIQPRRPNSRLDK
VRHMFQKVM
>TetBP_AAA20117.1
MKKIINIGIVAHVDAGKTTITENLLYYSGAIKSVGRVDLGNTQTDSMELERKRGITIKSSTISFNWNNVK
VNIIDTPGHVDFISEVERSLNSLDGAILVISGVEGIQSQTRILFDTLKELNIPTIIFVNKLDRIGANFNK
VFEEIKKNMSNKVVRLQEVYDVGSKAVYIKKLFDTCIINDDAINVLSDLDEAFLERYIGGIEPDKEEIQE
KLSLYAREGSLYPVFCGAAAIGLGIEDLLDGICSYFPFASNDCESDLSGVVFKIERTSKNEKKVYVRLFG
GKISVRDKIQVPNKEIAEKVKKINRLENGGVVEAQRIEAGDIGILYGLTSFQVGDVIGISNDKIKNISIA
KPALKTTISAIDKEKNPELFKALTLLAEEDPLLAFAMNDIDKEIYVNLFGEVQMEILSSMLDDLYGIKVE
FSNIETIYKETPKGFGASIMHMQEDLNPFWATVGLEIEPAGRGEGLRYISNVSVGSLPKSFQNAIEEAVI
KTSKQGLFGWEVTDVKVTLSCGEFFSPASTPADFRNVTPMVFMEALYKAQTVLLEPLHEFELKIPQNALS
KAVWDLETMRATFDNPIVIGDEFSIKGLIPVENSKEYKMKIASYTEGRGMFVTKFYGYKEASAEFSKARK
KTTYDPLNKKEYLLHKLNAIRD
>Tet32_ACH87088.1
MKIINIGILAHVDAGKTTLTESLLYTSGAIAEQGNVDKGTTRTDTMILERQRGITIQTAVTSFYWNDYKI
NIVDTPGHMDFLTEAYRSLSVLDGAVLVISAKDGVQAQTRILFHALQKMDIPTIIFINKIDQNGIDLQCV
YQSIKDKLTSDMIVMQEVSLSPKITMTDISDLDKWDMIISGSDELLERYVAEDSLDIQELQYEKCKRTRC
CSLFPVYHGSAKDNLGTEKLIEAIIETFITETDDIQSELCGYVFKVEYTERKKRLSYLRLYHGTLHLRDT
LLLSKKEKIKITEMCIPSNGEIVPADHACPGEIVILADDTLKLNDILGNEKLLPHKTRIDNPMPLLRTTV
EPQKPEQREALLNALAEIADTDPLLHFDIDTVTHEIMLSFLGKVQLEVICSLLEEKYHVGVAMKEPSVIY
LERPQKKASCTIHIEVPPNPFWASIGLTVTPLPVGSGTQYKSEVSLGYLNQSFQNAVMEGVRYGMEQGLY
GWGVTDCQICFDYGVYYSPVSTPADFRFLAPVVLEQALKKAGTQLLEPYLSFTLFAPQEYLSRAYNDAPK
YCAIIESTRLEKDEVIFKGEIPARCIGEYRNDLNFYTNGRSVCITELKGYQETSGEPVFQPRRPNSRLDK
IRHMFQKIM
>Tet36_CAD55718.1
MRTINIGILAHIDAGKTSITENLLFASGATIVRGSVDKGNTTTDSMDIEKRRGITVRASTTSIQWNDTKI
NIIDTPGHMDFLAEVERTFRMLDGAILVVSAKEGIQAQTRLLFNVLQQLEIPTILFVNKIDREGVNLNQL
YLEIQNSLSKDIIFMQSVEGKELTSSCTIHYISEKNRETILEKDDLLLEKYLSDTQLSNLDYWNSMVRLV
QAAKLHPIYHGSAMYGIGIEDLLNSITTFIETSLPQENALSAYVYKIEHNKKEQKRAYLKIIGGTLKSRK
LYSLNGSDENLKIRGLKTFYSGDEIDVDEVFTNDIAIADHADNLMVGDYLGIMPNLFDKLNIPSPALKSS
IHPAKVENRSKLISAMNVLSVEDPSLAFSINADNNELEVSLYGATQREVILTLLEERFSVDAYFEEVKTI
YKERLKTKSEYTIHIEVPPNPYWASIGLIIEPLPIGAGLVMESEISLGYLNRSFQNAVFDGVKKACESGL
YGWEVTDLKVTFSHGIYYSPVSTPADFRSLAPYVFRLALQQADVELLEPILDFKLQIPLAVNARAITDIN
KMQGEISTITSDGDWTTILGNIPLDTSKEYSAEVSSYTQGLGVFVTRFSGYRPTNKKVSRSVELNEKDKL
MYMFEKESIK
>Tet44_CBH51823.1
MKIINIGILAHVDAGKTTLTESLLYTSGAILELGSVDKGTTRTDTMFLERQRGITIQAAVTSFNWNDYKI
NIVDTPGHTDFITEVYRSLSVLDGAILVISAKDGVQAQTRILFHALQKMNIPTIIFINKIDQDGINLNNI
YQNIKEKLSNDIIVMQNVTLTPEISIKNIIDLDDWDPVISKNDKLLEKYIVGEKLTIQELMYEEYRCVKK
GSLFPIYHGSARNNIGTQQLIEAISNLFCSEMNENDSELCGRVFKIEYTDHKQRLVYLRLYSGTLHLRDT
IILPEKKKVKLTEIYIPSNGEMIQTKTVCSGDIFIIPNNTLRLNDIIGNEKLLPCNVWNDKTVPILRTRI
EPIKIEEREKLLDALTEIADTDPLLRYYVDTITHEIIISFLGTVQLEVICSLLIEKYHINIRIEDPTVIY
LEKPLQKADYTIHIEVPPNPFWASIGLSITPLPIGSGIQYESKVSLGYLNQSFQNAVREGINYGLEQGLY
GWEVTDCKICFEYGVYYSPVSTPSDFRFLAPIVLEQTLKKAGTQLLEPYLSFILFTPQGYFSRAYKDAQK
HCAIIETSQSKNDEVIFTGHIPVRCINEYRNTLTLYTNGQAVFLTELKDYQIATCEPVIQSRRPNNRIDK
VRHMFNKKEN
>OtrA_CAA37477.1
MNKLNLGILAHVDAGKTSLTERLLHRTGVIDEVGSVDAGTTTTDSMELERQRGITIRSAVATFVLDDLKV
NLIDTPGHSDFISEVERALGVLDGAVLVVSAVEGVQPQTRILMRTLRRLGIPTLVFVNKIDRGGARPDGV
LREIRDRLTPAAVALSAVADAGTPRARAIALGPDTDPDFAVRVGELLADHDDAFLTAYLDEEHVLTEKEY
AEELAAQTARGLVHPVYFGSALTGEGLDHLVHGIRELLPSVHASQDAPLRATVFKVDRGARGEAVAYLRL
VSGTLGTRDSVTLHRVDHTGRVTEHAGRITALRVFEHGSATSETRATAGDIAQAWGLKDVRVGDRAGHLD
GPPPRNFFAPPSLETVIRPERPEEAGRLHAALRMLDEQDPSIDLRQDEENAAGAVVRLYGEVQKEILGST
LAESFGVRVRFDPTRTVCIEKPVGTGEALIELDTRTHNYFWGAPWVCASDRPSPARAITFRLAVELGSLP
LAFHKAIEETVHTTLRHGLYGWQVTDCAVTLTRTGVRSPVSAADDFRKANARLVLMDALGRAGTEVHEPV
SSFELEVPAARLSPVLAKLAELGATPGVPTAEGDVFRLEGTMPTSLVHDFNQRVPGLTQGEGVFLAEHRG
YRPAVGQPPVRPRPEGPNPLNRDEYILHVLKRV
>Tet_AAA26830.1
MRTLNIGILAHVDAGKTSLTERLLFDHGAVDRLGSVDAGDTRTVDGGIERRRGITIRSAVAAFTVGDTRV
NLIDTPGHSDFVAEVERALEVLDGAVLLLSAVEGVQARTRVLMRALRRLRLPTIVFVNKIDRAGARTDGL
LGDVRRLLTPHVAPLTEVADAGTPRARVTRRPPDGRTAEALAEVDTEVLAALVDGPEPTGEDVARALAAR
TADGSFHPLYHGSALGGQGVAELVEGLLGLIPAATPGTSGGTSGGTEPRGTVFAVRPGPAGERTAYLRLY
GGEVHPRRRLTFLRRESDGRTTEVSGRVTRLDVVGGDATLTAGNIAALTVPGGLRVGDRLGGPTDRAPQF
APPTLQTLVRARHPEQAAPLRSALLALADQDPLLHARPAASGATALLLYGEVQMEVLAATLAEDFGIEAE
FTPGRVRFLERPAGTDEAAEEMPWLDRTRYFATIGLRVEPGPRGSGGAFGYETELGALPRAFHQAVEETV
HDTLRTGLTGAAVTDYRVTLIRSGFSSPLSTAADFRGLTPLVLRRALARAGTVLHEPYQAFEAEVPADTL
AAVTALLASLGADFTGTTGGDPAWIVTGELPARRVREAELRLPGLTHGEAVWSSRPCEDRPLKAGNSGPG
TGVGGHSGE
