# Supplementary material for: The tetracycline resistome is shaped by selection for specific resistance mechanisms by each antibiotic generation
Source: Nat Commun. 2025 Feb 7;16:1452. doi: 10.1038/s41467-025-56425-5 (PMC11806011; doi:10.1038/s41467-025-56425-5)
Supplement: Supplementary file 6 — Source Data [file 41467_2025_56425_MOESM6_ESM.zip › data/sequences/EFF_AAs_v1.fasta]

>TetA_AAN06707.1
MSTNLSVIKNPRVQSDQRRLVRRPDVKPNRPLIVILSTVALDAVGIGLIMPVLPGLLRDLVHSNDVTAHY
GILLALYALMQFACAPVLGALSDRFGRRPVLLVSLAGAAVDYAIMATAPFLWVLYIGRIVAGITGATGAV
AGAYIADITDGDERARHFGFMSACFGFGMVAGPVLGGLMGGFSPHAPFFAAAALNGLNFLTGCFLLPESH
KGERRPLRREALNPLASFRWARGMTVVAALMAVFFIMQLVGQVPAALWVIFGEDRFHWDATTIGISLAAF
GILHSLAQAMITGPVAARLGERRALMLGMIADGTGYILLAFATRGWMAFPIMVLLASGGIGMPALQAMLS
RQVDEERQGQLQGSLAALTSLTSIVGPLLFTAIYAASITTWNGWAWIAGAALYLLCLPALRRGLWRNSSN
SRCT
>TetB_BAC67143.1
MNSSTKIALAITLLDAMGIGLIMPVLPTLLREFIASEDIANHFGVLLALYALMQVIFAPWLGKMSDRFGR
RPVLLLSLIGASLDYLLLAFSSALWMLYLGRLLSGITGATGAVAASVIADTTSASQRVKWFGWLGASFGL
GLIAGPIIGGFAGEISPHSPFFIAALLNIVTFLVVMFWFRETKNTRDNTDTEVGVETQSNSVYITLFKTM
PILLIIYFSAQLIGQIPATVWVLFTENRFGWNSMMVGFSLAGLGLLHSVFQAFVAGRIATKWGEKTAVLL
GFIADSSAFAFLAFISEGWLVFPVLILLAGGGIALPALQGVMSIQTKSHQQGALQGLLVSLNNATGVIGP
LLFAVIYNHSLPIWDGWIWIIGLAFYCIIILLSMTFMLTPQAQGSKQETSA
>TetC_AAK97755.1
MKSNNALIVILGTVTLDAVGIGLVMPVLPGLLRDIVHSDSIASHYGVLLALYALMQFLCAPVLGALSDRF
GRRPVLLASLLGATIDYAIMATTPVLWILYAGRIVAGITGATGAVAGAYIADITDGEDRARHFGLMSACF
GVGMVAGPVAGGLLGAISLHAPFLAAAVLNGLNLLLGCFLMQESHKGERRPMPLRAFNPVSSFRWARGMT
IVAALMTVFFIMQLVGQVPAALWVIFGEDRFRWSATMIGLSLAVFGILHALAQAFVTGPATKRFGEKQAI
IAGMAADALGYVLLAFATRGWMAFPIMILLASGGIGMPALQAMLSRQVDDDHQGQLQGSLAALTSLTSII
GPLIVTAIYAASASTWNGLAWIVGAALYLVCLPALRRGAWSRATST
>TetD_AAL75563.1
MNKPAVIALVITLLDAMGIGLIMPVLPSLLREYLPEADVANHYGILLALYAVMQVCFAPLLGRWSDKLGR
RPVLLLSLAGAAFDYTLLALSNVLWMLYLGRIISGITGATGAVAASVVADSTAVSERTAWFGRLGAAFGA
GLIAGPAIGGLAGDISPHLPFVIAAILNACTFLMVFFIFKPAVQTEEKPAEQKQESAGISFITLLKPLAL
LLFVFFTAQLIGQIPATVWVLFTESRFAWDSAAVGFSLAGLGAMHALFQAVVAGALAKRLSEKTIIFAGF
IADATAFLLMSAITSGWMVYPVLILLAGGGIALPALQGIISAGASAANQGKLQGVLVSLTNLTGVAGPLL
FAFIFSQTQQSADGTVWLIGTALYGLLLAICLLIRKPAPVAATC
>TetE_AAA71915.1
MNRTVMMALVIIFLDAMGIGIIMPVLPALLREFVGKANVAENYGVLLALYAMMQVIFAPLLGRWSDRIGR
RPVLLLSLLGATLDYALMATASVVWVLYLGRLIAGITGATGAVAASTIADVTPEESRTHWFGMMGACFGG
GMIAGPVIGGFAGQLSVQAPFMFAAAINGLAFLVSLFILHETHNANQVSDELKNETINETTSSIREMISP
LSGLLVVFFIIQLIGQIPATLWVLFGEERFAWDGVMVGVSLAVFGLTHALFQGLAAGFIAKHLGERKAIA
VGILADGCGLFLLAVITQSWMVWPVLLLLACGGITLPALQGIISVRVGQVAQGQLQGVLTSLTHLTAVIG
PLVFAFLYSATRETWNGWVWIIGCGLYVVALIILRFFHPGRVIHPINKSDVQQRI
>TetG_AAD25538.1
MRSSAIIALLIVGLDAIGLGLIMPVLPTLLRELVPAEQVAGHYGALLSLYALMQVVCAPLLGQFSDGYGR
RPVLLASLAGAAVDYTIMASAPVLWVLYIGRLISGITGATGAVAASTIADSTGEGSRARWFGYMGACYGT
GMIAGPALGGMLGGISAHAPFIAAALLNGFAFLLACIFLKETNRSHGETGKLVRIEPFVLFRLDDALRGL
TALFAVFFTIQLIGQVPAALWVIYGEDRFQWDTTTVGLSLAAFGATHAIFQAFVTGPLSSRLGERRTLLF
GMAADATGFILLAFATQGWMVFPILLLLAAGGVGMPALQAMLSNNVSSNKQGALQGTLTSLTNLSSIAGP
LGFTALYSATIGAWTGWVWIVGAILYLICLPILRRPFATSL
>TetH_CAA75663.1
MNKSIIIILLITVLDAIGIGLIMPVLPTLLNEFVSENSLATHYGVLLALYATMQVIFAPILGRLSDKYGR
KPILLFSLLGAALDYLLMAFSTTLWMLYIGRIIAGITGATGAVCASAMSDVTPAKNRTRYFGFLGGAFGV
GLIIGPMLGGLLGDISAHMPFIFAAISHSILLILSLLFFRETQKREALVANRTPENQTASNTVTVFFKKS
LYFWLATYFIIQLIGQIPATIWVLFTQYRFDWNTTSIGMSLAVLGVLHIFFQAIVAGKLAQKWGEKTTIM
ISMSIDMMGCLLLAWIGHVWVILPALICLAAGGMGQPALQGYLSKSVDDNAQGKLQGTLVSLTNITGIIG
PLLFAFIYSYSVAYWDGLLWLMGAILYAMLLITAYFHQRKTTPKAVISTP
>TetJ_AAD12753.1
MNKSIIIILLVTVLDAIGIGLIMPVLPTLLNEFVSENRLANHYGILLALYATMQVIFAPILGKLSDKYGR
KPILLISLLGAALDYLLMACPTSLWMLYIGRIIAGITGATGAVCASAMTDVTHPHERTRYFGFLGGAFGV
GLIIGPMLGGLLGEISAHTPFIFAAISHSLLFIFSLLCFQETQTTKISTEISALNQDTAPHSTTGFIKKS
LFFWLIAYFIIQLIGQIPATIWVLFTQVRFAWHTTEVGLSLAFLGVLHIFFQAVLAGKLAQKWGERNTVI
ISMSIDAFGCLLLAWISHVWVMLPALICLAAGGMGQPALQGYLSKSVDHHVQGQLQGTLVSLTNITGIVG
PLLFSFIYSYSVEYWDGLLWFIGAMLYSGLLVASYFKQKSPILKKFPS
>TetK_AAB28795.1
MFSLYKKFKGLFYSVLFWLCILSFFSVLNEMVLNVSLPDIANHFNTTPGITNWVNTAYMLTFSIGTAVYG
KLSDYINIKKLLIIGISLSCLGSLIAFIGHNHFFILIFGRLVQGVGSAAFPSLIMVVVARNITRKKQGKA
FGFIGSIVALGEGLGPSIGGIIAHYIHWSYLLILPMITIVTIPFLIKVMVPGKSTKNTLDIVGIVLMSIS
IICFMLFTTNYNWTFLILFTIFFVIFIKHISRVSNPFINPKLGKNIPFMLGLFSGGLIFSIVAGFISMVP
YMMKTIYHVNVATIGNSVIFPGTMSVIVFGYFGGFLVDRKGSLFVFILGSLSISISFLTIAFFVEFSMWL
TTFMFIFVMGGLSFTKTVISKIVSSSLSEEEVASGMSLLNFTSFLSEGTGIAIVGGLLSLQLINRKLVLE
FINYSSGVYSNILVAMAILIILCCLLTIIVFKRSEKQFE
>TetL_AAA22851.1
MNTSYSQSNLRHNQILIWLCILSFFSVLNEMVLNVSLPDIANDFNKPPASTNWVNTAFMLTFSIGTAVYG
KLSDQLGIKRLLLFGIIINCFGSVIGFVGHSFFSLLIMARFIQGAGAAAFPALVMVVVARYIPKENRGKA
FGLIGSIVAMGEGVGPAIGGMIAHYIHWSYLLLIPMITIITVPFLMKLLKKEVRIKGHFDIKGIILMSVG
IVFFMLFTTSYSISFLIVSVLSFLIFVKHIRKVTDPFVDPGLGKNIPFMIGVLCGGIIFGTVAGFVSMVP
YMMKDVHQLSTAEIGSVIIFPGTMSVIIFGYIGGILVDRRGPLYVLNIGVTFLSVSFLTASFLLETTSWF
MTIIIVFVLGGLLFTKTVISTIVSSSLKQQEAGAGMSLLNFTSFLSEGTGIAIVGGLLSIPLLDQRLLPM
EVDQSTYLYSNLLLLFSGIIVISWLVTLNVYKHSQRDF
>TetAP_AAA20116.1
MVNKLSAYKTYLLFSAITAMCFSLVATVMMVYHIEIVHLNPLQLILVGTTLELACFIFEIPTAIVADVYS
RKLSIVIGGVLTGVGFILEGSISSFVFVLVAQIVWGLGSTFISGSLEAWIAEEEKNKDLDEIYIKGAQAG
QIGAFIGIVLSTVIANFSVRLPIIVSGVLFIILALFLWLYMPENNFKPSAPGDLNTFKKMVYTFKSGLKF
VKSKSIIMILLAVTLFYGLSSEGYDRLSNAHFLQDTTLPKLGNLSSVTWFGIFGILGMILSFIVMHFMAK
NLKNEDNRKNGKLLLCINILYISSMLIFALTRNFSLMLIAYLATNTFRIINKPIFSAWLNGHIDDNSRAT
VLSINGQMNSLGQILGGPIIGIIATNISVSIGIVCTSLLVTPVLVLYIVAMIIDKKVDDRVGGIDYEENN
>TetV_AAB84282.1
MRSPRPVAGWRVLAPFRIREYRLLIAAVTLSIFAEGMWSVVMALQVIAIDNDPASLSLVATCLGVGLVAF
VLVGGITADRINQRTIIIAVEVVNFVTVAVISALALLGVLKIWHMAVAAGILGIAAAFFFPAYSAILPRI
LPPEQLLAANGVEGVVRPVFQRSVGPAVAGMVIGATMPSIGAVVVAVLFALGLALLVATRPPAQPASEHH
ERPHVLRDLREGFAFVLKTPWLLWTVLFASMFVLVVLGPIEVLLPFIAQDRFADGARAYGFILAFFGIGS
AMGALTVSSRRMPRRYLTTMMLMWGLGSIPLVIVGYTSSFPLMAAATFVIGVTDGAGMVIWGTLLQRRVP
TEMLGRVSSLDFFVSLAFMPLSFAIVGPLSKVVSMEVIFATAGLVPVAIAAVAFTAARMHRDEVANPLL
>TetY_AAC72341.1
MSKSLITALIVVALDAIGLGLIMPVVPALLNEFVPAEQTAFHYGVFLSLYAFMQVFCAPVLGRLSDRYGR
RIILLVSFLGATIDYSIMAAAPVLWVLYIGRIISGVTGATGAIAASIIADTTKQEERARWFGFMGACFGA
GMIAGPAIGGVLGDISVHAPFVAGALLNAIAFCLVAFLLPKTPSQPPEGQPAKINLFEGFRFNFAVQGLA
SFFALFFLMQLIGQAPAALWVIYGEQRLNWDIGTAGVSLAVFGAAHTFVQAVLTGTLSKRLGDRGVLLLG
MGADMCGFLLLAFITQSWMVLPAIFMLATGGIGMPALQAIISGLVCDEKQGALQGTLTGLTNITSIIGPV
GFTTLYGLTAGQWDGWVWLVAASLYLIAIPLLRQSASLLRS
>TetZ_AAD25063.1
MLITATLDAAGLGLVMPILPTLLDQVGAPDDMIPLHVGLLTALYAIMQFLCAPILGRLSDRFGRRRVLVA
SLAGATIDYLVLALTDTLWVFYLARAVAGITGATNAVTATVIADITPPDQRAKRYGWLGACYGGGMIAGP
AIGGLFGGVSPHLPFLVAAALAGITLVLSASLLRETRPPGSNGSHAQQPGTAKRTAVPGMLILLAVFGIV
QFIGQAPGSTWVLFTQQRLDWNPVEVGVSLSIFGMVQVFVQAALTGRIVSRIGETRAILVGIAADAIGLI
GLALIASTWAMLPILAALGLGSITLPALQTLLSRRAPEQQQGRLQGTLASLNSLTSIIGPVTFTGIFALT
RTNADGTLWICAAALYVLCALLMIRETCASRRSR
>Tet30_AAD09860.1
MNKALIVILSTVALDAIGAGLIFPILPDILVEVTGGGDIGFLYGVMLGVFAVMQFVFSPILGALSDRFGR
RPVLLLSLAGTLLDYLVMAFSPLGWVLVVGRAMAGITSANMAVASAYITDITPAEQRAQRFGTVGAVMSL
GFIIGPVIGGVIGAWWLRAPFLVAALFNGLNLFVALFVLPESRKAGPGKFAFKELNPLAPLVWLWNFKPL
LPLVTVSVVFGLVAAIPGTIWVLYGAERFGWDSVHMGLSLSVFGVSGALAQAFLVGPLSRRFGDLGTLMI
GVGFDMLAYMLMAFANQSWMGYAVAPLFALGGVAMPALQSLVTSRVSDDQQGQLQGVLASLMSLAGIIGP
VLTTAVFFSTKSIWIGTIWLVGAALYLLALPLFATVKTPKAVAA
>Tet31_CAC80727.1
MIGKLIMMNRYITIALLITFLDATGMGLIMPVLPTLLEEFSVKESIATHYGFILAIYALMQVIFAPILGQ
LSDKFGRKPVLILSLIGAVCDYTLLSFSSALWMLYLGRMIAGISAATGAVAASMVADHTKKAERTKWFGK
LGAAFGAGLIAGPAIGGFIGQYSAHFPFIIAAILNAIALIMVIILFPKEQSRPKEIEQDQSKIHEKTTIN
APLIHILKPVLLLLMLFFTVQLIGQIPASTWVLFTEYRFEWNTFNIGLSLAGLGLMHIIFQAFVAGYIAS
RWKNETVFILGFILDASAFLLLAFISQVWLVIPTLILLAGGGIALPALQGLISIKTADEHQGKIQGIMVS
LTNITGIIGPPIFAFSFAKTVTNWDGTLWLIGAVLYSILLGLYFLYQKIRAYKQLKSQTA
>Tet33_CAD12227.2
MSSLTSARGSLATVLITASLDAAGMGLVMPILPALLHEAGVTADAVPLNVGVLIALYAVMQFIFAPVLGT
LSDRFGRRRVLLVSLAGATVDYLVLATTSALSVFYIARAVAGITGATNAVTATVIADITPPHQRAKRFGL
LSACYGGGMIAGPAMGGLFGAISPHLPFLLAALLSASNLALTFILLRETRPDSPARSASLAQHRGRPGLS
AVPGITFLLIAFGLVQFIGQAPGATWVLFTEHRLDWSPVEVGISLSVFGIVQVLVQALLTGRIVEWIGEA
KTVIIGCITDALGLVGLAIVTDAFSMAPILAALGIGGIGLPALQTLLSQRVDEQHQGRLQGVLASINSVT
SIFGPVAFTTIFALTYINADGFLWLCAAALYVPCVILIMRGTAASPKFGSWASGDSM
>Tet35_AAK37619.1
MCVIMPASSWGAYIITIIGGILVSHGITEYSALGAYVRLIPMNFYAVFALLMVFAVAWFGLDIGKMREHE
IAASQGRGFDKDKENDSQEAHDLNEELDIRESEKGKVSDLILPIVTLIVATIASMLYTGGQALAADGKEF
VLLGAFENTDVGTSLIYGSLLGLAVALFTVIKQGLPMVEIARTLWIGAKSMFGAILILVFAWTIGSVIGD
MKTGSYLSTMAQGNINPHWLPVILFLLSGLMAFSTGTSWGTFGIMLPIAGDMAGATDVALMLPMLSAVLA
GAVFGDHCSPISDTTILSSTGARCNHIDHVSTQLPYALSVAFVSCIGFITLGMTASIAFSFIAASITFVI
VCAILSWLSKSKMASCQNA
>Tet38_AAV80464.1
MNVEYSKIKKAVPILLFLFVFSLVIDNSFKLISVAIADDLNISVTTVSWQATLAGLVIGIGAVVYASLSD
AISIRTLFIYGVILIIIGSIIGYIFQHQFPLLLVGRIIQTAGLAAAETLYVIYVAKYLSKEDQKTYLGLS
TSSYSLSLVIGTLSGGFISTYLHWTNMFLIALIVVFTLPFLFKLLPKENNTNKAHLDFVGLILVATIATT
VMLFITNFNWLYMIGALIAIIVFALYIKNAQRPLVNKSFFQNKRYASFLFIVFVMYAIQLGYIFTFPFIM
EQIYHLQLDTTSLLLVPGYIVAVIVGALSGKIGEYLNSKQAIITAIILIALSLILPAFAVGNHISIFVIS
MIFFAGSFALMYAPLLNEAIKTIDLNMTGVAIGFYNLIINVAVSVGIAIAAALIDFKALNFPGNDALSSH
FGIILIILGLMSIVGLVLFVILNRWTQSEK
>Tet39_AAW66497.1
MKKSLSVILITIFLDAVGIGLIMPILPELLRSLAGAEAGGVHYGALLAVYALMQFIFAPILGALSDRFGR
RPVLIISIAGATADYLLMAAAPSLLWLYIGRIFAGITGANMAVATAYVSDITPAHERAKRFGLLGAVFGI
GFIAGPVIGGVLGEWNLHAPFFAAAFMNGINLIMTAVLLKESKHSNKMTEKVQEQSILKKLSYLITQPNM
APLLGIFLIITLVSQVPATLWVIYGQDRYGWSIFIAGVSLASYGICHSIAQAFAIAPMVKRFGEKNTLLC
GIACDAIGLLLLSIAVEEWVPFALLPLFALGGVAVPALQAMMSRGISDERQGELQGLLSSFNSLGAIIGP
VLVTSLYFMTQASAPGMVWALAAILYVITLPLLLKYRLNKYSGVP
>Tet40_CAM12479.1
MFAKNSKAYSVYLLFRFVCSLAVSMSTVLSIVYHLEVVQLDAFQLVLVGTVQEASCFLFEMPTGVVADLY
SRRRSVLIGMFLYGLGFLMEGALPWFAPVLLAQVVWGCGDTFITGALEAWIASEEEDKPIDKVFLRGSQM
GQIGGVLGVVLGTLLGNINLQMPLILGGSLCLLLGLVMVRIMPETNFSPAIEERQGLLKDFVCLFKLNLG
FVKGAPVLLALLAITLCGGLASEGFDRLSTAHFLDDTVIPVIGPLNSVTWFGVISLIGNGLGILASQLLI
ARMEKKGTVSRTSVVMSTSAGYILFLVLFAVGRSFWFMLLVFLLAGLMRTIKEPVLAAWMNDHVDEKMRA
TVFSTSGQLDSFGQIIGGPIVGLVAQQVSIPWGLVCTAFLLLPALFLVPVAGKKRD
>Tet41_AAP93922.1
MKKPMLVILLTVLLDAVGIGLIMPILPALLRSLGGLDAGSVHYGALLAAYALMQFLFSPILGALSDRFGR
RPVLLISLAGAAADYLLMAFAPTLAWLYLGRLLAGITGANMAVATAYVTDITPVGQRARRFGLVGAVFGV
GFIVGPLLGGSLGEWHLHAPFLAAAMMNALNLVMAFFLLPESRKSRPRAAEKIRLNPFSSLRRLHGKPGL
LPLAGIYLVMALVSQAPATLWILYGQDRFGWSMMVAGLSLAGYGACHALSQAFAIGPLVARLGERKALLI
GLAADAVGLALLSVATRGWAPFALLPFFAAGGMALPALQALMAHKVDDDHQGELQGTLASMGSLIGVAGP
LVATALYAATRDVWPGLVWALAAALYLVVPPLLARSRARDAAP
>Tet42_ACD35503.1
MTSPTSLTRRDQNRAWIMLIVLTMLTVIGMTVVLPVLPFVVLQYVSHESDLAIWVGVLEAINGLCAFLVA
PFLGRLSDRFGRRPVIIVAAFGAAFSMALFGFGGALWVLVLARVIQGLTAGDLPALFAYLADITPPEQRA
KRFGLLGALSGIGTMIGPAIGGLLAAISIQLPVFLTAAVALTIAILSIFLLPESLKPGNRITAIKLRDVQ
PFAVFKEAFGRKELRGLMIGFGLLALPFGFFVNNFSVLALDSIQWGPTQIGLLTAAVGIIDILIQGVLLG
ILLPRIGERGVIVSGIVAQMIGLAALAVVASVFAQPWVFIVGALMLAAGQGASQAAMDGAMSNAVGDDEQ
GWLGGATQSLNAAMGTAAPLIAGALYALVSHAAPYWLGVALMIVAVTVVSRAHIANTAKRPAGETTGDAP
AALVETAG
>Tet43_ACS83748.1
MPPSHHMLRPIEQCSILWNDVRYSNSVRLKEAGMTATTQASAPAARTYLSLRAAWIPLFALCLAFFVEMV
DNTLLTIALPTIGRDLGASVTSLQWVTGAYSLTFGGLLLTAGSLADRFGRRRVLQIGLLAFGLISLTVIA
VATAGQLIAVRAALGLAAAAMAPITNSLVFRLFEGEDLRRRAMTLMIVVGMSGFILGPLLGGTVLAHASW
QWLLLINAPIALIALIGVRLGVPADDAEGLTKDRLDVKGSALSIAAIGLACYTLTSGVEHGWMSAVTWAC
GIGAAAALMGFVWHERRTDHPMLDLDVFRNRTVRGASIAQVGTSIAMASLMFGLILHFQGAYGWSPMRAG
LANLPLILTMILATPVSEGLAKRFGHRIAMLIGAGLLAGSLAGLAWGVGHGYLVIAVFMVTFTLGLRTVM
TIAAVGLVGAMPENRTSLGAALNDTAQEVGTSLGMAVIGTLIAVLXTTTLPNGDXSLDLATSYFAGERIA
YLFLAVVVGVIAGWGALTLSNSKEMEDVH
>Tet45_AEM62948.1
MNTPHSHSNLRHNQILLWLCVLSFFSVLNEMVLNVSLPDIASDFNKEPASINWVNSSFILTFSIGTAVYG
KLSDQLGIKKLLLFGIIVNCFGSVIGFVGHFFFPVLILARFIQGVGAAAFPALVMVVIARYIPKENRGKA
FGIIGSIVTMGEGVGPSVGGVIAEYAHWSYILLLPVVTIITVPFLAKLLKQEEVIKGSFDTKGIIFMSVG
IVFFIMFTTCYRVSFLVVSIICFLIFVKNIRKVSNPFINPSLGKNVSFMIGIICGGLIFGTVAGFISMVP
YMMKDVYQLSTAAIGSGIIFPGAMSVIVFGYIGGLLVDKKGSLFVLTTGVAFLSISFLVAALFIETTPWL
ITIILIFVFGGLSFTKTVISTIVSSSLEQKEAGAGMSLLNFTSFLSEGTGIAIVGGLLSIHLLNRKLLPI
NAEPSTHLYSNLLLLFAGITIISWLVTIKMHKRSRGNI
>Tet57_WP_100931729.1
MNKFAITALTITALDAMGIGLIMPVLPALLREYVSIEHLANHYGILLALYAIMQVFFAPLLGRWSDKFGR
RPILLISLAGAALDYTLLALSSSLWMLYLGRLASGITGATGAVAASVIADHTQPQQRTKWFGRLGAAFGV
GLIAGPAIGGFAGQLSPHLPFVIAAVLNACSFVVIWVIFKDQRKAVIQDAQHGDQPSPIPFMQIIKPIIQ
LLFVFFMAQLIGQIPATTWVLFTEGRFQWDSMQVGLSLAGLGVMHALFQAFVAGAIAKKFNEKVTIIVGF
ALDGSAFIILSLLAEGWLIYPTLILLAGGSIALPALQSLMSAQVNQANQGKLQGVLVSLTNATGVIGPLL
FSVIFGQTLTMWDGWVWVIGAIMYVFLIVFILSFYRSSRPTIKQQTDN
>Tet59_WP_042846365.1
MNKFAITALTITALDAMGIGLIMPVLPTLLREYVSAENLANHYGILLALYAIMQVFFAPLLGKWSDKFGR
RPILLLSLAGAAVDYTLLALSSSLWMLYVGRLISGVTGATGAVAASVIADNTASQERTKWFGRLGAAFGI
GLIAGPAIGGFTGQFSAHLPFIIAAILNALSFLVIMLIFKDNKIKNTEKNTTETAENSRPFLQVIKPVIL
LLFIFFMTQMIGQIPATTWVLFTEHRFQWGSMEVGLSLAGLGIMHALFQAFVAGAIAKKFNEKVTIIVGF
VVDGAAFIILSLLTKGWMIYPTLILLAGGSIALPALQGLMSAQVNQTNQGKLQGVLVSLTNTTGVIGPLL
FSFIFGQTLASWDGWIWMIGAIMYVLLIVFILSFYRSTKKIVKIAKLPAS
>Tcr3_BAA07390.1
MGMANATSQTGEAVADEAGGPAGFTHRQIITALSGLLLAVLLAALDQTIVSTALRTIGDQLHGQTVQAWV
ITGYLVSSTIAMPFYGKLSDIYGRKPLYLAAIAVFIVGSAACAMANSMETLAIARVLQGFGGAGLMSLPT
AVIADLAPVRERGRYFSYLMMAWVAASVLGPLVGGLFAGAGEILGVTGWRWAFLINVPLGLVALLSVRKA
LNLPHRRVDHPIDFRGALTLALCLVPLLIVAEEGLDWGWGSARSLTLFAVSLIGLVLFVLAERARGLEAM
VPLRLFRRGGITMATAVNFTIGVGIFGTVSTLPLFLQLVQGRSATVAGLVIIPVMTGAIVSQTICAKIIK
KWNRYKKPAIVGLGSMAGALLSLSAAGADTPLAVIVVIAAWLGFGIGLSQTVITLAIQSSAPKSELGVAN
AASGLFRQLGGTSGAAVFMSVLFGVAAGRLDGADPDEAVRRALSDPGSTGGLSASAVDAFTSGFDTMFLV
GGLILAVGFLLTFPLRELRDEE
>OtrB_AAD04032.1
MSSANPGPAGTADQAGGAFTHRQILTAMSGLLLAVFLAALDQTVIATAMRTIADDLHGQTEQAWATTGYL
IASVLAMPFYGKLSDIYGRKPMYLISIVVFIGGSVLCGTAGSMWELALFRAVQGLGGGGLMSLPTAVVAD
LAPVRERGRYFAFLQMAWVVASVAGPLAGGFFAEAGQVFGIDGWRWVFLLNVPLGLLALVTVRKALNLPH
ERREHRMDVLGAAALALFLVPLLIVAEQGRTWGWGSPAALALFALGAAGLAVFIPVELRRGDEAILPLGL
FRRGSIALCSAVNFTIGVGIFGTVTTLPLFLQMVQGRTPTQAGLVVIPFMLGTIASQMVSGKLIASSGRF
KKLAIVGLGSMAGALLAMATTGATTPMWGIVLIVLWLGVGIGLSQTVITSPMQNSAPKSQLGVANGASGL
CRQIGGSTGIAVLFSVMFAVALGRLADLLHTPRYERLLTDPAITGDPANHRFLDMAESGQGAGINLDDTS
LLNGIDARLMQPVTDSFAHGFHIMFLAGGVVLLAGFVMTWFLRELQEETAPEEERPAESGAGAKNGPLPA
SDA
>OtrC_AAR96051.1
MTRKTISNGARNAVEVRGLVKHFGEVKAVDGVDLDVREGTVLGVLGPXGAAXXRGALPAHVXGPDAGRRP
WRFXTWCANRRALRRTIGXHRPVRXGRRESFSGRENLYMIGRXLDLSRKDARARADELLERFSLTEAAGR
AAAKYSGGMRRRLDLAASMIGRPAVLYLDEPTTGLDPRTRNEVWDEVRSMVRDGATVLLTTQYMEEAEQL
AHELTVIDRGRVIADGKVDELKTKVGGRTLQIRPAHAAELDRMVGAIAQAGLDGIAGATADHEDGVVNVP
IVSDEQLSAVVGMLGERGFTISGHQHPSAQLXEVFLAITGQKTSEAADGGPQDGPQDQQGVQDKQYEEVP
A
