# Supplementary material for: The tetracycline resistome is shaped by selection for specific resistance mechanisms by each antibiotic generation
Source: Nat Commun. 2025 Feb 7;16:1452. doi: 10.1038/s41467-025-56425-5 (PMC11806011; doi:10.1038/s41467-025-56425-5)
Supplement: Supplementary file 6 — Source Data [file 41467_2025_56425_MOESM6_ESM.zip › data/sequences/DES-2_AAs_v1.fasta]

>Tet47_WP_099982804.1
MRCHFRCNLALPLLVFLNLSRAIKDYQTMSSINNILVIGAGIAGPSVCYWLKRFGFSPVLIEKSANLRKGGHALDVRGVAIDLVKRMGIYEKIGNRRTQVEFGRYMDTQGNILHEEKGERFCYREGEDVEITRGDLVEILIDAIEGVPCYLNQSIDSIKQRDGDVAVRFKDGKIEYYDLIIGADGLHSTTRRMVFDKDEYQLTNLGAYFSVFSIPNYLNLNHTEIQFEANQKLISMTSDKNPKMAEVAFMFRVQNVLNNRRDENEQKRFLRDTFQGFGWETSKILELMSDSDDFYFDSVSQVKMKSWTKGRVALLGDAGYCASPISGQGNNLALVGAYVLAGELKQASDNYHQAFNRYNELLHPFIEANQKLGVLVNESFLVQDEVSKEVAEERSNKIMEEVKIVSNMISLPDYE
>Tet48_WP_099982805.1
MTFLFKEFKGVFKMKKVLVVGAGVAGLAVCYWLKEFGFSPTLIEKSNALRKGGYGVDIFGIAVDIAKKMSVYEKICAMRTQLEHGFYVNADGHTLVEEQGEKFGFRQGEEVEILREDLIEILKQAIKDIPCHFNQRIKRIKQDGKHVEVTFKDNKTENYDLVIGADGVHSTTRAFTFDKEEYDLIDFGCYSAIFSLPNYLKLRQSEIAFDANQKFISVSSDKNPTIALASLMFHSNRGDNIRNEKDQKSFFKDAFIDLGWETNNLLQYMEESNDFYFDVATQIKMKSWTKGRIALVGDSGYCSTALSGQGTTTALVGAYILAGELKAANGNHITAFERYNMLLHPFVEANQELGAWINETFLLEDAVSKEAVEARTDNIIKKISAISNVIKLPEYSAYK
>Tet49_WP_099982806.1
MSAINKILVIGAGIAGPTVCYWLKRFGFSPTLIERSSKIRKGGQGLDVRGVAIDIVKRMGIYEKICNMRTQVELGRYVDARGNILHEEKGERFAFRQGEDVEINRGDLVEILIQTIEGVPCHFNQWIDGIKQSDNDVEVQFKDGRTEHYGLVIGADGLHSKTRRMVFNEDEYKLTNLGLYFSVFSIPNYLNLNHTEVQFEANQKLISLTSDKNPKMAEAAFCFRTQNVLNNIRDENEQQKFLRDTFQDFGWETSKILELMSDSDNFYFDSVTQVEMKSWTKGRVALLGDAGYSASPISGQGNNLALVGAYVFAGELKQAGGNYHRAFSRYNELLHSFVEANQKLGILVNESTLVYGEVSQEVAEERSNKIMQEVEIAANMISLPNYE
>Tet50_WP_099982807.1
MTKHIKILVIGVGVAGPAVAYWLKRFGFSPVLIEKSAAVRKGGQALDIRGIATHIAKEMGIYDQICNMRTQIKCGRYVDVKGNVLHEEQGETFGFRQDDEVEILRGDLVEILMKAIADIPCEFKQSVIKIEQNEDSVTVTYKDGRVENYDLVIAADGIHSATRGMVFSKNEYQLINLGSYVSAFTIPNYLGLDHMELLCESNHKLVTLQSDSQADKAMAGFMFRSKHVLEDIRDEQEQKHFLHASFQNFGWETQNILNRMPESDDFYFDAITQIKMKSWTKGRIALIGDAAYCPSPLSGQGNNLAFVGAYILAGELKKADGDYIQAFTRYNELLHPFVEANQQFGVWVSESFLLKDDEVSKEIAEARSNKILAMIKSVSNSINLPQYE
>Tet51_WP_099982808.1
MPIINKILVIGAGIAGPAVCYWLRRFGFSPILVERCANLRKGGHAVDIRGVAIDLAKSMGIYKKICNMRTQVELGRYVDAEGNILHEEKGERFGFREGDDIEILRGDLVQILIDAMGDVPCHFNQWVESIKQRDNDVEVQFKDGRTELYDLVIGADGLHSTTRRMVFDKDEYKLTNLGAYFSAFSIPNYLNLNHTDVQFEANQKLISMASDKNPKIAITGFCFRAQNVLNNLRDENEQRRFLRDTFQDFGWETSKILELMSDSNDFYFDSFTQVKMKSWTKGRVALVGDAGYCASPFPGQGSNQALVGAYIFAGELKQAEGNYHRAFNRYNELLQPFVEANQKFGVLVNESFLVRDEVSKEVAEERSNKIMQEIKIVSNMISLPNYE
>Tet52_WP_099982809.1
MSNVNKILVIGAGIAGPAACYWLRRFGFSPVLVERSASLRKGGHALDVRGVAIDLVKRMGIYQKIYNMRTQLEFGRHVDPEGNTLHEEKGERFGFREGQDVEIIRSDLVEILIDSIEGVPLQFNQTIESVKQTDAVVEVQFKDGRTEHFDLVIGADGLHSTTRRIVFDKHEYKLNDLGAYFSVFSIPNYLNLNNTEVQCEANQKLLSITSDKNRKMAEVAFSFRGQNVLNNVRDESEQRRVLRDTFQDFGWEAPRILELMSDSDDFYSDSFTQVIMKSWTKGRVALLGDAAYSASPISGQGNNLALVGAYVLAGELKQAGGNYKRAFDRYNEILRPFIEANQKLGVLVNESFLVRDEVSKEVAEERSNNIMEQVKIASNMIVLQDYANPH
>Tet53_WP_099982810.1
MSTINKILVIGAGIAGPAVCYWLRRFGFSPVLIEKFANIRKEGQALDFRGVAIDIVKGMNIYEKMCNMHKQLEVGRYVDTEGNTLHEERGERFCFRQGEDVEIARGDFAEILTGAIEGIPCHFNQVIDSIKQSDDDVKVQFNDGRVEHYDLVIGADGIYSTTRGMVFDKDEYKLVNLGVCFGVFSILNYLNLSHTEVQCEANQKLISIWSHKNPKMAEVAFVFRTQNVLNNIRNKNEQQQLLRDAFQDFGWEASKILELMTGSDDFYFDSATQVKMKSWTKGRVALLGDAGYSASPLSGQGNYLALVGAYIFAGELKKADGNYTRAFSRYNELLHPLVEACHKLGVLVSESFLVPDEVSKEVAEERSNKILQEVKIVSNMISLPEYE
>Tet54_WP_099982811.1
MSTIKKILVIGAGIAGTAVCYWLRRFGFYPVLIEKSACIRKGGQGLDIRGVAIDIVKKMVIYEQICKMRTQVECGRYVDVVGKTLHEEKGEKFAFRQDEDVEILRGDLIEILMKTIDDVPCHFNQSIDSIEQNDDDVIVYFKDARVEHYDLIIGADGIHSSIRRMVFDKDEYRLVNLAEAYFSIFSIPNYLNLSHTEVQCETNEKLVSITSDKDPKTAQVAFMFRSQHVWNNLRDEHEQMQFLRDIFHDFGWEAQKILELMPNSHDFYFDSVTQVKMRSWTKGQVALVGDASYSASPLSGQGNNLALVGAYILAGELKAAEGNYRLAFNRYNELLHPFVEANQQLGAWVSESFLVPDAVSKEVAEERSNRILQKVQIISNAIKLPEYE
>Tet55_WP_148044404.1
MPHTKKILVIGASIAGPALCYWLNHYGFQPTLVEKNQSTRKGGYAIDLRGIAVDVAKQMGIYDSVCAMRTSLQCVRYVDAAGNLLFEEHGEKGGFRQGDEVEIVRGDLVDILMKTITDIPCFYDHAIESLTQHDDHVTVQFKNGKTENYDLVIAADGLHSATRRMVFSKDDYHLRNLGCYISVFSIPNYLQLDHCETLLEAKQKLVSITSDKDSTKAFAGFMFRSSNSPNYIRDEASQKDFLRENFTNHGWESNKLLSLMNDANDFYFDAIMQVKMKDWTKGRIALVGDAGYTPSPLSGQGTSLALVGAYILAGELKTATDHVAAFARYNELLKPYVEANQAFGVWVSESFLADEPLSAEQAEERNNIVLGIMKKATHAIELPEY
>Tet56_WP_003635403.1
MSKNIKILVIGAGVAGPAVCYWLRRFGFSPVLIEKYASIRKGGQALDVRGIATHIAREMGIYDQICEMRTRIERGRFVDSSGKVLHEEQGEKFGFRQDDEVEILRGDLVEILMKTIADVPCYFNQSIISIEQNADNVTVIFMDGRIEQYDLVIAADGIHSAIRRMIFEKNEYQLIHLGAYLSTFTIPNYLGLSHIDLECEANNKLVSINSDNNPEIARAGFMFRSQHLLNDIRDEQEQKQFLRDTFRDFGWETQNILNRMPESNDFYFDAITQVKMNSWTKGRIALVGDAGYCPSPLSGQGNNLAFVGAYILAGELKVANGNYTRAFTRYNALLRSFVDANQKFGVWVSESFLVKDEVSKEIAEERSNKILAMIKSISNGITLPQYESS
>MQ776_KX161712.1
MSTVNKILVIGAGIAGPAVCYWLKKFGFSPVLIEKFTDRRKGGQALDIRGVVVDLVKKMGVYEQICNRRTRVELGRYVDAEGNTLHEEKGERAGFRQDEEVEILRGDLIDILMGALEGVPCHFNQLVSRIQQNNEGVIVHFQDGRNEHYDLVIGADGIHSATRRIVFDKDDYQLVNLGSYLSIFSIPNYLNLSHTEVLCEANQKLASITSDKNPKRAQAAFMFRSSSVLNNRRDENEQKQFLRDTFQNFGWEVPKVLELMSGSDDFYFDSITQVKMESWTKGRVALLGDAGYCASPLSGQGNNLAMAGAYILAGELKKAGGNYTQAFNRYNELLHPFVEANQKFGVWVSKSFLVQDKVSKEIAEERSDSILKEIKIVSNSISLPEYE
>MQ1435_KX161713.1
MSATNKILVIGAGIAGPTVCYWLKRFGFSPILIEKFAYVRKGGHALDVRGVAIDLVKRMGIYEKICNRRTQVEFGQYVDVQGNILHEEKGERFCFRQGEDVEIIRGDLVEILLDTIKGVPCLFNQMIDGIKQNDGDVEVHFKDGRTEHYDLVIGADGIHSPTRGMVFEKNEYELVNLGGYFSVFSIPNYLNLSHTEVQCEANQKLLSITSDRNPKMAEAAFMFRSPNVLNNIRDANEQQQFLRDTYQDFGWETSKILDLMSSSNNFYFDSVTQVKMKSWTKGRVALLGDAGYCPSPLSGQGNNLAMVGAYILAGELKRADGDYVHAFNRYNELLRPFVEANQQLGALVNESFLISDEVSKEVAEARSNKIMQEVEIVSNAISLPDYEK
>G42_17_NODE_9_length_1642
MKKILVVGAGVAGLAVSYWLKKFGFLPILIEKSDFFRTGGHAVDIRSPAVDIIKKMGIYETTFNMRARIENHYHVDAENNIIRESCGEESEFNHGDDIEIVRSDLLNILMGSIKDTPCYFGQTITQMKQREKNVEITFKDGRTEYYDLVIGADGLHSSTRQMAFAKGECDFIDLKSYIGVFSIPNYLNLSKSEIDFESDKKLISITVFNDKHLSTAIVAFSFSCDKKLNDVRDETEQKKLLRSTFMNMGWEVNRLLQLMENSDDFYFDSAKQVNMKSWTKGRIALIGDAGYCAAPLSGQGTSQAIVGAYLLALELKHSGDNHSIAFDRYNKLLRPYVEANHDLGLWVSKMYFLPDNVSEVDVELRMSKIKEKLQIASNAIKLPDYGSKILHF
