# Supplementary material for: The tetracycline resistome is shaped by selection for specific resistance mechanisms by each antibiotic generation
Source: Nat Commun. 2025 Feb 7;16:1452. doi: 10.1038/s41467-025-56425-5 (PMC11806011; doi:10.1038/s41467-025-56425-5)
Supplement: Supplementary file 6 — Source Data [file 41467_2025_56425_MOESM6_ESM.zip › data/plateReader/EXP20220330/220331_20220330_07_20.xls]

## Sheet: Sheet1
Software Version	3.11.19
Procedure Details
Plate Type	96 WELL PLATE
Eject plate on completion
Shake	Linear: 0:30 (MM:SS)
	Frequency: 567 cpm (3 mm)
Read	Absorbance Endpoint
	Full Plate
	Wavelengths: 600
	Read Speed: Normal, Delay: 100 msec, Measurements/Data Point: 8
Results
Actual Temperature:	38.5
		1	2	3	4	5	6	7	8	9	10	11	12
	A	0.099	0.105	0.099	0.092	0.129	0.112	0.195	0.101	0.099	0.106	0.105	0.093	600
	B	0.4	0.398	0.389	0.091	0.353	0.377	0.356	0.093	0.162	0.154	0.151	0.093	600
	C	0.395	0.403	0.429	0.089	0.407	0.42	0.437	0.092	0.279	0.28	0.256	0.09	600
	D	0.399	0.437	0.441	0.091	0.442	0.452	0.465	0.092	0.435	0.428	0.382	0.09	600
	E	0.415	0.456	0.443	0.089	0.416	0.416	0.453	0.093	0.426	0.43	0.408	0.091	600
	F	0.406	0.454	0.45	0.09	0.413	0.416	0.418	0.09	0.439	0.409	0.412	0.091	600
	G	0.421	0.432	0.426	0.091	0.434	0.431	0.427	0.087	0.407	0.433	0.428	0.09	600
	H	0.366	0.391	0.35	0.089	0.411	0.425	0.371	0.09	0.431	0.395	0.417	0.089	600
