# Supplementary material for: The tetracycline resistome is shaped by selection for specific resistance mechanisms by each antibiotic generation
Source: Nat Commun. 2025 Feb 7;16:1452. doi: 10.1038/s41467-025-56425-5 (PMC11806011; doi:10.1038/s41467-025-56425-5)
Supplement: Supplementary file 6 — Source Data [file 41467_2025_56425_MOESM6_ESM.zip › data/plateReader/EXP20220330/220331_20220330_19_20.xls]

## Sheet: Sheet1
Software Version	3.11.19
Procedure Details
Plate Type	96 WELL PLATE
Eject plate on completion
Shake	Linear: 0:30 (MM:SS)
	Frequency: 567 cpm (3 mm)
Read	Absorbance Endpoint
	Full Plate
	Wavelengths: 600
	Read Speed: Normal, Delay: 100 msec, Measurements/Data Point: 8
Results
Actual Temperature:	38.6
		1	2	3	4	5	6	7	8	9	10	11	12
	A	0.098	0.096	0.1	0.095	0.099	0.097	0.106	0.098	0.097	0.103	0.099	0.107	600
	B	0.098	0.093	0.097	0.098	0.098	0.095	0.095	0.094	0.095	0.1	0.092	0.094	600
	C	0.099	0.096	0.095	0.097	0.093	0.092	0.098	0.097	0.093	0.096	0.098	0.096	600
	D	0.103	0.098	0.102	0.099	0.094	0.1	0.095	0.096	0.101	0.1	0.097	0.097	600
	E	0.111	0.113	0.108	0.094	0.095	0.094	0.093	0.093	0.107	0.117	0.117	0.092	600
	F	0.24	0.227	0.209	0.092	0.104	0.102	0.104	0.095	0.21	0.213	0.212	0.093	600
	G	0.305	0.303	0.293	0.096	0.241	0.234	0.227	0.096	0.262	0.266	0.254	0.093	600
	H	0.357	0.355	0.332	0.098	0.36	0.366	0.382	0.096	0.404	0.394	0.406	0.092	600
