# Supplementary material for: The tetracycline resistome is shaped by selection for specific resistance mechanisms by each antibiotic generation
Source: Nat Commun. 2025 Feb 7;16:1452. doi: 10.1038/s41467-025-56425-5 (PMC11806011; doi:10.1038/s41467-025-56425-5)
Supplement: Supplementary file 6 — Source Data [file 41467_2025_56425_MOESM6_ESM.zip › data/plateReader/EXP20220330/220331_20220330_15_20.xls]

## Sheet: Sheet1
Software Version	3.11.19
Procedure Details
Plate Type	96 WELL PLATE
Eject plate on completion
Shake	Linear: 0:30 (MM:SS)
	Frequency: 567 cpm (3 mm)
Read	Absorbance Endpoint
	Full Plate
	Wavelengths: 600
	Read Speed: Normal, Delay: 100 msec, Measurements/Data Point: 8
Results
Actual Temperature:	38.6
		1	2	3	4	5	6	7	8	9	10	11	12
	A	0.091	0.093	0.095	0.093	0.098	0.092	0.093	0.093	0.22	0.222	0.225	0.09	600
	B	0.095	0.142	0.176	0.089	0.093	0.096	0.097	0.093	0.309	0.285	0.296	0.093	600
	C	0.296	0.303	0.296	0.092	0.112	0.105	0.106	0.093	0.324	0.31	0.315	0.092	600
	D	0.377	0.376	0.354	0.089	0.139	0.129	0.128	0.09	0.345	0.365	0.362	0.089	600
	E	0.339	0.375	0.368	0.09	0.264	0.264	0.237	0.094	0.351	0.327	0.345	0.089	600
	F	0.348	0.388	0.388	0.091	0.305	0.328	0.308	0.089	0.369	0.344	0.381	0.092	600
	G	0.37	0.402	0.398	0.089	0.411	0.403	0.397	0.09	0.355	0.362	0.359	0.089	600
	H	0.377	0.374	0.392	0.091	0.419	0.411	0.422	0.092	0.416	0.392	0.384	0.09	600
