# Supplementary material for: The tetracycline resistome is shaped by selection for specific resistance mechanisms by each antibiotic generation
Source: Nat Commun. 2025 Feb 7;16:1452. doi: 10.1038/s41467-025-56425-5 (PMC11806011; doi:10.1038/s41467-025-56425-5)
Supplement: Supplementary file 6 — Source Data [file 41467_2025_56425_MOESM6_ESM.zip › data/plateReader/EXP20220330/220331_20220330_23_20.xls]

## Sheet: Sheet1
Software Version	3.11.19
Procedure Details
Plate Type	96 WELL PLATE
Eject plate on completion
Shake	Linear: 0:30 (MM:SS)
	Frequency: 567 cpm (3 mm)
Read	Absorbance Endpoint
	Full Plate
	Wavelengths: 600
	Read Speed: Normal, Delay: 100 msec, Measurements/Data Point: 8
Results
Actual Temperature:	38.5
		1	2	3	4	5	6	7	8	9	10	11	12
	A	0.098	0.1	0.096	0.098	0.096	0.098	0.104	0.103	0.099	0.098	0.096	0.094	600
	B	0.093	0.092	0.094	0.092	0.097	0.095	0.096	0.094	0.099	0.097	0.095	0.098	600
	C	0.097	0.096	0.093	0.096	0.094	0.097	0.098	0.097	0.096	0.097	0.102	0.098	600
	D	0.175	0.174	0.161	0.097	0.098	0.097	0.098	0.094	0.15	0.148	0.145	0.094	600
	E	0.306	0.269	0.247	0.093	0.098	0.096	0.098	0.094	0.228	0.203	0.204	0.095	600
	F	0.318	0.352	0.351	0.094	0.146	0.232	0.133	0.095	0.284	0.277	0.274	0.092	600
	G	0.35	0.384	0.364	0.092	0.286	0.277	0.293	0.098	0.31	0.348	0.309	0.092	600
	H	0.426	0.33	0.359	0.092	0.39	0.385	0.403	0.091	0.479	0.389	0.429	0.092	600
