# Supplementary material for: The tetracycline resistome is shaped by selection for specific resistance mechanisms by each antibiotic generation
Source: Nat Commun. 2025 Feb 7;16:1452. doi: 10.1038/s41467-025-56425-5 (PMC11806011; doi:10.1038/s41467-025-56425-5)
Supplement: Supplementary file 6 — Source Data [file 41467_2025_56425_MOESM6_ESM.zip › data/plateReader/EXP20220330/220331_20220330_09_20.xls]

## Sheet: Sheet1
Software Version	3.11.19
Procedure Details
Plate Type	96 WELL PLATE
Eject plate on completion
Shake	Linear: 0:30 (MM:SS)
	Frequency: 567 cpm (3 mm)
Read	Absorbance Endpoint
	Full Plate
	Wavelengths: 600
	Read Speed: Normal, Delay: 100 msec, Measurements/Data Point: 8
Results
Actual Temperature:	38.6
		1	2	3	4	5	6	7	8	9	10	11	12
	A	0.106	0.11	0.107	0.096	0.298	0.31	0.248	0.105	0.106	0.134	0.116	0.099	600
	B	0.234	0.346	0.317	0.094	0.428	0.416	0.414	0.099	0.141	0.378	0.246	0.093	600
	C	0.427	0.418	0.422	0.095	0.444	0.448	0.471	0.094	0.369	0.365	0.352	0.098	600
	D	0.409	0.416	0.404	0.095	0.447	0.428	0.434	0.096	0.465	0.454	0.421	0.092	600
	E	0.397	0.41	0.418	0.095	0.444	0.444	0.431	0.097	0.43	0.408	0.389	0.093	600
	F	0.42	0.398	0.414	0.094	0.437	0.414	0.423	0.096	0.404	0.403	0.392	0.097	600
	G	0.39	0.398	0.428	0.092	0.405	0.427	0.4	0.096	0.387	0.397	0.391	0.091	600
	H	0.353	0.356	0.403	0.095	0.401	0.435	0.464	0.094	0.401	0.383	0.411	0.097	600
