# Supplementary material for: The tetracycline resistome is shaped by selection for specific resistance mechanisms by each antibiotic generation
Source: Nat Commun. 2025 Feb 7;16:1452. doi: 10.1038/s41467-025-56425-5 (PMC11806011; doi:10.1038/s41467-025-56425-5)
Supplement: Supplementary file 6 — Source Data [file 41467_2025_56425_MOESM6_ESM.zip › data/plateReader/EXP20220330/220331_20220330_17_20.xls]

## Sheet: Sheet1
Software Version	3.11.19
Procedure Details
Plate Type	96 WELL PLATE
Eject plate on completion
Shake	Linear: 0:30 (MM:SS)
	Frequency: 567 cpm (3 mm)
Read	Absorbance Endpoint
	Full Plate
	Wavelengths: 600
	Read Speed: Normal, Delay: 100 msec, Measurements/Data Point: 8
Results
Actual Temperature:	38.6
		1	2	3	4	5	6	7	8	9	10	11	12
	A	0.095	0.099	0.105	0.093	0.099	0.097	0.1	0.093	0.1	0.102	0.104	0.097	600
	B	0.095	0.094	0.092	0.097	0.092	0.1	0.096	0.095	0.127	0.103	0.116	0.094	600
	C	0.101	0.1	0.107	0.095	0.098	0.101	0.1	0.095	0.164	0.186	0.198	0.096	600
	D	0.115	0.167	0.173	0.095	0.097	0.1	0.098	0.096	0.25	0.245	0.249	0.096	600
	E	0.231	0.252	0.258	0.098	0.106	0.108	0.102	0.093	0.339	0.328	0.331	0.121	600
	F	0.331	0.31	0.308	0.091	0.167	0.152	0.182	0.099	0.353	0.33	0.326	0.095	600
	G	0.371	0.364	0.357	0.097	0.263	0.267	0.28	0.094	0.333	0.376	0.347	0.091	600
	H	0.416	0.424	0.369	0.102	0.334	0.371	0.375	0.1	0.42	0.382	0.393	0.094	600
