# Supplementary material for: The tetracycline resistome is shaped by selection for specific resistance mechanisms by each antibiotic generation
Source: Nat Commun. 2025 Feb 7;16:1452. doi: 10.1038/s41467-025-56425-5 (PMC11806011; doi:10.1038/s41467-025-56425-5)
Supplement: Supplementary file 6 — Source Data [file 41467_2025_56425_MOESM6_ESM.zip › data/plateReader/EXP20220330/220331_20220330_05_20.xls]

## Sheet: Sheet1
Software Version	3.11.19
Procedure Details
Plate Type	96 WELL PLATE
Eject plate on completion
Shake	Linear: 0:30 (MM:SS)
	Frequency: 567 cpm (3 mm)
Read	Absorbance Endpoint
	Full Plate
	Wavelengths: 600
	Read Speed: Normal, Delay: 100 msec, Measurements/Data Point: 8
Results
Actual Temperature:	38.5
		1	2	3	4	5	6	7	8	9	10	11	12
	A	0.092	0.094	0.094	0.095	0.091	0.095	0.093	0.094	0.098	0.096	0.091	0.099	600
	B	0.091	0.091	0.092	0.09	0.092	0.09	0.093	0.093	0.092	0.087	0.088	0.089	600
	C	0.089	0.089	0.09	0.094	0.092	0.089	0.088	0.092	0.089	0.091	0.089	0.088	600
	D	0.091	0.09	0.092	0.089	0.093	0.092	0.09	0.088	0.09	0.089	0.089	0.088	600
	E	0.089	0.095	0.095	0.087	0.089	0.092	0.093	0.09	0.091	0.091	0.09	0.093	600
	F	0.1	0.12	0.115	0.089	0.2	0.125	0.112	0.089	0.094	0.096	0.091	0.09	600
	G	0.301	0.29	0.309	0.09	0.259	0.277	0.29	0.092	0.235	0.227	0.249	0.088	600
	H	0.363	0.373	0.368	0.092	0.37	0.391	0.404	0.089	0.396	0.409	0.454	0.094	600
