# Supplementary material for: The tetracycline resistome is shaped by selection for specific resistance mechanisms by each antibiotic generation
Source: Nat Commun. 2025 Feb 7;16:1452. doi: 10.1038/s41467-025-56425-5 (PMC11806011; doi:10.1038/s41467-025-56425-5)
Supplement: Supplementary file 6 — Source Data [file 41467_2025_56425_MOESM6_ESM.zip › data/plateReader/EXP20220330/220331_20220330_21_20.xls]

## Sheet: Sheet1
Software Version	3.11.19
Procedure Details
Plate Type	96 WELL PLATE
Eject plate on completion
Shake	Linear: 0:30 (MM:SS)
	Frequency: 567 cpm (3 mm)
Read	Absorbance Endpoint
	Full Plate
	Wavelengths: 600
	Read Speed: Normal, Delay: 100 msec, Measurements/Data Point: 8
Results
Actual Temperature:	38.6
		1	2	3	4	5	6	7	8	9	10	11	12
	A	0.1	0.098	0.094	0.093	0.098	0.098	0.093	0.1	0.099	0.098	0.102	0.097	600
	B	0.094	0.097	0.094	0.093	0.094	0.093	0.094	0.095	0.095	0.095	0.098	0.096	600
	C	0.093	0.093	0.097	0.091	0.094	0.094	0.099	0.093	0.095	0.095	0.101	0.094	600
	D	0.097	0.104	0.108	0.095	0.095	0.094	0.094	0.097	0.159	0.128	0.115	0.097	600
	E	0.097	0.164	0.173	0.097	0.095	0.101	0.097	0.093	0.208	0.199	0.206	0.098	600
	F	0.232	0.29	0.302	0.094	0.21	0.152	0.134	0.093	0.267	0.266	0.256	0.093	600
	G	0.304	0.334	0.342	0.095	0.297	0.289	0.267	0.092	0.325	0.298	0.306	0.093	600
	H	0.411	0.366	0.372	0.096	0.355	0.383	0.37	0.098	0.393	0.362	0.38	0.094	600
