# Supplementary material for: The tetracycline resistome is shaped by selection for specific resistance mechanisms by each antibiotic generation
Source: Nat Commun. 2025 Feb 7;16:1452. doi: 10.1038/s41467-025-56425-5 (PMC11806011; doi:10.1038/s41467-025-56425-5)
Supplement: Supplementary file 6 — Source Data [file 41467_2025_56425_MOESM6_ESM.zip › data/plateReader/EXP20220330/220331_20220330_25_20.xls]

## Sheet: Sheet1
Software Version	3.11.19
Procedure Details
Plate Type	96 WELL PLATE
Eject plate on completion
Shake	Linear: 0:30 (MM:SS)
	Frequency: 567 cpm (3 mm)
Read	Absorbance Endpoint
	Full Plate
	Wavelengths: 600
	Read Speed: Normal, Delay: 100 msec, Measurements/Data Point: 8
Results
Actual Temperature:	38.5
		1	2	3	4	5	6	7	8	9	10	11	12
	A	0.1	0.096	0.095	0.1	0.108	0.12	0.098	0.103	0.105	0.178	0.204	0.1	600
	B	0.1	0.102	0.099	0.094	0.098	0.098	0.096	0.098	0.23	0.243	0.251	0.095	600
	C	0.197	0.221	0.193	0.097	0.098	0.096	0.095	0.094	0.263	0.262	0.268	0.094	600
	D	0.291	0.284	0.274	0.095	0.096	0.103	0.102	0.093	0.265	0.26	0.284	0.092	600
	E	0.345	0.326	0.316	0.094	0.151	0.166	0.112	0.095	0.269	0.291	0.32	0.096	600
	F	0.329	0.359	0.337	0.096	0.229	0.247	0.208	0.093	0.283	0.299	0.305	0.095	600
	G	0.392	0.349	0.338	0.098	0.317	0.31	0.325	0.097	0.32	0.322	0.317	0.092	600
	H	0.405	0.362	0.352	0.136	0.416	0.381	0.38	0.099	0.386	0.418	0.474	0.095	600
