# Supplementary material for: The tetracycline resistome is shaped by selection for specific resistance mechanisms by each antibiotic generation
Source: Nat Commun. 2025 Feb 7;16:1452. doi: 10.1038/s41467-025-56425-5 (PMC11806011; doi:10.1038/s41467-025-56425-5)
Supplement: Supplementary file 6 — Source Data [file 41467_2025_56425_MOESM6_ESM.zip › data/plateReader/EXP20220330/220331_20220330_01_20.xls]

## Sheet: Sheet1
Software Version	3.11.19
Procedure Details
Plate Type	96 WELL PLATE
Eject plate on completion
Shake	Linear: 0:30 (MM:SS)
	Frequency: 567 cpm (3 mm)
Read	Absorbance Endpoint
	Full Plate
	Wavelengths: 600
	Read Speed: Normal, Delay: 100 msec, Measurements/Data Point: 8
Results
Actual Temperature:	38.6
		1	2	3	4	5	6	7	8	9	10	11	12
	A	0.093	0.096	0.09	0.091	0.101	0.098	0.095	0.094	0.093	0.104	0.096	0.095	600
	B	0.089	0.092	0.091	0.091	0.095	0.097	0.096	0.091	0.094	0.094	0.093	0.091	600
	C	0.092	0.091	0.096	0.089	0.093	0.096	0.095	0.091	0.093	0.096	0.092	0.091	600
	D	0.091	0.09	0.092	0.09	0.094	0.09	0.092	0.092	0.094	0.097	0.095	0.091	600
	E	0.093	0.09	0.094	0.093	0.091	0.093	0.091	0.09	0.093	0.092	0.093	0.091	600
	F	0.097	0.106	0.109	0.09	0.109	0.116	0.107	0.089	0.101	0.093	0.093	0.09	600
	G	0.114	0.269	0.232	0.087	0.281	0.26	0.204	0.09	0.224	0.227	0.199	0.089	600
	H	0.427	0.364	0.42	0.087	0.419	0.436	0.437	0.088	0.464	0.478	0.467	0.09	600
