# Supplementary material for: The tetracycline resistome is shaped by selection for specific resistance mechanisms by each antibiotic generation
Source: Nat Commun. 2025 Feb 7;16:1452. doi: 10.1038/s41467-025-56425-5 (PMC11806011; doi:10.1038/s41467-025-56425-5)
Supplement: Supplementary file 6 — Source Data [file 41467_2025_56425_MOESM6_ESM.zip › data/plateReader/EXP20220330/220331_20220330_13_20.xls]

## Sheet: Sheet1
	1	2	3	4	5	6	7	8	9	10	11	12
A	0.09	0.091	0.091	0.088	0.097	0.095	0.099	0.092	0.095	0.126	0.184	0.098	600
B	0.089	0.092	0.095	0.09	0.091	0.09	0.09	0.09	0.091	0.224	0.236	0.092	600
C	0.231	0.241	0.219	0.087	0.088	0.092	0.091	0.089	0.089	0.222	0.222	0.091	600
D	0.294	0.29	0.288	0.092	0.137	0.15	0.136	0.131	0.088	0.279	0.279	0.088	600
E	0.314	0.351	0.345	0.089	0.208	0.189	0.197	0.187	0.088	0.304	0.325	0.089	600
F	0.361	0.378	0.357	0.087	0.275	0.271	0.274	0.269	0.092	0.325	0.359	0.09	600
G	0.383	0.371	0.4	0.088	0.367	0.368	0.375	0.365	0.086	0.359	0.34	0.089	600
H	0.402	0.371	0.412	0.088	0.378	0.412	0.387	0.392	0.087	0.39	0.43	0.089	600
