# Supplementary material for: The tetracycline resistome is shaped by selection for specific resistance mechanisms by each antibiotic generation
Source: Nat Commun. 2025 Feb 7;16:1452. doi: 10.1038/s41467-025-56425-5 (PMC11806011; doi:10.1038/s41467-025-56425-5)
Supplement: Supplementary file 6 — Source Data [file 41467_2025_56425_MOESM6_ESM.zip › data/plateReader/EXP20220330/220331_20220330_11_20.xls]

## Sheet: Sheet1
Software Version	3.11.19
Procedure Details
Plate Type	96 WELL PLATE
Eject plate on completion
Shake	Linear: 0:30 (MM:SS)
	Frequency: 567 cpm (3 mm)
Read	Absorbance Endpoint
	Full Plate
	Wavelengths: 600
	Read Speed: Normal, Delay: 100 msec, Measurements/Data Point: 8
Results
Actual Temperature:	38.6
		1	2	3	4	5	6	7	8	9	10	11	12
	A	0.107	0.101	0.107	0.09	0.093	0.099	0.1	0.092	0.099	0.102	0.104	0.093	600
	B	0.314	0.315	0.295	0.09	0.098	0.1	0.1	0.092	0.14	0.236	0.234	0.094	600
	C	0.391	0.41	0.383	0.089	0.351	0.294	0.25	0.091	0.26	0.267	0.245	0.088	600
	D	0.394	0.388	0.362	0.091	0.328	0.325	0.322	0.09	0.305	0.304	0.311	0.091	600
	E	0.401	0.376	0.371	0.089	0.356	0.375	0.384	0.091	0.376	0.354	0.348	0.088	600
	F	0.366	0.386	0.372	0.087	0.375	0.388	0.37	0.09	0.369	0.351	0.37	0.089	600
	G	0.384	0.373	0.381	0.088	0.341	0.358	0.354	0.094	0.347	0.341	0.344	0.09	600
	H	0.346	0.345	0.351	0.087	0.335	0.352	0.362	0.09	0.363	0.316	0.335	0.086	600
