# Supplementary material for: The tetracycline resistome is shaped by selection for specific resistance mechanisms by each antibiotic generation
Source: Nat Commun. 2025 Feb 7;16:1452. doi: 10.1038/s41467-025-56425-5 (PMC11806011; doi:10.1038/s41467-025-56425-5)
Supplement: Supplementary file 6 — Source Data [file 41467_2025_56425_MOESM6_ESM.zip › data/plateReader/EXP20220330/220331_20220330_03_20.xls]

## Sheet: Sheet1
Software Version	3.11.19
Procedure Details
Plate Type	96 WELL PLATE
Eject plate on completion
Shake	Linear: 0:30 (MM:SS)
	Frequency: 567 cpm (3 mm)
Read	Absorbance Endpoint
	Full Plate
	Wavelengths: 600
	Read Speed: Normal, Delay: 100 msec, Measurements/Data Point: 8
Results
Actual Temperature:	38.5
		1	2	3	4	5	6	7	8	9	10	11	12
	A	0.093	0.093	0.095	0.093	0.095	0.098	0.092	0.096	0.096	0.097	0.114	0.09	600
	B	0.088	0.09	0.095	0.09	0.091	0.094	0.091	0.093	0.261	0.277	0.237	0.087	600
	C	0.089	0.099	0.093	0.09	0.089	0.09	0.092	0.089	0.316	0.309	0.308	0.092	600
	D	0.17	0.236	0.118	0.087	0.089	0.092	0.091	0.091	0.352	0.352	0.36	0.089	600
	E	0.278	0.307	0.292	0.088	0.089	0.093	0.091	0.091	0.364	0.349	0.367	0.091	600
	F	0.334	0.368	0.36	0.09	0.122	0.118	0.238	0.088	0.356	0.354	0.38	0.09	600
	G	0.38	0.413	0.381	0.09	0.296	0.297	0.26	0.089	0.352	0.366	0.341	0.093	600
	H	0.315	0.321	0.36	0.09	0.322	0.371	0.36	0.088	0.331	0.361	0.356	0.09	600
