# Supplementary material for: The tetracycline resistome is shaped by selection for specific resistance mechanisms by each antibiotic generation
Source: Nat Commun. 2025 Feb 7;16:1452. doi: 10.1038/s41467-025-56425-5 (PMC11806011; doi:10.1038/s41467-025-56425-5)
Supplement: Supplementary file 6 — Source Data [file 41467_2025_56425_MOESM6_ESM.zip › data/plateReader/EXP20220330/220331_20220330_22_20.xls]

## Sheet: Sheet1
Software Version	3.11.19
Procedure Details
Plate Type	96 WELL PLATE
Eject plate on completion
Shake	Linear: 0:30 (MM:SS)
	Frequency: 567 cpm (3 mm)
Read	Absorbance Endpoint
	Full Plate
	Wavelengths: 600
	Read Speed: Normal, Delay: 100 msec, Measurements/Data Point: 8
Results
Actual Temperature:	38.5
		1	2	3	4	5	6	7	8	9	10	11	12
	A	0.099	0.098	0.099	0.096	0.096	0.097	0.096	0.097	0.096	0.096	0.099	0.102	600
	B	0.097	0.093	0.093	0.096	0.101	0.096	0.094	0.095	0.098	0.095	0.096	0.092	600
	C	0.095	0.096	0.097	0.092	0.094	0.096	0.098	0.097	0.099	0.096	0.09	0.095	600
	D	0.096	0.093	0.095	0.097	0.098	0.096	0.098	0.094	0.095	0.096	0.097	0.093	600
	E	0.094	0.1	0.099	0.096	0.096	0.098	0.093	0.091	0.093	0.094	0.095	0.095	600
	F	0.108	0.126	0.131	0.097	0.184	0.147	0.124	0.093	0.101	0.099	0.094	0.093	600
	G	0.277	0.264	0.319	0.092	0.266	0.257	0.267	0.099	0.244	0.212	0.194	0.092	600
	H	0.407	0.362	0.373	0.093	0.373	0.416	0.371	0.095	0.371	0.369	0.376	0.092	600
