# Supplementary material for: The tetracycline resistome is shaped by selection for specific resistance mechanisms by each antibiotic generation
Source: Nat Commun. 2025 Feb 7;16:1452. doi: 10.1038/s41467-025-56425-5 (PMC11806011; doi:10.1038/s41467-025-56425-5)
Supplement: Supplementary file 6 — Source Data [file 41467_2025_56425_MOESM6_ESM.zip › data/plateReader/EXP20220330/220331_20220330_18_20.xls]

## Sheet: Sheet1
Software Version	3.11.19
Procedure Details
Plate Type	96 WELL PLATE
Eject plate on completion
Shake	Linear: 0:30 (MM:SS)
	Frequency: 567 cpm (3 mm)
Read	Absorbance Endpoint
	Full Plate
	Wavelengths: 600
	Read Speed: Normal, Delay: 100 msec, Measurements/Data Point: 8
Results
Actual Temperature:	38.6
		1	2	3	4	5	6	7	8	9	10	11	12
	A	0.093	0.096	0.099	0.091	0.096	0.097	0.097	0.097	0.097	0.097	0.099	0.098	600
	B	0.095	0.097	0.099	0.094	0.093	0.098	0.096	0.095	0.098	0.103	0.097	0.095	600
	C	0.095	0.097	0.096	0.093	0.096	0.095	0.095	0.094	0.096	0.095	0.096	0.094	600
	D	0.098	0.094	0.093	0.095	0.092	0.094	0.093	0.095	0.095	0.094	0.095	0.093	600
	E	0.096	0.095	0.097	0.095	0.093	0.096	0.093	0.094	0.095	0.096	0.095	0.095	600
	F	0.103	0.11	0.116	0.093	0.116	0.115	0.102	0.094	0.109	0.112	0.117	0.095	600
	G	0.262	0.247	0.287	0.093	0.238	0.228	0.227	0.092	0.188	0.174	0.171	0.093	600
	H	0.432	0.388	0.355	0.097	0.366	0.391	0.33	0.092	0.347	0.354	0.411	0.091	600
