# Supplementary material for: The tetracycline resistome is shaped by selection for specific resistance mechanisms by each antibiotic generation
Source: Nat Commun. 2025 Feb 7;16:1452. doi: 10.1038/s41467-025-56425-5 (PMC11806011; doi:10.1038/s41467-025-56425-5)
Supplement: Supplementary file 6 — Source Data [file 41467_2025_56425_MOESM6_ESM.zip › data/plateReader/EXP20220330/220331_20220330_06_20.xls]

## Sheet: Sheet1
Software Version	3.11.19
Procedure Details
Plate Type	96 WELL PLATE
Eject plate on completion
Shake	Linear: 0:30 (MM:SS)
	Frequency: 567 cpm (3 mm)
Read	Absorbance Endpoint
	Full Plate
	Wavelengths: 600
	Read Speed: Normal, Delay: 100 msec, Measurements/Data Point: 8
Results
Actual Temperature:	38.5
		1	2	3	4	5	6	7	8	9	10	11	12
	A	0.089	0.087	0.09	0.093	0.093	0.096	0.091	0.098	0.262	0.295	0.266	0.102	600
	B	0.091	0.099	0.09	0.092	0.09	0.092	0.089	0.088	0.304	0.305	0.305	0.09	600
	C	0.251	0.23	0.204	0.091	0.091	0.093	0.09	0.091	0.344	0.338	0.334	0.087	600
	D	0.318	0.305	0.319	0.089	0.091	0.09	0.112	0.11	0.389	0.382	0.394	0.089	600
	E	0.358	0.366	0.342	0.089	0.144	0.193	0.189	0.135	0.447	0.418	0.423	0.088	600
	F	0.383	0.363	0.372	0.089	0.235	0.272	0.29	0.124	0.434	0.408	0.41	0.094	600
	G	0.359	0.37	0.373	0.091	0.321	0.335	0.321	0.092	0.419	0.42	0.392	0.093	600
	H	0.371	0.36	0.356	0.094	0.384	0.383	0.36	0.091	0.365	0.377	0.397	0.092	600
