# Supplementary material for: The tetracycline resistome is shaped by selection for specific resistance mechanisms by each antibiotic generation
Source: Nat Commun. 2025 Feb 7;16:1452. doi: 10.1038/s41467-025-56425-5 (PMC11806011; doi:10.1038/s41467-025-56425-5)
Supplement: Supplementary file 6 — Source Data [file 41467_2025_56425_MOESM6_ESM.zip › data/plateReader/EXP20220330/220331_20220330_14_20.xls]

## Sheet: Sheet1
Software Version	3.11.19
Procedure Details
Plate Type	96 WELL PLATE
Eject plate on completion
Shake	Linear: 0:30 (MM:SS)
	Frequency: 567 cpm (3 mm)
Read	Absorbance Endpoint
	Full Plate
	Wavelengths: 600
	Read Speed: Normal, Delay: 100 msec, Measurements/Data Point: 8
Results
Actual Temperature:	38.5
		1	2	3	4	5	6	7	8	9	10	11	12
	A	0.099	0.105	0.094	0.093	0.098	0.092	0.094	0.092	0.29	0.265	0.297	0.096	600
	B	0.286	0.327	0.314	0.091	0.104	0.114	0.122	0.091	0.264	0.334	0.297	0.091	600
	C	0.363	0.317	0.328	0.093	0.231	0.187	0.182	0.09	0.281	0.262	0.273	0.089	600
	D	0.306	0.31	0.327	0.087	0.251	0.253	0.235	0.088	0.291	0.279	0.304	0.088	600
	E	0.31	0.328	0.337	0.085	0.288	0.269	0.268	0.088	0.291	0.299	0.317	0.088	600
	F	0.312	0.316	0.329	0.088	0.321	0.326	0.306	0.09	0.295	0.306	0.312	0.089	600
	G	0.33	0.338	0.354	0.087	0.364	0.361	0.354	0.092	0.338	0.359	0.344	0.088	600
	H	0.333	0.378	0.376	0.088	0.403	0.397	0.393	0.087	0.421	0.413	0.39	0.091	600
