# Supplementary material for: The tetracycline resistome is shaped by selection for specific resistance mechanisms by each antibiotic generation
Source: Nat Commun. 2025 Feb 7;16:1452. doi: 10.1038/s41467-025-56425-5 (PMC11806011; doi:10.1038/s41467-025-56425-5)
Supplement: Supplementary file 6 — Source Data [file 41467_2025_56425_MOESM6_ESM.zip › data/plateReader/EXP20220330/EXP20220330_SUMMARY.xlsx]

## Sheet: Sheet2
20220330_00
	1	2	3	4	5	6	7	8	9	10	11	12			1	2	3	4	5	6	7	8	9	10	11	12			1	2	3	4		5	6	7	8		9	10	11	12
A	0.091	0.093	0.09	0.095	0.091	0.093	0.095	0.099	0.093	0.092	0.093	0.093	600	A														32					32					64
B	0.09	0.089	0.091	0.088	0.095	0.096	0.093	0.091	0.093	0.091	0.088	0.089	600	B														16					16					32
C	0.089	0.089	0.089	0.089	0.092	0.09	0.091	0.093	0.092	0.09	0.086	0.09	600	C														8					8					16
D	0.091	0.089	0.094	0.09	0.091	0.093	0.091	0.089	0.091	0.091	0.093	0.096	600	D														4					4					8
E	0.09	0.089	0.092	0.09	0.094	0.1	0.092	0.087	0.091	0.09	0.09	0.089	600	E														2					2					4
F	0.089	0.097	0.092	0.091	0.1	0.332	0.093	0.092	0.107	0.109	0.098	0.096	600	F														1					1					2
G	0.17	0.253	0.27	0.091	0.342	0.298	0.267	0.089	0.309	0.327	0.268	0.089	600	G														0.5					0.5					1
H	0.427	0.408	0.411	0.091	0.397	0.396	0.43	0.09	0.398	0.392	0.413	0.089	600	H														0					0					0
20220330_01
	1	2	3	4	5	6	7	8	9	10	11	12			1	2	3	4	5	6	7	8	9	10	11	12
A	0.093	0.096	0.09	0.091	0.101	0.098	0.095	0.094	0.093	0.104	0.096	0.095	600	32
B	0.089	0.092	0.091	0.091	0.095	0.097	0.096	0.091	0.094	0.094	0.093	0.091	600	16
C	0.092	0.091	0.096	0.089	0.093	0.096	0.095	0.091	0.093	0.096	0.092	0.091	600	8
D	0.091	0.09	0.092	0.09	0.094	0.09	0.092	0.092	0.094	0.097	0.095	0.091	600	4
E	0.093	0.09	0.094	0.093	0.091	0.093	0.091	0.09	0.093	0.092	0.093	0.091	600	2
F	0.097	0.106	0.109	0.09	0.109	0.116	0.107	0.089	0.101	0.093	0.093	0.09	600	1
G	0.114	0.269	0.232	0.087	0.281	0.26	0.204	0.09	0.224	0.227	0.199	0.089	600	0.5
H	0.427	0.364	0.42	0.087	0.419	0.436	0.437	0.088	0.464	0.478	0.467	0.09	600	0
20220330_02
	1	2	3	4	5	6	7	8	9	10	11	12			1	2	3	4	5	6	7	8	9	10	11	12
A	0.096	0.094	0.092	0.09	0.092	0.092	0.095	0.093	0.099	0.094	0.096	0.099	600	32
B	0.089	0.089	0.089	0.088	0.09	0.091	0.093	0.09	0.246	0.312	0.264	0.093	600	16
C	0.09	0.091	0.089	0.088	0.093	0.089	0.091	0.091	0.328	0.289	0.322	0.089	600	8
D	0.171	0.229	0.28	0.088	0.091	0.09	0.09	0.089	0.33	0.324	0.324	0.095	600	4
E	0.264	0.289	0.311	0.092	0.101	0.092	0.09	0.092	0.337	0.339	0.324	0.092	600	2
F	0.296	0.32	0.35	0.09	0.229	0.162	0.165	0.09	0.325	0.334	0.334	0.089	600	1
G	0.327	0.332	0.345	0.09	0.264	0.29	0.268	0.092	0.337	0.323	0.319	0.091	600	0.5
H	0.322	0.337	0.351	0.088	0.334	0.324	0.311	0.089	0.412	0.361	0.33	0.088	600	0
20220330_03
	1	2	3	4	5	6	7	8	9	10	11	12			1	2	3	4	5	6	7	8	9	10	11	12
A	0.093	0.093	0.095	0.093	0.095	0.098	0.092	0.096	0.096	0.097	0.114	0.09	600	32
B	0.088	0.09	0.095	0.09	0.091	0.094	0.091	0.093	0.261	0.277	0.237	0.087	600	16
C	0.089	0.099	0.093	0.09	0.089	0.09	0.092	0.089	0.316	0.309	0.308	0.092	600	8
D	0.17	0.236	0.118	0.087	0.089	0.092	0.091	0.091	0.352	0.352	0.36	0.089	600	4
E	0.278	0.307	0.292	0.088	0.089	0.093	0.091	0.091	0.364	0.349	0.367	0.091	600	2
F	0.334	0.368	0.36	0.09	0.122	0.118	0.238	0.088	0.356	0.354	0.38	0.09	600	1					*	*	*
G	0.38	0.413	0.381	0.09	0.296	0.297	0.26	0.089	0.352	0.366	0.341	0.093	600	0.5
H	0.315	0.321	0.36	0.09	0.322	0.371	0.36	0.088	0.331	0.361	0.356	0.09	600	0
20220330_04
	1	2	3	4	5	6	7	8	9	10	11	12			1	2	3	4	5	6	7	8	9	10	11	12
A	0.091	0.097	0.095	0.092	0.098	0.097	0.093	0.091	0.29	0.292	0.293	0.091	600	32
B	0.189	0.178	0.179	0.096	0.094	0.091	0.093	0.096	0.386	0.366	0.366	0.091	600	16
C	0.258	0.273	0.285	0.091	0.094	0.098	0.099	0.09	0.399	0.401	0.398	0.089	600	8
D	0.284	0.307	0.343	0.091	0.209	0.223	0.198	0.09	0.396	0.398	0.399	0.089	600	4
E	0.333	0.364	0.379	0.089	0.262	0.274	0.275	0.09	0.404	0.395	0.403	0.092	600	2
F	0.332	0.343	0.361	0.09	0.354	0.348	0.343	0.09	0.39	0.414	0.398	0.089	600	1
G	0.338	0.355	0.369	0.091	0.382	0.411	0.417	0.094	0.395	0.403	0.372	0.089	600	0.5
H	0.296	0.323	0.327	0.089	0.361	0.372	0.381	0.096	0.376	0.376	0.383	0.088	600	0
20220330_05
	1	2	3	4	5	6	7	8	9	10	11	12			1	2	3	4	5	6	7	8	9	10	11	12
A	0.092	0.094	0.094	0.095	0.091	0.095	0.093	0.094	0.098	0.096	0.091	0.099	600	32
B	0.091	0.091	0.092	0.09	0.092	0.09	0.093	0.093	0.092	0.087	0.088	0.089	600	16
C	0.089	0.089	0.09	0.094	0.092	0.089	0.088	0.092	0.089	0.091	0.089	0.088	600	8
D	0.091	0.09	0.092	0.089	0.093	0.092	0.09	0.088	0.09	0.089	0.089	0.088	600	4
E	0.089	0.095	0.095	0.087	0.089	0.092	0.093	0.09	0.091	0.091	0.09	0.093	600	2
F	0.1	0.12	0.115	0.089	0.2	0.125	0.112	0.089	0.094	0.096	0.091	0.09	600	1
G	0.301	0.29	0.309	0.09	0.259	0.277	0.29	0.092	0.235	0.227	0.249	0.088	600	0.5
H	0.363	0.373	0.368	0.092	0.37	0.391	0.404	0.089	0.396	0.409	0.454	0.094	600	0
20220330_06
	1	2	3	4	5	6	7	8	9	10	11	12			1	2	3	4	5	6	7	8	9	10	11	12
A	0.089	0.087	0.09	0.093	0.093	0.096	0.091	0.098	0.262	0.295	0.266	0.102	600	32
B	0.091	0.099	0.09	0.092	0.09	0.092	0.089	0.088	0.304	0.305	0.305	0.09	600	16
C	0.251	0.23	0.204	0.091	0.091	0.093	0.09	0.091	0.344	0.338	0.334	0.087	600	8
D	0.318	0.305	0.319	0.089	0.091	0.09	0.112	0.11	0.389	0.382	0.394	0.089	600	4
E	0.358	0.366	0.342	0.089	0.144	0.193	0.189	0.135	0.447	0.418	0.423	0.088	600	2
F	0.383	0.363	0.372	0.089	0.235	0.272	0.29	0.124	0.434	0.408	0.41	0.094	600	1
G	0.359	0.37	0.373	0.091	0.321	0.335	0.321	0.092	0.419	0.42	0.392	0.093	600	0.5
H	0.371	0.36	0.356	0.094	0.384	0.383	0.36	0.091	0.365	0.377	0.397	0.092	600	0
20220330_07
	1	2	3	4	5	6	7	8	9	10	11	12			1	2	3	4	5	6	7	8	9	10	11	12
A	0.099	0.105	0.099	0.092	0.129	0.112	0.195	0.101	0.099	0.106	0.105	0.093	600	32
B	0.4	0.398	0.389	0.091	0.353	0.377	0.356	0.093	0.162	0.154	0.151	0.093	600	16
C	0.395	0.403	0.429	0.089	0.407	0.42	0.437	0.092	0.279	0.28	0.256	0.09	600	8
D	0.399	0.437	0.441	0.091	0.442	0.452	0.465	0.092	0.435	0.428	0.382	0.09	600	4
E	0.415	0.456	0.443	0.089	0.416	0.416	0.453	0.093	0.426	0.43	0.408	0.091	600	2
F	0.406	0.454	0.45	0.09	0.413	0.416	0.418	0.09	0.439	0.409	0.412	0.091	600	1
G	0.421	0.432	0.426	0.091	0.434	0.431	0.427	0.087	0.407	0.433	0.428	0.09	600	0.5
H	0.366	0.391	0.35	0.089	0.411	0.425	0.371	0.09	0.431	0.395	0.417	0.089	600	0
20220330_08
	1	2	3	4	5	6	7	8	9	10	11	12			1	2	3	4	5	6	7	8	9	10	11	12
A	0.119	0.091	0.097	0.092	0.222	0.187	0.196	0.093	0.119	0.118	0.117	0.089	600	32
B	0.31	0.371	0.348	0.093	0.363	0.393	0.394	0.092	0.293	0.299	0.25	0.088	600	16
C	0.395	0.413	0.44	0.094	0.43	0.441	0.419	0.09	0.367	0.384	0.352	0.088	600	8
D	0.396	0.397	0.406	0.089	0.4	0.384	0.415	0.092	0.362	0.386	0.359	0.089	600	4
E	0.409	0.412	0.381	0.087	0.371	0.392	0.377	0.09	0.39	0.403	0.342	0.092	600	2
F	0.381	0.402	0.375	0.087	0.359	0.368	0.361	0.09	0.377	0.36	0.349	0.091	600	1
G	0.368	0.414	0.399	0.09	0.392	0.368	0.369	0.09	0.382	0.377	0.358	0.092	600	0.5
H	0.356	0.379	0.363	0.089	0.398	0.41	0.399	0.091	0.389	0.396	0.344	0.092	600	0
20220330_09
	1	2	3	4	5	6	7	8	9	10	11	12			1	2	3	4	5	6	7	8	9	10	11	12
A	0.106	0.11	0.107	0.096	0.298	0.31	0.248	0.105	0.106	0.134	0.116	0.099	600	32			*							*
B	0.234	0.346	0.317	0.094	0.428	0.416	0.414	0.099	0.141	0.378	0.246	0.093	600	16									*
C	0.427	0.418	0.422	0.095	0.444	0.448	0.471	0.094	0.369	0.365	0.352	0.098	600	8
D	0.409	0.416	0.404	0.095	0.447	0.428	0.434	0.096	0.465	0.454	0.421	0.092	600	4
E	0.397	0.41	0.418	0.095	0.444	0.444	0.431	0.097	0.43	0.408	0.389	0.093	600	2
F	0.42	0.398	0.414	0.094	0.437	0.414	0.423	0.096	0.404	0.403	0.392	0.097	600	1
G	0.39	0.398	0.428	0.092	0.405	0.427	0.4	0.096	0.387	0.397	0.391	0.091	600	0.5
H	0.353	0.356	0.403	0.095	0.401	0.435	0.464	0.094	0.401	0.383	0.411	0.097	600	0
20220330_10
	1	2	3	4	5	6	7	8	9	10	11	12			1	2	3	4	5	6	7	8	9	10	11	12
A	0.119	0.13	0.136	0.095	0.18	0.164	0.16	0.093	0.203	0.182	0.188	0.094	600	32
B	0.279	0.317	0.333	0.087	0.371	0.373	0.359	0.091	0.39	0.335	0.329	0.09	600	16
C	0.3	0.332	0.401	0.089	0.395	0.386	0.349	0.092	0.331	0.343	0.327	0.09	600	8
D	0.29	0.377	0.352	0.087	0.357	0.344	0.335	0.088	0.343	0.324	0.319	0.09	600	4
E	0.307	0.331	0.358	0.088	0.331	0.322	0.326	0.089	0.322	0.323	0.319	0.092	600	2
F	0.321	0.365	0.331	0.088	0.326	0.352	0.322	0.092	0.326	0.33	0.331	0.094	600	1
G	0.355	0.359	0.313	0.089	0.35	0.336	0.316	0.092	0.321	0.324	0.313	0.088	600	0.5
H	0.339	0.315	0.34	0.087	0.282	0.322	0.322	0.092	0.32	0.302	0.308	0.088	600	0
20220330_11
	1	2	3	4	5	6	7	8	9	10	11	12			1	2	3	4	5	6	7	8	9	10	11	12
A	0.107	0.101	0.107	0.09	0.093	0.099	0.1	0.092	0.099	0.102	0.104	0.093	600	32
B	0.314	0.315	0.295	0.09	0.098	0.1	0.1	0.092	0.14	0.236	0.234	0.094	600	16					*	*			*	*	*
C	0.391	0.41	0.383	0.089	0.351	0.294	0.25	0.091	0.26	0.267	0.245	0.088	600	8
D	0.394	0.388	0.362	0.091	0.328	0.325	0.322	0.09	0.305	0.304	0.311	0.091	600	4
E	0.401	0.376	0.371	0.089	0.356	0.375	0.384	0.091	0.376	0.354	0.348	0.088	600	2
F	0.366	0.386	0.372	0.087	0.375	0.388	0.37	0.09	0.369	0.351	0.37	0.089	600	1
G	0.384	0.373	0.381	0.088	0.341	0.358	0.354	0.094	0.347	0.341	0.344	0.09	600	0.5
H	0.346	0.345	0.351	0.087	0.335	0.352	0.362	0.09	0.363	0.316	0.335	0.086	600	0
20220330_12
	1	2	3	4	5	6	7	8	9	10	11	12			1	2	3	4	5	6	7	8	9	10	11	12
A	0.096	0.09	0.088	0.092	0.09	0.094	0.096	0.092	0.094	0.098	0.098	0.091	600	32
B	0.092	0.094	0.094	0.089	0.101	0.095	0.094	0.094	0.099	0.097	0.094	0.089	600	16
C	0.095	0.096	0.092	0.093	0.099	0.093	0.093	0.094	0.096	0.102	0.098	0.088	600	8
D	0.138	0.285	0.134	0.091	0.106	0.124	0.107	0.091	0.098	0.097	0.097	0.096	600	4	*		*		*	*	*
E	0.3	0.316	0.401	0.091	0.347	0.284	0.376	0.093	0.161	0.251	0.094	0.089	600	2									*	*
F	0.371	0.414	0.402	0.088	0.372	0.359	0.377	0.091	0.295	0.295	0.312	0.09	600	1
G	0.418	0.402	0.385	0.091	0.426	0.443	0.419	0.09	0.42	0.407	0.413	0.09	600	0.5
H	0.383	0.381	0.376	0.089	0.419	0.381	0.394	0.089	0.429	0.439	0.4	0.087	600	0
20220330_13
	1	2	3	4	5	6	7	8	9	10	11	12			1	2	3	4	5	6	7	8	9	10	11	12
A	0.09	0.091	0.091	0.088	0.097	0.095	0.099	0.092	0.095	0.126	0.184	0.098	600	32
B	0.089	0.092	0.095	0.09	0.091	0.09	0.09	0.09	0.091	0.224	0.236	0.092	600	16
C	0.231	0.241	0.219	0.087	0.088	0.092	0.091	0.089	0.089	0.222	0.222	0.091	600	8
D	0.294	0.29	0.288	0.092	0.137	0.15	0.136	0.131	0.088	0.279	0.279	0.088	600	4
E	0.314	0.351	0.345	0.089	0.208	0.189	0.197	0.187	0.088	0.304	0.325	0.089	600	2
F	0.361	0.378	0.357	0.087	0.275	0.271	0.274	0.269	0.092	0.325	0.359	0.09	600	1
G	0.383	0.371	0.4	0.088	0.367	0.368	0.375	0.365	0.086	0.359	0.34	0.089	600	0.5
H	0.402	0.371	0.412	0.088	0.378	0.412	0.387	0.392	0.087	0.39	0.43	0.089	600	0
20220330_14
	1	2	3	4	5	6	7	8	9	10	11	12			1	2	3	4	5	6	7	8	9	10	11	12
A	0.099	0.105	0.094	0.093	0.098	0.092	0.094	0.092	0.29	0.265	0.297	0.096	600	32
B	0.286	0.327	0.314	0.091	0.104	0.114	0.122	0.091	0.264	0.334	0.297	0.091	600	16
C	0.363	0.317	0.328	0.093	0.231	0.187	0.182	0.09	0.281	0.262	0.273	0.089	600	8
D	0.306	0.31	0.327	0.087	0.251	0.253	0.235	0.088	0.291	0.279	0.304	0.088	600	4
E	0.31	0.328	0.337	0.085	0.288	0.269	0.268	0.088	0.291	0.299	0.317	0.088	600	2
F	0.312	0.316	0.329	0.088	0.321	0.326	0.306	0.09	0.295	0.306	0.312	0.089	600	1
G	0.33	0.338	0.354	0.087	0.364	0.361	0.354	0.092	0.338	0.359	0.344	0.088	600	0.5
H	0.333	0.378	0.376	0.088	0.403	0.397	0.393	0.087	0.421	0.413	0.39	0.091	600	0
20220330_15
	1	2	3	4	5	6	7	8	9	10	11	12			1	2	3	4	5	6	7	8	9	10	11	12
A	0.091	0.093	0.095	0.093	0.098	0.092	0.093	0.093	0.22	0.222	0.225	0.09	600	32
B	0.095	0.142	0.176	0.089	0.093	0.096	0.097	0.093	0.309	0.285	0.296	0.093	600	16		*	*
C	0.296	0.303	0.296	0.092	0.112	0.105	0.106	0.093	0.324	0.31	0.315	0.092	600	8
D	0.377	0.376	0.354	0.089	0.139	0.129	0.128	0.09	0.345	0.365	0.362	0.089	600	4
E	0.339	0.375	0.368	0.09	0.264	0.264	0.237	0.094	0.351	0.327	0.345	0.089	600	2
F	0.348	0.388	0.388	0.091	0.305	0.328	0.308	0.089	0.369	0.344	0.381	0.092	600	1
G	0.37	0.402	0.398	0.089	0.411	0.403	0.397	0.09	0.355	0.362	0.359	0.089	600	0.5
H	0.377	0.374	0.392	0.091	0.419	0.411	0.422	0.092	0.416	0.392	0.384	0.09	600	0
20220330_16
	1	2	3	4	5	6	7	8	9	10	11	12			1	2	3	4	5	6	7	8	9	10	11	12
A	0.183	0.123	0.208	0.09	0.102	0.097	0.096	0.098	0.324	0.336	0.297	0.092	600	32
B	0.286	0.291	0.296	0.089	0.134	0.135	0.132	0.091	0.304	0.316	0.302	0.09	600	16
C	0.304	0.294	0.3	0.092	0.147	0.148	0.135	0.09	0.271	0.271	0.282	0.09	600	8
D	0.338	0.294	0.302	0.093	0.228	0.219	0.22	0.09	0.293	0.297	0.321	0.091	600	4
E	0.34	0.303	0.303	0.09	0.26	0.242	0.248	0.091	0.307	0.302	0.319	0.091	600	2
F	0.317	0.324	0.329	0.09	0.346	0.342	0.323	0.093	0.348	0.345	0.355	0.09	600	1
G	0.375	0.368	0.333	0.09	0.359	0.387	0.352	0.091	0.328	0.357	0.361	0.093	600	0.5
H	0.365	0.383	0.401	0.085	0.365	0.381	0.381	0.093	0.398	0.374	0.407	0.087	600	0
20220330_17
	1	2	3	4	5	6	7	8	9	10	11	12			1	2	3	4	5	6	7	8	9	10	11	12
A	0.095	0.099	0.105	0.093	0.099	0.097	0.1	0.093	0.1	0.102	0.104	0.097	600	32
B	0.095	0.094	0.092	0.097	0.092	0.1	0.096	0.095	0.127	0.103	0.116	0.094	600	16									*		*
C	0.101	0.1	0.107	0.095	0.098	0.101	0.1	0.095	0.164	0.186	0.198	0.096	600	8
D	0.115	0.167	0.173	0.095	0.097	0.1	0.098	0.096	0.25	0.245	0.249	0.096	600	4		*	*
E	0.231	0.252	0.258	0.098	0.106	0.108	0.102	0.093	0.339	0.328	0.331	0.121	600	2
F	0.331	0.31	0.308	0.091	0.167	0.152	0.182	0.099	0.353	0.33	0.326	0.095	600	1
G	0.371	0.364	0.357	0.097	0.263	0.267	0.28	0.094	0.333	0.376	0.347	0.091	600	0.5
H	0.416	0.424	0.369	0.102	0.334	0.371	0.375	0.1	0.42	0.382	0.393	0.094	600	0
20220330_18
	1	2	3	4	5	6	7	8	9	10	11	12			1	2	3	4	5	6	7	8	9	10	11	12
A	0.093	0.096	0.099	0.091	0.096	0.097	0.097	0.097	0.097	0.097	0.099	0.098	600	32
B	0.095	0.097	0.099	0.094	0.093	0.098	0.096	0.095	0.098	0.103	0.097	0.095	600	16
C	0.095	0.097	0.096	0.093	0.096	0.095	0.095	0.094	0.096	0.095	0.096	0.094	600	8
D	0.098	0.094	0.093	0.095	0.092	0.094	0.093	0.095	0.095	0.094	0.095	0.093	600	4
E	0.096	0.095	0.097	0.095	0.093	0.096	0.093	0.094	0.095	0.096	0.095	0.095	600	2
F	0.103	0.11	0.116	0.093	0.116	0.115	0.102	0.094	0.109	0.112	0.117	0.095	600	1	*	*	*		*	*	*
G	0.262	0.247	0.287	0.093	0.238	0.228	0.227	0.092	0.188	0.174	0.171	0.093	600	0.5
H	0.432	0.388	0.355	0.097	0.366	0.391	0.33	0.092	0.347	0.354	0.411	0.091	600	0
20220330_19
	1	2	3	4	5	6	7	8	9	10	11	12			1	2	3	4	5	6	7	8	9	10	11	12
A	0.098	0.096	0.1	0.095	0.099	0.097	0.106	0.098	0.097	0.103	0.099	0.107	600	32
B	0.098	0.093	0.097	0.098	0.098	0.095	0.095	0.094	0.095	0.1	0.092	0.094	600	16
C	0.099	0.096	0.095	0.097	0.093	0.092	0.098	0.097	0.093	0.096	0.098	0.096	600	8
D	0.103	0.098	0.102	0.099	0.094	0.1	0.095	0.096	0.101	0.1	0.097	0.097	600	4
E	0.111	0.113	0.108	0.094	0.095	0.094	0.093	0.093	0.107	0.117	0.117	0.092	600	2	*	*	*							*	*
F	0.24	0.227	0.209	0.092	0.104	0.102	0.104	0.095	0.21	0.213	0.212	0.093	600	1					*	*
G	0.305	0.303	0.293	0.096	0.241	0.234	0.227	0.096	0.262	0.266	0.254	0.093	600	0.5
H	0.357	0.355	0.332	0.098	0.36	0.366	0.382	0.096	0.404	0.394	0.406	0.092	600	0
20220330_20
	1	2	3	4	5	6	7	8	9	10	11	12			1	2	3	4	5	6	7	8	9	10	11	12
A	0.095	0.102	0.093	0.093	0.096	0.096	0.103	0.097	0.098	0.096	0.1	0.099	600	32
B	0.098	0.093	0.094	0.097	0.097	0.095	0.094	0.097	0.096	0.095	0.095	0.098	600	16
C	0.094	0.099	0.095	0.097	0.095	0.095	0.096	0.098	0.098	0.1	0.096	0.095	600	8
D	0.103	0.133	0.14	0.093	0.096	0.096	0.099	0.097	0.103	0.104	0.103	0.095	600	4
E	0.186	0.16	0.202	0.095	0.098	0.099	0.101	0.094	0.172	0.174	0.16	0.096	600	2
F	0.23	0.279	0.286	0.093	0.125	0.138	0.133	0.096	0.204	0.218	0.2	0.095	600	1					*	*	*
G	0.316	0.341	0.355	0.099	0.258	0.311	0.283	0.092	0.281	0.3	0.312	0.093	600	0.5
H	0.373	0.377	0.425	0.092	0.436	0.41	0.403	0.096	0.43	0.408	0.397	0.097	600	0
20220330_21
	1	2	3	4	5	6	7	8	9	10	11	12			1	2	3	4	5	6	7	8	9	10	11	12
A	0.1	0.098	0.094	0.093	0.098	0.098	0.093	0.1	0.099	0.098	0.102	0.097	600	32
B	0.094	0.097	0.094	0.093	0.094	0.093	0.094	0.095	0.095	0.095	0.098	0.096	600	16
C	0.093	0.093	0.097	0.091	0.094	0.094	0.099	0.093	0.095	0.095	0.101	0.094	600	8
D	0.097	0.104	0.108	0.095	0.095	0.094	0.094	0.097	0.159	0.128	0.115	0.097	600	4									*	*	*
E	0.097	0.164	0.173	0.097	0.095	0.101	0.097	0.093	0.208	0.199	0.206	0.098	600	2	*
F	0.232	0.29	0.302	0.094	0.21	0.152	0.134	0.093	0.267	0.266	0.256	0.093	600	1					*	*	*
G	0.304	0.334	0.342	0.095	0.297	0.289	0.267	0.092	0.325	0.298	0.306	0.093	600	0.5
H	0.411	0.366	0.372	0.096	0.355	0.383	0.37	0.098	0.393	0.362	0.38	0.094	600	0
20220330_22
	1	2	3	4	5	6	7	8	9	10	11	12			1	2	3	4	5	6	7	8	9	10	11	12
A	0.099	0.098	0.099	0.096	0.096	0.097	0.096	0.097	0.096	0.096	0.099	0.102	600	32
B	0.097	0.093	0.093	0.096	0.101	0.096	0.094	0.095	0.098	0.095	0.096	0.092	600	16
C	0.095	0.096	0.097	0.092	0.094	0.096	0.098	0.097	0.099	0.096	0.09	0.095	600	8
D	0.096	0.093	0.095	0.097	0.098	0.096	0.098	0.094	0.095	0.096	0.097	0.093	600	4
E	0.094	0.1	0.099	0.096	0.096	0.098	0.093	0.091	0.093	0.094	0.095	0.095	600	2
F	0.108	0.126	0.131	0.097	0.184	0.147	0.124	0.093	0.101	0.099	0.094	0.093	600	1
G	0.277	0.264	0.319	0.092	0.266	0.257	0.267	0.099	0.244	0.212	0.194	0.092	600	0.5
H	0.407	0.362	0.373	0.093	0.373	0.416	0.371	0.095	0.371	0.369	0.376	0.092	600	0
20220330_23
	1	2	3	4	5	6	7	8	9	10	11	12			1	2	3	4	5	6	7	8	9	10	11	12
A	0.098	0.1	0.096	0.098	0.096	0.098	0.104	0.103	0.099	0.098	0.096	0.094	600	32
B	0.093	0.092	0.094	0.092	0.097	0.095	0.096	0.094	0.099	0.097	0.095	0.098	600	16
C	0.097	0.096	0.093	0.096	0.094	0.097	0.098	0.097	0.096	0.097	0.102	0.098	600	8
D	0.175	0.174	0.161	0.097	0.098	0.097	0.098	0.094	0.15	0.148	0.145	0.094	600	4
E	0.306	0.269	0.247	0.093	0.098	0.096	0.098	0.094	0.228	0.203	0.204	0.095	600	2
F	0.318	0.352	0.351	0.094	0.146	0.232	0.133	0.095	0.284	0.277	0.274	0.092	600	1						*	*
G	0.35	0.384	0.364	0.092	0.286	0.277	0.293	0.098	0.31	0.348	0.309	0.092	600	0.5
H	0.426	0.33	0.359	0.092	0.39	0.385	0.403	0.091	0.479	0.389	0.429	0.092	600	0
20220330_24
	1	2	3	4	5	6	7	8	9	10	11	12			1	2	3	4	5	6	7	8	9	10	11	12
A	0.099	0.092	0.091	0.102	0.103	0.101	0.098	0.1	0.116	0.106	0.116	0.097	600	32
B	0.097	0.099	0.091	0.095	0.098	0.096	0.099	0.096	0.215	0.215	0.207	0.096	600	16
C	0.098	0.106	0.114	0.094	0.095	0.093	0.098	0.092	0.258	0.251	0.252	0.095	600	8
D	0.137	0.212	0.199	0.095	0.099	0.097	0.098	0.094	0.322	0.307	0.315	0.093	600	4
E	0.315	0.283	0.278	0.093	0.14	0.164	0.14	0.093	0.401	0.374	0.365	0.091	600	2
F	0.368	0.355	0.348	0.093	0.268	0.244	0.24	0.097	0.4	0.38	0.384	0.096	600	1
G	0.377	0.351	0.35	0.096	0.307	0.305	0.311	0.094	0.393	0.383	0.381	0.096	600	0.5
H	0.377	0.372	0.344	0.095	0.361	0.379	0.333	0.102	0.377	0.339	0.346	0.095	600	0
20220330_25
	1	2	3	4	5	6	7	8	9	10	11	12			1	2	3	4	5	6	7	8	9	10	11	12
A	0.1	0.096	0.095	0.1	0.108	0.12	0.098	0.103	0.105	0.178	0.204	0.1	600	32
B	0.1	0.102	0.099	0.094	0.098	0.098	0.096	0.098	0.23	0.243	0.251	0.095	600	16
C	0.197	0.221	0.193	0.097	0.098	0.096	0.095	0.094	0.263	0.262	0.268	0.094	600	8
D	0.291	0.284	0.274	0.095	0.096	0.103	0.102	0.093	0.265	0.26	0.284	0.092	600	4
E	0.345	0.326	0.316	0.094	0.151	0.166	0.112	0.095	0.269	0.291	0.32	0.096	600	2					*	*	*
F	0.329	0.359	0.337	0.096	0.229	0.247	0.208	0.093	0.283	0.299	0.305	0.095	600	1
G	0.392	0.349	0.338	0.098	0.317	0.31	0.325	0.097	0.32	0.322	0.317	0.092	600	0.5
H	0.405	0.362	0.352	0.136	0.416	0.381	0.38	0.099	0.386	0.418	0.474	0.095	600	0

## Sheet: Sheet1
plate	code	mech	gene	OD600	dilution	DOX	MIN	MET
1	363	NA	empty	0.34	0.044	1	1	1
2	335	EFF	tetA	0.32	0.047	8	2	32
3	336	EFF	tetL	0.28	0.054	8	2	32
4	337	EFF	tetB	0.4	0.038	32	8	>32
5	338	EFF	tetE	0.36	0.042	2	2	1
6	340	EFF	tetG	0.37	0.041	16	4	>32
7	341	RPP	tet36	0.32	0.047	32	>32	32
8	342	RPP	tetO	0.41	0.037	32	>32	32
9	343	RPP	tetM	0.38	0.039	32	>32	32
10	344	RPP	tetW	0.28	0.054	>32	>32	>32
11	345	RPP	tet32	0.31	0.048	32	32	32
12	346	RPP	tetS	0.33	0.045	8	8	4
13	351	DES1	tetX7	0.34	0.044	16	8	>32
14	352	DES1	tetX3	0.32	0.047	32	32	>32
15	353	DES1	tetX6	0.34	0.044	32	8	>32
16	355	DES1	tetX12	0.3	0.05	>32	32	>32
17	356	DES1	tetX2	0.35	0.043	8	2	32
18	357	DES2	tet50	0.32	0.047	2	2	1
19	358	DES2	tet56	0.3	0.05	4	2	4
20	359	DES2	tet51	0.34	0.044	8	2	4
21	360	DES2	tet54	0.33	0.045	4	2	8
22	361	DES2	tet55	0.35	0.043	2	2	1
23	362	DES2	tet47	0.33	0.045	8	2	8
24	365	EFF	tet39	0.32	0.047	8	4	32
25	366	DES1	tetX8	0.36	0.042	16	4	>32
plate	code	mech	gene	OD600	dilution	TET	OXY	CTC
0	363	NA	empty	0.34	0.044	1	1	2
					REPEAT
					DOX	2
					MIN	4
					MET	8
