# Supplementary material for: The tetracycline resistome is shaped by selection for specific resistance mechanisms by each antibiotic generation
Source: Nat Commun. 2025 Feb 7;16:1452. doi: 10.1038/s41467-025-56425-5 (PMC11806011; doi:10.1038/s41467-025-56425-5)
Supplement: Supplementary file 6 — Source Data [file 41467_2025_56425_MOESM6_ESM.zip › data/plateReader/EXP20220330/220331_20220330_20_20.xls]

## Sheet: Sheet1
Software Version	3.11.19
Procedure Details
Plate Type	96 WELL PLATE
Eject plate on completion
Shake	Linear: 0:30 (MM:SS)
	Frequency: 567 cpm (3 mm)
Read	Absorbance Endpoint
	Full Plate
	Wavelengths: 600
	Read Speed: Normal, Delay: 100 msec, Measurements/Data Point: 8
Results
Actual Temperature:	38.6
		1	2	3	4	5	6	7	8	9	10	11	12
	A	0.095	0.102	0.093	0.093	0.096	0.096	0.103	0.097	0.098	0.096	0.1	0.099	600
	B	0.098	0.093	0.094	0.097	0.097	0.095	0.094	0.097	0.096	0.095	0.095	0.098	600
	C	0.094	0.099	0.095	0.097	0.095	0.095	0.096	0.098	0.098	0.1	0.096	0.095	600
	D	0.103	0.133	0.14	0.093	0.096	0.096	0.099	0.097	0.103	0.104	0.103	0.095	600
	E	0.186	0.16	0.202	0.095	0.098	0.099	0.101	0.094	0.172	0.174	0.16	0.096	600
	F	0.23	0.279	0.286	0.093	0.125	0.138	0.133	0.096	0.204	0.218	0.2	0.095	600
	G	0.316	0.341	0.355	0.099	0.258	0.311	0.283	0.092	0.281	0.3	0.312	0.093	600
	H	0.373	0.377	0.425	0.092	0.436	0.41	0.403	0.096	0.43	0.408	0.397	0.097	600
