# Supplementary material for: The tetracycline resistome is shaped by selection for specific resistance mechanisms by each antibiotic generation
Source: Nat Commun. 2025 Feb 7;16:1452. doi: 10.1038/s41467-025-56425-5 (PMC11806011; doi:10.1038/s41467-025-56425-5)
Supplement: Supplementary file 6 — Source Data [file 41467_2025_56425_MOESM6_ESM.zip › data/plateReader/EXP20220330/220331_20220330_16_20.xls]

## Sheet: Sheet1
Software Version	3.11.19
Procedure Details
Plate Type	96 WELL PLATE
Eject plate on completion
Shake	Linear: 0:30 (MM:SS)
	Frequency: 567 cpm (3 mm)
Read	Absorbance Endpoint
	Full Plate
	Wavelengths: 600
	Read Speed: Normal, Delay: 100 msec, Measurements/Data Point: 8
Results
Actual Temperature:	38.5
		1	2	3	4	5	6	7	8	9	10	11	12
	A	0.183	0.123	0.208	0.09	0.102	0.097	0.096	0.098	0.324	0.336	0.297	0.092	600
	B	0.286	0.291	0.296	0.089	0.134	0.135	0.132	0.091	0.304	0.316	0.302	0.09	600
	C	0.304	0.294	0.3	0.092	0.147	0.148	0.135	0.09	0.271	0.271	0.282	0.09	600
	D	0.338	0.294	0.302	0.093	0.228	0.219	0.22	0.09	0.293	0.297	0.321	0.091	600
	E	0.34	0.303	0.303	0.09	0.26	0.242	0.248	0.091	0.307	0.302	0.319	0.091	600
	F	0.317	0.324	0.329	0.09	0.346	0.342	0.323	0.093	0.348	0.345	0.355	0.09	600
	G	0.375	0.368	0.333	0.09	0.359	0.387	0.352	0.091	0.328	0.357	0.361	0.093	600
	H	0.365	0.383	0.401	0.085	0.365	0.381	0.381	0.093	0.398	0.374	0.407	0.087	600
