# Supplementary material for: The tetracycline resistome is shaped by selection for specific resistance mechanisms by each antibiotic generation
Source: Nat Commun. 2025 Feb 7;16:1452. doi: 10.1038/s41467-025-56425-5 (PMC11806011; doi:10.1038/s41467-025-56425-5)
Supplement: Supplementary file 6 — Source Data [file 41467_2025_56425_MOESM6_ESM.zip › data/plateReader/EXP20220330/220331_20220330_08_20.xls]

## Sheet: Sheet1
Software Version	3.11.19
Procedure Details
Plate Type	96 WELL PLATE
Eject plate on completion
Shake	Linear: 0:30 (MM:SS)
	Frequency: 567 cpm (3 mm)
Read	Absorbance Endpoint
	Full Plate
	Wavelengths: 600
	Read Speed: Normal, Delay: 100 msec, Measurements/Data Point: 8
Results
Actual Temperature:	38.5
		1	2	3	4	5	6	7	8	9	10	11	12
	A	0.119	0.091	0.097	0.092	0.222	0.187	0.196	0.093	0.119	0.118	0.117	0.089	600
	B	0.31	0.371	0.348	0.093	0.363	0.393	0.394	0.092	0.293	0.299	0.25	0.088	600
	C	0.395	0.413	0.44	0.094	0.43	0.441	0.419	0.09	0.367	0.384	0.352	0.088	600
	D	0.396	0.397	0.406	0.089	0.4	0.384	0.415	0.092	0.362	0.386	0.359	0.089	600
	E	0.409	0.412	0.381	0.087	0.371	0.392	0.377	0.09	0.39	0.403	0.342	0.092	600
	F	0.381	0.402	0.375	0.087	0.359	0.368	0.361	0.09	0.377	0.36	0.349	0.091	600
	G	0.368	0.414	0.399	0.09	0.392	0.368	0.369	0.09	0.382	0.377	0.358	0.092	600
	H	0.356	0.379	0.363	0.089	0.398	0.41	0.399	0.091	0.389	0.396	0.344	0.092	600
