# Supplementary material for: The tetracycline resistome is shaped by selection for specific resistance mechanisms by each antibiotic generation
Source: Nat Commun. 2025 Feb 7;16:1452. doi: 10.1038/s41467-025-56425-5 (PMC11806011; doi:10.1038/s41467-025-56425-5)
Supplement: Supplementary file 6 — Source Data [file 41467_2025_56425_MOESM6_ESM.zip › data/plateReader/EXP20220330/220331_20220330_04_20.xls]

## Sheet: Sheet1
Software Version	3.11.19
Procedure Details
Plate Type	96 WELL PLATE
Eject plate on completion
Shake	Linear: 0:30 (MM:SS)
	Frequency: 567 cpm (3 mm)
Read	Absorbance Endpoint
	Full Plate
	Wavelengths: 600
	Read Speed: Normal, Delay: 100 msec, Measurements/Data Point: 8
Results
Actual Temperature:	38.5
		1	2	3	4	5	6	7	8	9	10	11	12
	A	0.091	0.097	0.095	0.092	0.098	0.097	0.093	0.091	0.29	0.292	0.293	0.091	600
	B	0.189	0.178	0.179	0.096	0.094	0.091	0.093	0.096	0.386	0.366	0.366	0.091	600
	C	0.258	0.273	0.285	0.091	0.094	0.098	0.099	0.09	0.399	0.401	0.398	0.089	600
	D	0.284	0.307	0.343	0.091	0.209	0.223	0.198	0.09	0.396	0.398	0.399	0.089	600
	E	0.333	0.364	0.379	0.089	0.262	0.274	0.275	0.09	0.404	0.395	0.403	0.092	600
	F	0.332	0.343	0.361	0.09	0.354	0.348	0.343	0.09	0.39	0.414	0.398	0.089	600
	G	0.338	0.355	0.369	0.091	0.382	0.411	0.417	0.094	0.395	0.403	0.372	0.089	600
	H	0.296	0.323	0.327	0.089	0.361	0.372	0.381	0.096	0.376	0.376	0.383	0.088	600
