# Supplementary material for: The tetracycline resistome is shaped by selection for specific resistance mechanisms by each antibiotic generation
Source: Nat Commun. 2025 Feb 7;16:1452. doi: 10.1038/s41467-025-56425-5 (PMC11806011; doi:10.1038/s41467-025-56425-5)
Supplement: Supplementary file 6 — Source Data [file 41467_2025_56425_MOESM6_ESM.zip › data/plateReader/EXP20220330/220331_20220330_00_20.xls]

## Sheet: Sheet1
Software Version	3.11.19
Procedure Details
Plate Type	96 WELL PLATE
Eject plate on completion
Shake	Linear: 0:30 (MM:SS)
	Frequency: 567 cpm (3 mm)
Read	Absorbance Endpoint
	Full Plate
	Wavelengths: 600
	Read Speed: Normal, Delay: 100 msec, Measurements/Data Point: 8
Results
Actual Temperature:	38.5
		1	2	3	4	5	6	7	8	9	10	11	12
	A	0.091	0.093	0.09	0.095	0.091	0.093	0.095	0.099	0.093	0.092	0.093	0.093	600
	B	0.09	0.089	0.091	0.088	0.095	0.096	0.093	0.091	0.093	0.091	0.088	0.089	600
	C	0.089	0.089	0.089	0.089	0.092	0.09	0.091	0.093	0.092	0.09	0.086	0.09	600
	D	0.091	0.089	0.094	0.09	0.091	0.093	0.091	0.089	0.091	0.091	0.093	0.096	600
	E	0.09	0.089	0.092	0.09	0.094	0.1	0.092	0.087	0.091	0.09	0.09	0.089	600
	F	0.089	0.097	0.092	0.091	0.1	0.332	0.093	0.092	0.107	0.109	0.098	0.096	600
	G	0.17	0.253	0.27	0.091	0.342	0.298	0.267	0.089	0.309	0.327	0.268	0.089	600
	H	0.427	0.408	0.411	0.091	0.397	0.396	0.43	0.09	0.398	0.392	0.413	0.089	600
