# Supplementary material for: The tetracycline resistome is shaped by selection for specific resistance mechanisms by each antibiotic generation
Source: Nat Commun. 2025 Feb 7;16:1452. doi: 10.1038/s41467-025-56425-5 (PMC11806011; doi:10.1038/s41467-025-56425-5)
Supplement: Supplementary file 6 — Source Data [file 41467_2025_56425_MOESM6_ESM.zip › data/plateReader/EXP20220330/220331_20220330_24_20.xls]

## Sheet: Sheet1
Software Version	3.11.19
Procedure Details
Plate Type	96 WELL PLATE
Eject plate on completion
Shake	Linear: 0:30 (MM:SS)
	Frequency: 567 cpm (3 mm)
Read	Absorbance Endpoint
	Full Plate
	Wavelengths: 600
	Read Speed: Normal, Delay: 100 msec, Measurements/Data Point: 8
Results
Actual Temperature:	38.5
		1	2	3	4	5	6	7	8	9	10	11	12
	A	0.099	0.092	0.091	0.102	0.103	0.101	0.098	0.1	0.116	0.106	0.116	0.097	600
	B	0.097	0.099	0.091	0.095	0.098	0.096	0.099	0.096	0.215	0.215	0.207	0.096	600
	C	0.098	0.106	0.114	0.094	0.095	0.093	0.098	0.092	0.258	0.251	0.252	0.095	600
	D	0.137	0.212	0.199	0.095	0.099	0.097	0.098	0.094	0.322	0.307	0.315	0.093	600
	E	0.315	0.283	0.278	0.093	0.14	0.164	0.14	0.093	0.401	0.374	0.365	0.091	600
	F	0.368	0.355	0.348	0.093	0.268	0.244	0.24	0.097	0.4	0.38	0.384	0.096	600
	G	0.377	0.351	0.35	0.096	0.307	0.305	0.311	0.094	0.393	0.383	0.381	0.096	600
	H	0.377	0.372	0.344	0.095	0.361	0.379	0.333	0.102	0.377	0.339	0.346	0.095	600
