# Supplementary material for: The tetracycline resistome is shaped by selection for specific resistance mechanisms by each antibiotic generation
Source: Nat Commun. 2025 Feb 7;16:1452. doi: 10.1038/s41467-025-56425-5 (PMC11806011; doi:10.1038/s41467-025-56425-5)
Supplement: Supplementary file 6 — Source Data [file 41467_2025_56425_MOESM6_ESM.zip › data/plateReader/EXP20220330/220331_20220330_10_20.xls]

## Sheet: Sheet1
Software Version	3.11.19
Procedure Details
Plate Type	96 WELL PLATE
Eject plate on completion
Shake	Linear: 0:30 (MM:SS)
	Frequency: 567 cpm (3 mm)
Read	Absorbance Endpoint
	Full Plate
	Wavelengths: 600
	Read Speed: Normal, Delay: 100 msec, Measurements/Data Point: 8
Results
Actual Temperature:	38.6
		1	2	3	4	5	6	7	8	9	10	11	12
	A	0.119	0.13	0.136	0.095	0.18	0.164	0.16	0.093	0.203	0.182	0.188	0.094	600
	B	0.279	0.317	0.333	0.087	0.371	0.373	0.359	0.091	0.39	0.335	0.329	0.09	600
	C	0.3	0.332	0.401	0.089	0.395	0.386	0.349	0.092	0.331	0.343	0.327	0.09	600
	D	0.29	0.377	0.352	0.087	0.357	0.344	0.335	0.088	0.343	0.324	0.319	0.09	600
	E	0.307	0.331	0.358	0.088	0.331	0.322	0.326	0.089	0.322	0.323	0.319	0.092	600
	F	0.321	0.365	0.331	0.088	0.326	0.352	0.322	0.092	0.326	0.33	0.331	0.094	600
	G	0.355	0.359	0.313	0.089	0.35	0.336	0.316	0.092	0.321	0.324	0.313	0.088	600
	H	0.339	0.315	0.34	0.087	0.282	0.322	0.322	0.092	0.32	0.302	0.308	0.088	600
