# Supplementary material for: The tetracycline resistome is shaped by selection for specific resistance mechanisms by each antibiotic generation
Source: Nat Commun. 2025 Feb 7;16:1452. doi: 10.1038/s41467-025-56425-5 (PMC11806011; doi:10.1038/s41467-025-56425-5)
Supplement: Supplementary file 6 — Source Data [file 41467_2025_56425_MOESM6_ESM.zip › data/plateReader/EXP20220330/220331_20220330_02_20.xls]

## Sheet: Sheet1
Software Version	3.11.19
Procedure Details
Plate Type	96 WELL PLATE
Eject plate on completion
Shake	Linear: 0:30 (MM:SS)
	Frequency: 567 cpm (3 mm)
Read	Absorbance Endpoint
	Full Plate
	Wavelengths: 600
	Read Speed: Normal, Delay: 100 msec, Measurements/Data Point: 8
Results
Actual Temperature:	38.6
		1	2	3	4	5	6	7	8	9	10	11	12
	A	0.096	0.094	0.092	0.09	0.092	0.092	0.095	0.093	0.099	0.094	0.096	0.099	600
	B	0.089	0.089	0.089	0.088	0.09	0.091	0.093	0.09	0.246	0.312	0.264	0.093	600
	C	0.09	0.091	0.089	0.088	0.093	0.089	0.091	0.091	0.328	0.289	0.322	0.089	600
	D	0.171	0.229	0.28	0.088	0.091	0.09	0.09	0.089	0.33	0.324	0.324	0.095	600
	E	0.264	0.289	0.311	0.092	0.101	0.092	0.09	0.092	0.337	0.339	0.324	0.092	600
	F	0.296	0.32	0.35	0.09	0.229	0.162	0.165	0.09	0.325	0.334	0.334	0.089	600
	G	0.327	0.332	0.345	0.09	0.264	0.29	0.268	0.092	0.337	0.323	0.319	0.091	600
	H	0.322	0.337	0.351	0.088	0.334	0.324	0.311	0.089	0.412	0.361	0.33	0.088	600
