# Supplementary material for: The tetracycline resistome is shaped by selection for specific resistance mechanisms by each antibiotic generation
Source: Nat Commun. 2025 Feb 7;16:1452. doi: 10.1038/s41467-025-56425-5 (PMC11806011; doi:10.1038/s41467-025-56425-5)
Supplement: Supplementary file 6 — Source Data [file 41467_2025_56425_MOESM6_ESM.zip › data/plateReader/EXP20220503/220504_20220503_10_20.xls]

## Sheet: Sheet1
Software Version	3.11.19
Procedure Details
Plate Type	96 WELL PLATE
Eject plate on completion
Shake	Linear: 0:30 (MM:SS)
	Frequency: 567 cpm (3 mm)
Read	Absorbance Endpoint
	Full Plate
	Wavelengths: 600
	Read Speed: Normal, Delay: 100 msec, Measurements/Data Point: 8
Results
Actual Temperature:	38.5
		1	2	3	4	5	6	7	8	9	10	11	12
	A	0.099	0.097	0.099	0.098	0.212	0.214	0.211	0.21	0.099	0.095	0.099	0.098	600
	B	0.098	0.1	0.098	0.097	0.126	0.127	0.125	0.133	0.096	0.098	0.098	0.097	600
	C	0.1	0.098	0.096	0.096	0.098	0.099	0.098	0.099	0.095	0.097	0.097	0.096	600
	D	0.097	0.098	0.098	0.096	0.097	0.096	0.095	0.098	0.096	0.098	0.097	0.097	600
	E	0.1	0.1	0.1	0.099	0.095	0.098	0.097	0.098	0.098	0.096	0.097	0.096	600
	F	0.101	0.097	0.099	0.098	0.098	0.098	0.098	0.096	0.097	0.094	0.098	0.096	600
	G	0.369	0.313	0.307	0.096	0.124	0.108	0.11	0.095	0.203	0.201	0.15	0.098	600
	H	0.406	0.321	0.369	0.097	0.321	0.331	0.352	0.096	0.36	0.374	0.384	0.095	600
