# Supplementary material for: The tetracycline resistome is shaped by selection for specific resistance mechanisms by each antibiotic generation
Source: Nat Commun. 2025 Feb 7;16:1452. doi: 10.1038/s41467-025-56425-5 (PMC11806011; doi:10.1038/s41467-025-56425-5)
Supplement: Supplementary file 6 — Source Data [file 41467_2025_56425_MOESM6_ESM.zip › data/plateReader/EXP20220503/220504_20220503_14_20.xls]

## Sheet: Sheet1
Software Version	3.11.19
Procedure Details
Plate Type	96 WELL PLATE
Eject plate on completion
Shake	Linear: 0:30 (MM:SS)
	Frequency: 567 cpm (3 mm)
Read	Absorbance Endpoint
	Full Plate
	Wavelengths: 600
	Read Speed: Normal, Delay: 100 msec, Measurements/Data Point: 8
Results
Actual Temperature:	38.5
		1	2	3	4	5	6	7	8	9	10	11	12
	A	0.1	0.097	0.101	0.097	0.203	0.203	0.203	0.208	0.097	0.096	0.096	0.098	600
	B	0.099	0.097	0.098	0.094	0.124	0.125	0.125	0.133	0.101	0.093	0.095	0.095	600
	C	0.098	0.099	0.1	0.099	0.102	0.104	0.104	0.098	0.115	0.111	0.111	0.096	600
	D	0.119	0.118	0.129	0.099	0.167	0.165	0.166	0.095	0.259	0.258	0.26	0.097	600
	E	0.217	0.205	0.209	0.1	0.267	0.268	0.273	0.099	0.306	0.306	0.327	0.097	600
	F	0.269	0.281	0.272	0.096	0.31	0.298	0.3	0.097	0.361	0.354	0.363	0.102	600
	G	0.416	0.435	0.423	0.1	0.361	0.354	0.359	0.099	0.406	0.4	0.41	0.096	600
	H	0.432	0.415	0.437	0.098	0.396	0.397	0.421	0.097	0.393	0.406	0.403	0.096	600
