# Supplementary material for: The tetracycline resistome is shaped by selection for specific resistance mechanisms by each antibiotic generation
Source: Nat Commun. 2025 Feb 7;16:1452. doi: 10.1038/s41467-025-56425-5 (PMC11806011; doi:10.1038/s41467-025-56425-5)
Supplement: Supplementary file 6 — Source Data [file 41467_2025_56425_MOESM6_ESM.zip › data/plateReader/EXP20220503/220504_20220503_16_20.xls]

## Sheet: Sheet1
Software Version	3.11.19
Procedure Details
Plate Type	96 WELL PLATE
Eject plate on completion
Shake	Linear: 0:30 (MM:SS)
	Frequency: 567 cpm (3 mm)
Read	Absorbance Endpoint
	Full Plate
	Wavelengths: 600
	Read Speed: Normal, Delay: 100 msec, Measurements/Data Point: 8
Results
Actual Temperature:	38.5
		1	2	3	4	5	6	7	8	9	10	11	12
	A	0.102	0.097	0.103	0.097	0.214	0.216	0.215	0.208	0.095	0.098	0.096	0.098	600
	B	0.101	0.105	0.101	0.097	0.119	0.118	0.117	0.135	0.099	0.096	0.099	0.099	600
	C	0.098	0.099	0.1	0.095	0.12	0.111	0.118	0.1	0.146	0.158	0.162	0.1	600
	D	0.103	0.106	0.103	0.098	0.149	0.164	0.152	0.097	0.237	0.248	0.251	0.097	600
	E	0.221	0.198	0.188	0.094	0.236	0.237	0.232	0.097	0.285	0.293	0.287	0.097	600
	F	0.288	0.309	0.281	0.094	0.275	0.264	0.263	0.094	0.348	0.344	0.348	0.097	600
	G	0.408	0.366	0.399	0.097	0.325	0.318	0.325	0.096	0.368	0.357	0.388	0.096	600
	H	0.393	0.407	0.411	0.094	0.395	0.368	0.378	0.096	0.376	0.399	0.349	0.1	600
