# Supplementary material for: The tetracycline resistome is shaped by selection for specific resistance mechanisms by each antibiotic generation
Source: Nat Commun. 2025 Feb 7;16:1452. doi: 10.1038/s41467-025-56425-5 (PMC11806011; doi:10.1038/s41467-025-56425-5)
Supplement: Supplementary file 6 — Source Data [file 41467_2025_56425_MOESM6_ESM.zip › data/plateReader/EXP20220503/EXP20220503_SUMMARY.xlsx]

## Sheet: Sheet1
plate	code	OD	dil
1	363	0.47	0.0319149
2	335	0.4	0.0375
3	336	0.44	0.0340909
4	337	0.36	0.0416667
5	340	0.49	0.0306122
6	365	0.5	0.03
7	368	0.54	0.0277778
8	341	0.4	0.0375
9	342	0.48	0.03125
10	343	0.46	0.0326087
11	344	0.36	0.0416667
12	345	0.4	0.0375
13	346	0.42	0.0357143
14	351	0.43	0.0348837
15	352	0.37	0.0405405
16	353	0.47	0.0319149
17	355	0.42	0.0357143		Row C = extra broth? Didn't get serially diluted down? Repeat.
18	356	0.35	0.0428571
19	366	0.53	0.0283019
20	357	0.45	0.0333333
21	358	0.42	0.0357143
22	359	0.36	0.0416667
23	360	0.36	0.0416667
24	361	0.36	0.0416667
25	362	0.25	0.06

## Sheet: Sheet2
20220503_01
	1	2	3	4	5	6	7	8	9	10	11	12			1	2	3	4	5	6	7	8	9	10	11	12		TIG	1	2	3	4	OMA	5	6	7	8	ERA	9	10	11	12
A	0.098	0.098	0.098	0.097	0.209	0.213	0.21	0.205	0.1	0.101	0.101	0.099	600	A														16					64					8
B	0.104	0.097	0.097	0.095	0.127	0.124	0.125	0.133	0.098	0.101	0.102	0.101	600	B														8					32					4
C	0.101	0.099	0.099	0.096	0.1	0.103	0.103	0.1	0.096	0.1	0.098	0.098	600	C														4					16					2
D	0.097	0.1	0.096	0.097	0.098	0.098	0.099	0.098	0.1	0.097	0.103	0.096	600	D														2					8					1
E	0.096	0.095	0.098	0.097	0.1	0.096	0.097	0.095	0.101	0.1	0.1	0.099	600	E														1					4					0.5
F	0.099	0.099	0.093	0.094	0.096	0.101	0.103	0.099	0.103	0.1	0.106	0.102	600	F														0.5					2					0.25
G	0.275	0.276	0.248	0.097	0.098	0.103	0.104	0.1	0.114	0.126	0.183	0.101	600	G						*	*							0.25					1		*	*		0.125
H	0.438	0.397	0.423	0.096	0.409	0.365	0.373	0.096	0.419	0.433	0.433	0.103	600	H														0					0					0
20220503_02
	1	2	3	4	5	6	7	8	9	10	11	12			1	2	3	4	5	6	7	8	9	10	11	12		TIG	1	2	3	4	OMA	5	6	7	8	ERA	9	10	11	12
A	0.1	0.1	0.099	0.101	0.207	0.206	0.205	0.218	0.106	0.101	0.099	0.103	600	A														16					64					8
B	0.099	0.098	0.102	0.096	0.129	0.13	0.132	0.136	0.103	0.102	0.104	0.099	600	B														8					32					4
C	0.098	0.1	0.098	0.097	0.1	0.103	0.108	0.1	0.108	0.101	0.101	0.101	600	C														4					16					2
D	0.098	0.099	0.101	0.097	0.099	0.1	0.102	0.098	0.105	0.102	0.105	0.097	600	D														2					8					1
E	0.099	0.099	0.098	0.097	0.098	0.099	0.098	0.103	0.099	0.101	0.104	0.102	600	E														1					4					0.5
F	0.099	0.097	0.098	0.097	0.112	0.118	0.117	0.101	0.1	0.101	0.104	0.1	600	F														0.5					2					0.25
G	0.292	0.285	0.27	0.096	0.116	0.14	0.115	0.105	0.196	0.223	0.232	0.099	600	G					*		*							0.25					1	*		*		0.125
H	0.311	0.314	0.304	0.097	0.328	0.331	0.341	0.099	0.353	0.383	0.373	0.098	600	H														0					0					0
20220503_03
	1	2	3	4	5	6	7	8	9	10	11	12			1	2	3	4	5	6	7	8	9	10	11	12		TIG	1	2	3	4	OMA	5	6	7	8	ERA	9	10	11	12
A	0.103	0.103	0.104	0.099	0.208	0.213	0.204	0.211	0.095	0.098	0.099	0.098	600	A														16					64					8
B	0.102	0.103	0.102	0.101	0.125	0.129	0.127	0.131	0.096	0.097	0.098	0.1	600	B														8					32					4
C	0.101	0.1	0.102	0.1	0.102	0.103	0.103	0.099	0.095	0.096	0.101	0.094	600	C														4					16					2
D	0.101	0.101	0.103	0.101	0.099	0.105	0.098	0.097	0.094	0.096	0.094	0.096	600	D														2					8					1
E	0.099	0.101	0.1	0.104	0.097	0.098	0.101	0.102	0.096	0.098	0.101	0.099	600	E														1					4					0.5
F	0.1	0.099	0.101	0.099	0.098	0.101	0.099	0.098	0.1	0.101	0.101	0.097	600	F														0.5					2					0.25
G	0.323	0.313	0.3	0.096	0.104	0.108	0.11	0.098	0.268	0.287	0.289	0.1	600	G						*	*							0.25					1		*	*		0.125
H	0.431	0.349	0.394	0.099	0.348	0.422	0.403	0.101	0.395	0.411	0.395	0.097	600	H														0					0					0
20220503_04
	1	2	3	4	5	6	7	8	9	10	11	12			1	2	3	4	5	6	7	8	9	10	11	12		TIG	1	2	3	4	OMA	5	6	7	8	ERA	9	10	11	12
A	0.099	0.099	0.098	0.097	0.202	0.207	0.21	0.21	0.095	0.096	0.098	0.099	600	A														16					64					8
B	0.1	0.103	0.097	0.097	0.121	0.122	0.124	0.125	0.099	0.097	0.098	0.094	600	B														8					32					4
C	0.099	0.102	0.101	0.097	0.109	0.104	0.102	0.104	0.098	0.096	0.099	0.098	600	C														4					16					2
D	0.097	0.098	0.097	0.096	0.097	0.097	0.099	0.097	0.097	0.095	0.098	0.097	600	D														2					8					1
E	0.099	0.095	0.1	0.099	0.102	0.096	0.098	0.099	0.096	0.099	0.101	0.101	600	E														1					4					0.5
F	0.098	0.098	0.097	0.098	0.1	0.102	0.108	0.096	0.097	0.098	0.1	0.097	600	F														0.5					2					0.25
G	0.348	0.238	0.279	0.096	0.106	0.119	0.108	0.099	0.152	0.137	0.198	0.099	600	G					*	*	*							0.25					1	*	*	*		0.125
H	0.325	0.299	0.297	0.099	0.303	0.321	0.387	0.097	0.391	0.414	0.401	0.099	600	H														0					0					0
20220503_05
	1	2	3	4	5	6	7	8	9	10	11	12			1	2	3	4	5	6	7	8	9	10	11	12		TIG	1	2	3	4	OMA	5	6	7	8	ERA	9	10	11	12
A	0.102	0.102	0.101	0.099	0.207	0.208	0.201	0.203	0.095	0.098	0.098	0.101	600	A														16					64					8
B	0.103	0.101	0.103	0.102	0.125	0.13	0.125	0.131	0.097	0.102	0.098	0.095	600	B														8					32					4
C	0.103	0.103	0.103	0.099	0.105	0.104	0.1	0.105	0.101	0.1	0.098	0.098	600	C														4					16					2
D	0.103	0.103	0.098	0.094	0.1	0.098	0.1	0.099	0.104	0.098	0.098	0.097	600	D														2					8					1
E	0.101	0.102	0.099	0.1	0.097	0.1	0.099	0.097	0.097	0.108	0.098	0.1	600	E														1					4					0.5
F	0.106	0.1	0.271	0.098	0.105	0.1	0.103	0.1	0.1	0.099	0.1	0.098	600	F														0.5					2					0.25
G	0.313	0.346	0.326	0.097	0.124	0.138	0.194	0.097	0.248	0.201	0.214	0.1	600	G					*	*	*							0.25					1	*	*	*		0.125
H	0.399	0.394	0.348	0.097	0.401	0.414	0.359	0.097	0.39	0.388	0.437	0.098	600	H														0					0					0
20220503_06
	1	2	3	4	5	6	7	8	9	10	11	12			1	2	3	4	5	6	7	8	9	10	11	12		TIG	1	2	3	4	OMA	5	6	7	8	ERA	9	10	11	12
A	0.108	0.105	0.102	0.099	0.207	0.207	0.206	0.206	0.098	0.102	0.098	0.097	600	A														16					64					8
B	0.102	0.096	0.096	0.097	0.121	0.12	0.125	0.129	0.097	0.099	0.097	0.101	600	B														8					32					4
C	0.1	0.099	0.1	0.098	0.104	0.102	0.102	0.102	0.095	0.104	0.101	0.097	600	C														4					16					2
D	0.102	0.099	0.099	0.098	0.097	0.097	0.101	0.097	0.098	0.1	0.1	0.098	600	D														2					8					1
E	0.098	0.098	0.099	0.096	0.101	0.098	0.1	0.101	0.097	0.1	0.099	0.098	600	E														1					4					0.5
F	0.198	0.201	0.214	0.098	0.099	0.101	0.1	0.099	0.12	0.122	0.12	0.098	600	F														0.5					2					0.25
G	0.342	0.333	0.359	0.098	0.115	0.112	0.157	0.102	0.277	0.304	0.284	0.099	600	G														0.25					1					0.125
H	0.319	0.345	0.356	0.098	0.343	0.319	0.324	0.097	0.37	0.379	0.356	0.098	600	H														0					0					0
20220503_07
	1	2	3	4	5	6	7	8	9	10	11	12			1	2	3	4	5	6	7	8	9	10	11	12		TIG	1	2	3	4	OMA	5	6	7	8	ERA	9	10	11	12
A	0.101	0.101	0.098	0.099	0.205	0.203	0.203	0.202	0.097	0.099	0.095	0.103	600	A														16					64					8
B	0.096	0.098	0.1	0.097	0.116	0.119	0.116	0.121	0.098	0.098	0.095	0.097	600	B														8					32					4
C	0.098	0.097	0.096	0.1	0.101	0.097	0.098	0.098	0.094	0.1	0.095	0.1	600	C														4					16					2
D	0.101	0.099	0.099	0.098	0.1	0.099	0.096	0.097	0.095	0.097	0.097	0.097	600	D														2					8					1
E	0.102	0.098	0.097	0.097	0.096	0.099	0.1	0.095	0.099	0.095	0.095	0.099	600	E														1					4					0.5
F	0.098	0.097	0.099	0.096	0.11	0.109	0.106	0.096	0.111	0.11	0.11	0.098	600	F														0.5					2					0.25
G	0.198	0.217	0.222	0.107	0.133	0.152	0.139	0.099	0.271	0.275	0.28	0.098	600	G														0.25					1					0.125
H	0.322	0.32	0.33	0.099	0.334	0.316	0.324	0.096	0.352	0.371	0.369	0.098	600	H														0					0					0
20220503_08
	1	2	3	4	5	6	7	8	9	10	11	12			1	2	3	4	5	6	7	8	9	10	11	12		TIG	1	2	3	4	OMA	5	6	7	8	ERA	9	10	11	12
A	0.103	0.099	0.097	0.099	0.211	0.208	0.209	0.207	0.098	0.097	0.096	0.097	600	A														16					64					8
B	0.1	0.102	0.098	0.097	0.121	0.124	0.125	0.126	0.096	0.1	0.1	0.098	600	B														8					32					4
C	0.1	0.102	0.099	0.103	0.1	0.1	0.105	0.098	0.099	0.101	0.099	0.098	600	C														4					16					2
D	0.1	0.099	0.102	0.097	0.097	0.096	0.097	0.093	0.102	0.098	0.097	0.096	600	D														2					8					1
E	0.103	0.099	0.098	0.097	0.096	0.102	0.101	0.099	0.098	0.099	0.096	0.1	600	E														1					4					0.5
F	0.099	0.097	0.1	0.099	0.103	0.104	0.107	0.094	0.099	0.101	0.099	0.101	600	F														0.5					2					0.25
G	0.275	0.256	0.283	0.098	0.244	0.165	0.139	0.096	0.318	0.249	0.276	0.098	600	G					*	*	*							0.25					1	*	*	*		0.125
H	0.423	0.382	0.419	0.097	0.411	0.439	0.395	0.097	0.414	0.425	0.382	0.096	600	H														0					0					0
20220503_09
	1	2	3	4	5	6	7	8	9	10	11	12			1	2	3	4	5	6	7	8	9	10	11	12		TIG	1	2	3	4	OMA	5	6	7	8	ERA	9	10	11	12
A	0.102	0.099	0.097	0.102	0.209	0.209	0.209	0.211	0.099	0.096	0.097	0.097	600	A														16					64					8
B	0.099	0.095	0.098	0.1	0.123	0.125	0.122	0.136	0.095	0.096	0.095	0.095	600	B														8					32					4
C	0.1	0.102	0.097	0.099	0.099	0.102	0.099	0.1	0.114	0.095	0.096	0.097	600	C														4					16					2
D	0.098	0.102	0.097	0.1	0.1	0.1	0.15	0.195	0.096	0.101	0.1	0.097	600	D														2					8					1
E	0.101	0.099	0.096	0.098	0.095	0.148	0.196	0.099	0.18	0.107	0.097	0.101	600	E														1					4					0.5
F	0.097	0.097	0.096	0.096	0.098	0.101	0.097	0.096	0.099	0.098	0.099	0.098	600	F														0.5					2					0.25
G	0.264	0.303	0.231	0.101	0.1	0.098	0.099	0.098	0.104	0.12	0.194	0.095	600	G														0.25					1					0.125
H	0.382	0.318	0.329	0.098	0.321	0.322	0.334	0.096	0.32	0.328	0.332	0.101	600	H														0					0					0
20220503_10
	1	2	3	4	5	6	7	8	9	10	11	12			1	2	3	4	5	6	7	8	9	10	11	12		TIG	1	2	3	4	OMA	5	6	7	8	ERA	9	10	11	12
A	0.099	0.097	0.099	0.098	0.212	0.214	0.211	0.21	0.099	0.095	0.099	0.098	600	A														16					64					8
B	0.098	0.1	0.098	0.097	0.126	0.127	0.125	0.133	0.096	0.098	0.098	0.097	600	B														8					32					4
C	0.1	0.098	0.096	0.096	0.098	0.099	0.098	0.099	0.095	0.097	0.097	0.096	600	C														4					16					2
D	0.097	0.098	0.098	0.096	0.097	0.096	0.095	0.098	0.096	0.098	0.097	0.097	600	D														2					8					1
E	0.1	0.1	0.1	0.099	0.095	0.098	0.097	0.098	0.098	0.096	0.097	0.096	600	E														1					4					0.5
F	0.101	0.097	0.099	0.098	0.098	0.098	0.098	0.096	0.097	0.094	0.098	0.096	600	F														0.5					2					0.25
G	0.369	0.313	0.307	0.096	0.124	0.108	0.11	0.095	0.203	0.201	0.15	0.098	600	G					*	*	*							0.25					1	*	*	*		0.125
H	0.406	0.321	0.369	0.097	0.321	0.331	0.352	0.096	0.36	0.374	0.384	0.095	600	H														0					0					0
20220503_11
	1	2	3	4	5	6	7	8	9	10	11	12			1	2	3	4	5	6	7	8	9	10	11	12		TIG	1	2	3	4	OMA	5	6	7	8	ERA	9	10	11	12
A	0.098	0.1	0.097	0.099	0.202	0.203	0.201	0.205	0.099	0.097	0.098	0.1	600	A														16					64					8
B	0.1	0.099	0.096	0.094	0.123	0.121	0.12	0.126	0.102	0.097	0.101	0.097	600	B														8					32					4
C	0.095	0.098	0.098	0.099	0.103	0.104	0.103	0.1	0.098	0.098	0.102	0.099	600	C														4					16					2
D	0.099	0.1	0.099	0.099	0.099	0.1	0.103	0.095	0.096	0.097	0.1	0.098	600	D														2					8					1
E	0.098	0.098	0.101	0.099	0.101	0.098	0.099	0.098	0.098	0.099	0.096	0.098	600	E														1					4					0.5
F	0.099	0.099	0.098	0.099	0.1	0.102	0.099	0.097	0.098	0.097	0.097	0.099	600	F														0.5					2					0.25
G	0.343	0.314	0.326	0.098	0.109	0.108	0.123	0.096	0.163	0.222	0.159	0.096	600	G						*	*							0.25					1		*	*		0.125
H	0.313	0.308	0.329	0.098	0.315	0.308	0.309	0.097	0.324	0.308	0.328	0.096	600	H														0					0					0
20220503_12
	1	2	3	4	5	6	7	8	9	10	11	12			1	2	3	4	5	6	7	8	9	10	11	12		TIG	1	2	3	4	OMA	5	6	7	8	ERA	9	10	11	12
A	0.1	0.098	0.102	0.101	0.207	0.203	0.205	0.202	0.095	0.095	0.096	0.1	600	A														16					64					8
B	0.097	0.1	0.098	0.098	0.134	0.123	0.128	0.134	0.097	0.099	0.098	0.097	600	B														8					32					4
C	0.099	0.097	0.098	0.097	0.104	0.121	0.204	0.18	0.107	0.096	0.098	0.096	600	C														4					16					2
D	0.097	0.098	0.102	0.196	0.161	0.24	0.32	0.279	0.239	0.117	0.096	0.1	600	D														2					8					1
E	0.096	0.099	0.096	0.103	0.166	0.234	0.251	0.237	0.097	0.131	0.095	0.099	600	E														1					4					0.5
F	0.097	0.097	0.099	0.095	0.1	0.102	0.099	0.094	0.099	0.096	0.098	0.097	600	F														0.5					2					0.25
G	0.324	0.304	0.307	0.095	0.118	0.114	0.147	0.099	0.198	0.148	0.139	0.097	600	G					*	*	*							0.25					1	*	*	*		0.125
H	0.333	0.358	0.36	0.095	0.364	0.358	0.352	0.097	0.352	0.352	0.331	0.099	600	H														0					0					0
20220503_13
	1	2	3	4	5	6	7	8	9	10	11	12			1	2	3	4	5	6	7	8	9	10	11	12		TIG	1	2	3	4	OMA	5	6	7	8	ERA	9	10	11	12
A	0.1	0.1	0.097	0.099	0.204	0.209	0.205	0.208	0.1	0.094	0.093	0.094	600	A														16					64					8
B	0.096	0.098	0.107	0.097	0.127	0.122	0.126	0.126	0.097	0.096	0.098	0.098	600	B														8					32					4
C	0.099	0.098	0.099	0.098	0.098	0.101	0.104	0.099	0.097	0.099	0.096	0.099	600	C														4					16					2
D	0.099	0.098	0.098	0.095	0.096	0.112	0.097	0.099	0.096	0.098	0.097	0.096	600	D														2					8					1
E	0.098	0.101	0.098	0.097	0.099	0.098	0.096	0.097	0.096	0.103	0.096	0.1	600	E														1					4					0.5
F	0.097	0.097	0.096	0.094	0.101	0.101	0.096	0.095	0.097	0.096	0.097	0.097	600	F														0.5					2					0.25
G	0.249	0.216	0.234	0.099	0.148	0.119	0.122	0.096	0.168	0.226	0.163	0.096	600	G					*		*							0.25					1	*		*		0.125
H	0.408	0.4	0.405	0.097	0.422	0.369	0.393	0.098	0.442	0.439	0.444	0.1	600	H														0					0					0
20220503_14
	1	2	3	4	5	6	7	8	9	10	11	12			1	2	3	4	5	6	7	8	9	10	11	12		TIG	1	2	3	4	OMA	5	6	7	8	ERA	9	10	11	12
A	0.1	0.097	0.101	0.097	0.203	0.203	0.203	0.208	0.097	0.096	0.096	0.098	600	A														16					64					8
B	0.099	0.097	0.098	0.094	0.124	0.125	0.125	0.133	0.101	0.093	0.095	0.095	600	B														8					32					4
C	0.098	0.099	0.1	0.099	0.102	0.104	0.104	0.098	0.115	0.111	0.111	0.096	600	C														4					16					2
D	0.119	0.118	0.129	0.099	0.167	0.165	0.166	0.095	0.259	0.258	0.26	0.097	600	D														2					8					1
E	0.217	0.205	0.209	0.1	0.267	0.268	0.273	0.099	0.306	0.306	0.327	0.097	600	E														1					4					0.5
F	0.269	0.281	0.272	0.096	0.31	0.298	0.3	0.097	0.361	0.354	0.363	0.102	600	F														0.5					2					0.25
G	0.416	0.435	0.423	0.1	0.361	0.354	0.359	0.099	0.406	0.4	0.41	0.096	600	G														0.25					1					0.125
H	0.432	0.415	0.437	0.098	0.396	0.397	0.421	0.097	0.393	0.406	0.403	0.096	600	H														0					0					0
20220503_15
	1	2	3	4	5	6	7	8	9	10	11	12			1	2	3	4	5	6	7	8	9	10	11	12		TIG	1	2	3	4	OMA	5	6	7	8	ERA	9	10	11	12
A	0.101	0.102	0.102	0.096	0.209	0.212	0.208	0.207	0.096	0.096	0.095	0.098	600	A														16					64					8
B	0.1	0.102	0.1	0.099	0.166	0.156	0.2	0.13	0.098	0.097	0.098	0.096	600	B														8					32					4
C	0.112	0.184	0.125	0.098	0.225	0.225	0.215	0.098	0.23	0.239	0.242	0.098	600	C	*													4	*				16					2
D	0.244	0.216	0.216	0.098	0.258	0.256	0.238	0.097	0.241	0.256	0.26	0.096	600	D														2					8					1
E	0.278	0.257	0.244	0.095	0.277	0.278	0.263	0.1	0.279	0.274	0.281	0.097	600	E														1					4					0.5
F	0.316	0.304	0.281	0.095	0.3	0.283	0.281	0.097	0.339	0.344	0.351	0.098	600	F														0.5					2					0.25
G	0.43	0.412	0.362	0.098	0.347	0.351	0.342	0.098	0.398	0.369	0.387	0.096	600	G														0.25					1					0.125
H	0.413	0.366	0.361	0.096	0.397	0.364	0.376	0.097	0.413	0.407	0.405	0.096	600	H														0					0					0
20220503_16
	1	2	3	4	5	6	7	8	9	10	11	12			1	2	3	4	5	6	7	8	9	10	11	12		TIG	1	2	3	4	OMA	5	6	7	8	ERA	9	10	11	12
A	0.102	0.097	0.103	0.097	0.214	0.216	0.215	0.208	0.095	0.098	0.096	0.098	600	A														16					64					8
B	0.101	0.105	0.101	0.097	0.119	0.118	0.117	0.135	0.099	0.096	0.099	0.099	600	B														8					32					4
C	0.098	0.099	0.1	0.095	0.12	0.111	0.118	0.1	0.146	0.158	0.162	0.1	600	C														4					16					2
D	0.103	0.106	0.103	0.098	0.149	0.164	0.152	0.097	0.237	0.248	0.251	0.097	600	D														2					8					1
E	0.221	0.198	0.188	0.094	0.236	0.237	0.232	0.097	0.285	0.293	0.287	0.097	600	E														1					4					0.5
F	0.288	0.309	0.281	0.094	0.275	0.264	0.263	0.094	0.348	0.344	0.348	0.097	600	F														0.5					2					0.25
G	0.408	0.366	0.399	0.097	0.325	0.318	0.325	0.096	0.368	0.357	0.388	0.096	600	G														0.25					1					0.125
H	0.393	0.407	0.411	0.094	0.395	0.368	0.378	0.096	0.376	0.399	0.349	0.1	600	H														0					0					0
20220503_17
	1	2	3	4	5	6	7	8	9	10	11	12			1	2	3	4	5	6	7	8	9	10	11	12		TIG	1	2	3	4	OMA	5	6	7	8	ERA	9	10	11	12
A	0.103	0.104	0.102	0.097	0.212	0.213	0.215	0.202	0.098	0.099	0.096	0.099	600	A														16					64					8
B	0.099	0.101	0.102	0.1	0.165	0.152	0.156	0.133	0.146	0.147	0.143	0.097	600	B														8					32					4
C	0.1	0.102	0.104	0.101	0.207	0.185	0.205	0.105	0.223	0.213	0.218	0.097	600	C														4					16					2
D	0.389	0.414	0.411	0.097	0.417	0.441	0.42	0.096	0.416	0.417	0.401	0.095	600	D														2					8					1
E	0.407	0.402	0.431	0.101	0.452	0.426	0.416	0.096	0.405	0.414	0.412	0.099	600	E														1					4					0.5
F	0.41	0.417	0.435	0.1	0.42	0.433	0.408	0.103	0.427	0.403	0.405	0.097	600	F														0.5					2					0.25
G	0.384	0.424	0.393	0.098	0.401	0.432	0.411	0.097	0.447	0.396	0.396	0.098	600	G														0.25					1					0.125
H	0.419	0.416	0.384	0.104	0.399	0.424	0.412	0.102	0.406	0.397	0.408	0.096	600	H														0					0					0
20220503_18
	1	2	3	4	5	6	7	8	9	10	11	12			1	2	3	4	5	6	7	8	9	10	11	12		TIG	1	2	3	4	OMA	5	6	7	8	ERA	9	10	11	12
A	0.101	0.099	0.099	0.098	0.208	0.209	0.209	0.21	0.099	0.102	0.1	0.098	600	A														16					64					8
B	0.103	0.098	0.1	0.095	0.125	0.131	0.127	0.137	0.099	0.098	0.098	0.099	600	B														8					32					4
C	0.098	0.098	0.099	0.097	0.097	0.102	0.1	0.098	0.099	0.095	0.096	0.097	600	C														4					16					2
D	0.1	0.106	0.098	0.096	0.098	0.1	0.102	0.096	0.098	0.097	0.096	0.105	600	D														2					8					1
E	0.101	0.097	0.099	0.098	0.104	0.105	0.103	0.096	0.104	0.106	0.115	0.097	600	E														1					4					0.5
F	0.145	0.113	0.14	0.094	0.163	0.136	0.114	0.094	0.223	0.227	0.227	0.101	600	F	*	*	*		*	*	*							0.5	*	*	*		2	*	*	*		0.25
G	0.395	0.374	0.35	0.097	0.259	0.264	0.247	0.097	0.334	0.327	0.33	0.098	600	G														0.25					1					0.125
H	0.37	0.41	0.411	0.096	0.375	0.379	0.392	0.093	0.376	0.389	0.391	0.098	600	H														0					0					0
20220503_19
	1	2	3	4	5	6	7	8	9	10	11	12			1	2	3	4	5	6	7	8	9	10	11	12		TIG	1	2	3	4	OMA	5	6	7	8	ERA	9	10	11	12
A	0.103	0.101	0.1	0.102	0.211	0.218	0.212	0.214	0.1	0.098	0.102	0.097	600	A														16					64					8
B	0.1	0.099	0.102	0.096	0.131	0.131	0.134	0.137	0.097	0.1	0.099	0.097	600	B														8					32					4
C	0.097	0.099	0.098	0.098	0.104	0.109	0.11	0.1	0.099	0.103	0.099	0.099	600	C														4					16					2
D	0.097	0.105	0.098	0.1	0.117	0.105	0.104	0.098	0.127	0.106	0.163	0.095	600	D														2					8					1
E	0.103	0.118	0.1	0.095	0.141	0.139	0.167	0.097	0.266	0.276	0.269	0.097	600	E														1					4					0.5
F	0.327	0.248	0.261	0.095	0.289	0.29	0.276	0.098	0.335	0.342	0.338	0.099	600	F														0.5					2					0.25
G	0.392	0.432	0.41	0.097	0.376	0.375	0.345	0.098	0.431	0.427	0.408	0.096	600	G														0.25					1					0.125
H	0.344	0.369	0.383	0.095	0.384	0.402	0.377	0.1	0.434	0.451	0.416	0.099	600	H														0					0					0
20220503_20
	1	2	3	4	5	6	7	8	9	10	11	12			1	2	3	4	5	6	7	8	9	10	11	12		TIG	1	2	3	4	OMA	5	6	7	8	ERA	9	10	11	12
A	0.105	0.099	0.097	0.099	0.213	0.214	0.211	0.21	0.097	0.1	0.097	0.098	600	A														16					64					8
B	0.102	0.099	0.097	0.097	0.134	0.132	0.13	0.139	0.098	0.095	0.097	0.101	600	B														8					32					4
C	0.105	0.1	0.098	0.096	0.101	0.101	0.099	0.099	0.098	0.097	0.101	0.098	600	C														4					16					2
D	0.101	0.1	0.098	0.099	0.098	0.104	0.098	0.098	0.098	0.098	0.099	0.097	600	D														2					8					1
E	0.103	0.097	0.096	0.096	0.095	0.099	0.1	0.097	0.096	0.101	0.098	0.099	600	E														1					4					0.5
F	0.101	0.096	0.093	0.095	0.095	0.1	0.098	0.094	0.096	0.095	0.102	0.099	600	F														0.5					2					0.25
G	0.358	0.343	0.33	0.098	0.112	0.125	0.104	0.096	0.22	0.165	0.165	0.097	600	G					*	*								0.25					1	*	*			0.125
H	0.372	0.404	0.364	0.097	0.371	0.399	0.408	0.096	0.404	0.406	0.404	0.098	600	H														0					0					0
20220503_21
	1	2	3	4	5	6	7	8	9	10	11	12			1	2	3	4	5	6	7	8	9	10	11	12		TIG	1	2	3	4	OMA	5	6	7	8	ERA	9	10	11	12
A	0.097	0.1	0.099	0.1	0.211	0.229	0.215	0.217	0.097	0.102	0.095	0.101	600	A														16					64					8
B	0.097	0.099	0.099	0.094	0.136	0.141	0.136	0.136	0.097	0.098	0.097	0.1	600	B														8					32					4
C	0.101	0.096	0.097	0.105	0.098	0.097	0.099	0.102	0.096	0.096	0.094	0.098	600	C														4					16					2
D	0.099	0.099	0.096	0.095	0.099	0.096	0.097	0.098	0.099	0.097	0.099	0.098	600	D														2					8					1
E	0.098	0.099	0.096	0.099	0.094	0.095	0.096	0.101	0.098	0.097	0.098	0.098	600	E														1					4					0.5
F	0.102	0.117	0.096	0.093	0.098	0.105	0.099	0.094	0.098	0.097	0.098	0.096	600	F														0.5					2					0.25
G	0.165	0.33	0.312	0.096	0.111	0.11	0.118	0.097	0.29	0.3	0.248	0.095	600	G														0.25					1					0.125
H	0.404	0.437	0.401	0.097	0.419	0.417	0.389	0.097	0.417	0.425	0.471	0.1	600	H														0					0					0
20220503_22
	1	2	3	4	5	6	7	8	9	10	11	12			1	2	3	4	5	6	7	8	9	10	11	12		TIG	1	2	3	4	OMA	5	6	7	8	ERA	9	10	11	12
A	0.099	0.098	0.099	0.096	0.213	0.205	0.203	0.206	0.097	0.101	0.097	0.097	600	A														16					64					8
B	0.102	0.098	0.097	0.097	0.13	0.129	0.13	0.13	0.096	0.1	0.097	0.095	600	B														8					32					4
C	0.098	0.095	0.096	0.097	0.1	0.101	0.102	0.099	0.1	0.103	0.099	0.099	600	C														4					16					2
D	0.1	0.097	0.097	0.097	0.098	0.099	0.099	0.095	0.098	0.098	0.097	0.1	600	D														2					8					1
E	0.201	0.098	0.096	0.097	0.105	0.095	0.098	0.099	0.095	0.097	0.1	0.101	600	E														1					4					0.5
F	0.096	0.096	0.1	0.097	0.097	0.105	0.104	0.093	0.097	0.1	0.097	0.099	600	F														0.5					2					0.25
G	0.279	0.292	0.315	0.096	0.115	0.196	0.105	0.096	0.133	0.134	0.129	0.096	600	G					*		*							0.25					1	*		*		0.125
H	0.376	0.425	0.422	0.094	0.429	0.468	0.413	0.099	0.424	0.435	0.451	0.101	600	H														0					0					0
20220503_23
	1	2	3	4	5	6	7	8	9	10	11	12			1	2	3	4	5	6	7	8	9	10	11	12		TIG	1	2	3	4	OMA	5	6	7	8	ERA	9	10	11	12
A	0.1	0.101	0.096	0.097	0.209	0.216	0.212	0.212	0.1	0.097	0.096	0.098	600	A														16					64					8
B	0.1	0.098	0.103	0.095	0.135	0.135	0.135	0.14	0.099	0.1	0.097	0.1	600	B														8					32					4
C	0.1	0.098	0.098	0.099	0.1	0.1	0.098	0.1	0.097	0.098	0.095	0.097	600	C														4					16					2
D	0.097	0.103	0.097	0.096	0.098	0.099	0.097	0.099	0.1	0.099	0.098	0.098	600	D														2					8					1
E	0.099	0.1	0.097	0.099	0.098	0.096	0.097	0.097	0.099	0.098	0.099	0.096	600	E														1					4					0.5
F	0.102	0.099	0.096	0.096	0.097	0.098	0.099	0.095	0.095	0.097	0.097	0.097	600	F														0.5					2					0.25
G	0.241	0.25	0.319	0.097	0.105	0.104	0.111	0.096	0.204	0.246	0.21	0.098	600	G					*		*							0.25					1	*		*		0.125
H	0.407	0.383	0.382	0.097	0.37	0.389	0.375	0.097	0.357	0.393	0.358	0.097	600	H														0					0					0
20220503_24
	1	2	3	4	5	6	7	8	9	10	11	12			1	2	3	4	5	6	7	8	9	10	11	12		TIG	1	2	3	4	OMA	5	6	7	8	ERA	9	10	11	12
A	0.095	0.095	0.093	0.089	0.202	0.208	0.21	0.211	0.096	0.098	0.099	0.1	600	A														16					64					8
B	0.096	0.096	0.087	0.095	0.123	0.129	0.133	0.134	0.103	0.096	0.097	0.097	600	B														8					32					4
C	0.095	0.088	0.09	0.096	0.098	0.097	0.102	0.102	0.096	0.095	0.097	0.101	600	C														4					16					2
D	0.088	0.089	0.093	0.092	0.101	0.097	0.097	0.095	0.097	0.094	0.096	0.095	600	D														2					8					1
E	0.088	0.088	0.088	0.092	0.094	0.096	0.1	0.095	0.095	0.097	0.094	0.097	600	E														1					4					0.5
F	0.094	0.09	0.088	0.094	0.096	0.097	0.096	0.094	0.097	0.094	0.096	0.096	600	F														0.5					2					0.25
G	0.185	0.208	0.231	0.093	0.108	0.124	0.136	0.096	0.124	0.121	0.108	0.1	600	G						*								0.25					1		*			0.125
H	0.379	0.443	0.352	0.087	0.372	0.415	0.4	0.097	0.37	0.352	0.379	0.098	600	H														0					0					0
20220503_25
	1	2	3	4	5	6	7	8	9	10	11	12			1	2	3	4	5	6	7	8	9	10	11	12		TIG	1	2	3	4	OMA	5	6	7	8	ERA	9	10	11	12
A	0.098	0.098	0.097	0.096	0.219	0.216	0.212	0.214	0.097	0.099	0.098	0.098	600	A														16					64					8
B	0.097	0.099	0.098	0.096	0.138	0.136	0.148	0.141	0.099	0.096	0.097	0.097	600	B														8					32					4
C	0.1	0.099	0.098	0.096	0.099	0.102	0.1	0.098	0.107	0.1	0.097	0.099	600	C														4					16					2
D	0.101	0.097	0.102	0.097	0.099	0.097	0.1	0.099	0.098	0.097	0.099	0.099	600	D														2					8					1
E	0.098	0.099	0.097	0.096	0.095	0.102	0.098	0.099	0.099	0.097	0.097	0.099	600	E														1					4					0.5
F	0.098	0.094	0.097	0.097	0.099	0.105	0.104	0.095	0.101	0.096	0.099	0.099	600	F														0.5					2					0.25
G	0.269	0.25	0.32	0.096	0.109	0.211	0.13	0.097	0.263	0.226	0.194	0.102	600	G					*		*							0.25					1	*		*		0.125
H	0.445	0.475	0.416	0.097	0.464	0.505	0.521	0.096	0.477	0.471	0.416	0.096	600	H														0					0					0

## Sheet: Sheet3
plate	code	TIG	OMA	ERA
1	363	0.5	2	0.25
2	335	0.5	2	0.25
3	336	0.5	2	0.25
4	337	0.5	2	0.25
5	340	0.5	2	0.25
6	365	1	2	0.5
7	368	0.5	4	0.5
8	341	0.5	2	0.25
9	342	0.5	2	0.25
10	343	0.5	2	0.25
11	344	0.5	2	0.25
12	345	0.5	2	0.25
13	346	0.5	2	0.25
14	351	4	16	2
15	352	8	64	4
16	353	2	32	4
17	355	4	64	8
18	356	1	4	0.5
19	366	1	8	2
20	357	0.5	2	0.25
21	358	1	2	0.25
22	359	0.5	2	0.25
23	360	0.5	2	0.25
24	361	0.5	2	0.25
25	362	0.5	2	0.25
