# Supplementary material for: The tetracycline resistome is shaped by selection for specific resistance mechanisms by each antibiotic generation
Source: Nat Commun. 2025 Feb 7;16:1452. doi: 10.1038/s41467-025-56425-5 (PMC11806011; doi:10.1038/s41467-025-56425-5)
Supplement: Supplementary file 6 — Source Data [file 41467_2025_56425_MOESM6_ESM.zip › data/plateReader/EXP20220503/220504_20220503_13_20.xls]

## Sheet: Sheet1
Software Version	3.11.19
Procedure Details
Plate Type	96 WELL PLATE
Eject plate on completion
Shake	Linear: 0:30 (MM:SS)
	Frequency: 567 cpm (3 mm)
Read	Absorbance Endpoint
	Full Plate
	Wavelengths: 600
	Read Speed: Normal, Delay: 100 msec, Measurements/Data Point: 8
Results
Actual Temperature:	38.5
		1	2	3	4	5	6	7	8	9	10	11	12
	A	0.1	0.1	0.097	0.099	0.204	0.209	0.205	0.208	0.1	0.094	0.093	0.094	600
	B	0.096	0.098	0.107	0.097	0.127	0.122	0.126	0.126	0.097	0.096	0.098	0.098	600
	C	0.099	0.098	0.099	0.098	0.098	0.101	0.104	0.099	0.097	0.099	0.096	0.099	600
	D	0.099	0.098	0.098	0.095	0.096	0.112	0.097	0.099	0.096	0.098	0.097	0.096	600
	E	0.098	0.101	0.098	0.097	0.099	0.098	0.096	0.097	0.096	0.103	0.096	0.1	600
	F	0.097	0.097	0.096	0.094	0.101	0.101	0.096	0.095	0.097	0.096	0.097	0.097	600
	G	0.249	0.216	0.234	0.099	0.148	0.119	0.122	0.096	0.168	0.226	0.163	0.096	600
	H	0.408	0.4	0.405	0.097	0.422	0.369	0.393	0.098	0.442	0.439	0.444	0.1	600
