# Supplementary material for: The tetracycline resistome is shaped by selection for specific resistance mechanisms by each antibiotic generation
Source: Nat Commun. 2025 Feb 7;16:1452. doi: 10.1038/s41467-025-56425-5 (PMC11806011; doi:10.1038/s41467-025-56425-5)
Supplement: Supplementary file 6 — Source Data [file 41467_2025_56425_MOESM6_ESM.zip › data/plateReader/EXP20220503/220504_20220503_19_20.xls]

## Sheet: Sheet1
Software Version	3.11.19
Procedure Details
Plate Type	96 WELL PLATE
Eject plate on completion
Shake	Linear: 0:30 (MM:SS)
	Frequency: 567 cpm (3 mm)
Read	Absorbance Endpoint
	Full Plate
	Wavelengths: 600
	Read Speed: Normal, Delay: 100 msec, Measurements/Data Point: 8
Results
Actual Temperature:	38.5
		1	2	3	4	5	6	7	8	9	10	11	12
	A	0.103	0.101	0.1	0.102	0.211	0.218	0.212	0.214	0.1	0.098	0.102	0.097	600
	B	0.1	0.099	0.102	0.096	0.131	0.131	0.134	0.137	0.097	0.1	0.099	0.097	600
	C	0.097	0.099	0.098	0.098	0.104	0.109	0.11	0.1	0.099	0.103	0.099	0.099	600
	D	0.097	0.105	0.098	0.1	0.117	0.105	0.104	0.098	0.127	0.106	0.163	0.095	600
	E	0.103	0.118	0.1	0.095	0.141	0.139	0.167	0.097	0.266	0.276	0.269	0.097	600
	F	0.327	0.248	0.261	0.095	0.289	0.29	0.276	0.098	0.335	0.342	0.338	0.099	600
	G	0.392	0.432	0.41	0.097	0.376	0.375	0.345	0.098	0.431	0.427	0.408	0.096	600
	H	0.344	0.369	0.383	0.095	0.384	0.402	0.377	0.1	0.434	0.451	0.416	0.099	600
