# Supplementary material for: The tetracycline resistome is shaped by selection for specific resistance mechanisms by each antibiotic generation
Source: Nat Commun. 2025 Feb 7;16:1452. doi: 10.1038/s41467-025-56425-5 (PMC11806011; doi:10.1038/s41467-025-56425-5)
Supplement: Supplementary file 6 — Source Data [file 41467_2025_56425_MOESM6_ESM.zip › data/plateReader/EXP20220503/220504_20220503_15_20.xls]

## Sheet: Sheet1
Software Version	3.11.19
Procedure Details
Plate Type	96 WELL PLATE
Eject plate on completion
Shake	Linear: 0:30 (MM:SS)
	Frequency: 567 cpm (3 mm)
Read	Absorbance Endpoint
	Full Plate
	Wavelengths: 600
	Read Speed: Normal, Delay: 100 msec, Measurements/Data Point: 8
Results
Actual Temperature:	38.5
		1	2	3	4	5	6	7	8	9	10	11	12
	A	0.101	0.102	0.102	0.096	0.209	0.212	0.208	0.207	0.096	0.096	0.095	0.098	600
	B	0.1	0.102	0.1	0.099	0.166	0.156	0.2	0.13	0.098	0.097	0.098	0.096	600
	C	0.112	0.184	0.125	0.098	0.225	0.225	0.215	0.098	0.23	0.239	0.242	0.098	600
	D	0.244	0.216	0.216	0.098	0.258	0.256	0.238	0.097	0.241	0.256	0.26	0.096	600
	E	0.278	0.257	0.244	0.095	0.277	0.278	0.263	0.1	0.279	0.274	0.281	0.097	600
	F	0.316	0.304	0.281	0.095	0.3	0.283	0.281	0.097	0.339	0.344	0.351	0.098	600
	G	0.43	0.412	0.362	0.098	0.347	0.351	0.342	0.098	0.398	0.369	0.387	0.096	600
	H	0.413	0.366	0.361	0.096	0.397	0.364	0.376	0.097	0.413	0.407	0.405	0.096	600
