# Supplementary material for: The tetracycline resistome is shaped by selection for specific resistance mechanisms by each antibiotic generation
Source: Nat Commun. 2025 Feb 7;16:1452. doi: 10.1038/s41467-025-56425-5 (PMC11806011; doi:10.1038/s41467-025-56425-5)
Supplement: Supplementary file 6 — Source Data [file 41467_2025_56425_MOESM6_ESM.zip › data/plateReader/EXP20220503/220504_20220503_17_20.xls]

## Sheet: Sheet1
Software Version	3.11.19
Procedure Details
Plate Type	96 WELL PLATE
Eject plate on completion
Shake	Linear: 0:30 (MM:SS)
	Frequency: 567 cpm (3 mm)
Read	Absorbance Endpoint
	Full Plate
	Wavelengths: 600
	Read Speed: Normal, Delay: 100 msec, Measurements/Data Point: 8
Results
Actual Temperature:	38.5
		1	2	3	4	5	6	7	8	9	10	11	12
	A	0.103	0.104	0.102	0.097	0.212	0.213	0.215	0.202	0.098	0.099	0.096	0.099	600
	B	0.099	0.101	0.102	0.1	0.165	0.152	0.156	0.133	0.146	0.147	0.143	0.097	600
	C	0.1	0.102	0.104	0.101	0.207	0.185	0.205	0.105	0.223	0.213	0.218	0.097	600
	D	0.389	0.414	0.411	0.097	0.417	0.441	0.42	0.096	0.416	0.417	0.401	0.095	600
	E	0.407	0.402	0.431	0.101	0.452	0.426	0.416	0.096	0.405	0.414	0.412	0.099	600
	F	0.41	0.417	0.435	0.1	0.42	0.433	0.408	0.103	0.427	0.403	0.405	0.097	600
	G	0.384	0.424	0.393	0.098	0.401	0.432	0.411	0.097	0.447	0.396	0.396	0.098	600
	H	0.419	0.416	0.384	0.104	0.399	0.424	0.412	0.102	0.406	0.397	0.408	0.096	600
