# Supplementary material for: The tetracycline resistome is shaped by selection for specific resistance mechanisms by each antibiotic generation
Source: Nat Commun. 2025 Feb 7;16:1452. doi: 10.1038/s41467-025-56425-5 (PMC11806011; doi:10.1038/s41467-025-56425-5)
Supplement: Supplementary file 6 — Source Data [file 41467_2025_56425_MOESM6_ESM.zip › data/plateReader/EXP20220503/220504_20220503_09_20.xls]

## Sheet: Sheet1
Software Version	3.11.19
Procedure Details
Plate Type	96 WELL PLATE
Eject plate on completion
Shake	Linear: 0:30 (MM:SS)
	Frequency: 567 cpm (3 mm)
Read	Absorbance Endpoint
	Full Plate
	Wavelengths: 600
	Read Speed: Normal, Delay: 100 msec, Measurements/Data Point: 8
Results
Actual Temperature:	38.5
		1	2	3	4	5	6	7	8	9	10	11	12
	A	0.102	0.099	0.097	0.102	0.209	0.209	0.209	0.211	0.099	0.096	0.097	0.097	600
	B	0.099	0.095	0.098	0.1	0.123	0.125	0.122	0.136	0.095	0.096	0.095	0.095	600
	C	0.1	0.102	0.097	0.099	0.099	0.102	0.099	0.1	0.114	0.095	0.096	0.097	600
	D	0.098	0.102	0.097	0.1	0.1	0.1	0.15	0.195	0.096	0.101	0.1	0.097	600
	E	0.101	0.099	0.096	0.098	0.095	0.148	0.196	0.099	0.18	0.107	0.097	0.101	600
	F	0.097	0.097	0.096	0.096	0.098	0.101	0.097	0.096	0.099	0.098	0.099	0.098	600
	G	0.264	0.303	0.231	0.101	0.1	0.098	0.099	0.098	0.104	0.12	0.194	0.095	600
	H	0.382	0.318	0.329	0.098	0.321	0.322	0.334	0.096	0.32	0.328	0.332	0.101	600
