# Supplementary material for: The tetracycline resistome is shaped by selection for specific resistance mechanisms by each antibiotic generation
Source: Nat Commun. 2025 Feb 7;16:1452. doi: 10.1038/s41467-025-56425-5 (PMC11806011; doi:10.1038/s41467-025-56425-5)
Supplement: Supplementary file 6 — Source Data [file 41467_2025_56425_MOESM6_ESM.zip › data/plateReader/EXP20220415A/220415_20220415A_01_20.xls]

## Sheet: Sheet1
Software Version	3.11.19
Procedure Details
Plate Type	96 WELL PLATE
Eject plate on completion
Shake	Linear: 0:30 (MM:SS)
	Frequency: 567 cpm (3 mm)
Read	Absorbance Endpoint
	Full Plate
	Wavelengths: 600
	Read Speed: Normal, Delay: 100 msec, Measurements/Data Point: 8
Results
Actual Temperature:	38.6
		1	2	3	4	5	6	7	8	9	10	11	12
	A	0.254	0.266	0.26	0.092	0.3	0.287	0.286	0.091	0.092	0.091	0.109	0.101	600
	B	0.319	0.301	0.297	0.092	0.302	0.313	0.307	0.09	0.272	0.287	0.275	0.088	600
	C	0.31	0.324	0.318	0.09	0.316	0.313	0.305	0.089	0.287	0.291	0.288	0.089	600
	D	0.326	0.312	0.31	0.093	0.308	0.304	0.297	0.089	0.294	0.305	0.31	0.091	600
	E	0.317	0.305	0.303	0.092	0.303	0.286	0.295	0.093	0.301	0.299	0.325	0.087	600
	F	0.316	0.312	0.298	0.092	0.312	0.306	0.306	0.091	0.298	0.323	0.319	0.092	600
	G	0.313	0.297	0.288	0.094	0.3	0.301	0.296	0.088	0.31	0.308	0.308	0.093	600
	H	0.303	0.278	0.303	0.091	0.295	0.296	0.284	0.086	0.303	0.297	0.298	0.088	600
