# Supplementary material for: The tetracycline resistome is shaped by selection for specific resistance mechanisms by each antibiotic generation
Source: Nat Commun. 2025 Feb 7;16:1452. doi: 10.1038/s41467-025-56425-5 (PMC11806011; doi:10.1038/s41467-025-56425-5)
Supplement: Supplementary file 6 — Source Data [file 41467_2025_56425_MOESM6_ESM.zip › data/plateReader/EXP20220415A/EXP20220415A_SUMMARY.xlsx]

## Sheet: Sheet1
20220415A_02_20
	1	2	3	4	5	6	7	8	9	10	11	12			1	2	3	4	5	6	7	8	9	10	11	12		TET	1	2	3	4	OXY	5	6	7	8	CTC	9	10	11	12
A	0.254	0.266	0.26	0.092	0.3	0.287	0.286	0.091	0.092	0.091	0.109	0.101	600	A														32					32					64
B	0.319	0.301	0.297	0.092	0.302	0.313	0.307	0.09	0.272	0.287	0.275	0.088	600	B														16					16					32
C	0.31	0.324	0.318	0.09	0.316	0.313	0.305	0.089	0.287	0.291	0.288	0.089	600	C														8					8					16
D	0.326	0.312	0.31	0.093	0.308	0.304	0.297	0.089	0.294	0.305	0.31	0.091	600	D														4					4					8
E	0.317	0.305	0.303	0.092	0.303	0.286	0.295	0.093	0.301	0.299	0.325	0.087	600	E														2					2					4
F	0.316	0.312	0.298	0.092	0.312	0.306	0.306	0.091	0.298	0.323	0.319	0.092	600	F														1					1					2
G	0.313	0.297	0.288	0.094	0.3	0.301	0.296	0.088	0.31	0.308	0.308	0.093	600	G														0.5					0.5					1
H	0.303	0.278	0.303	0.091	0.295	0.296	0.284	0.086	0.303	0.297	0.298	0.088	600	H														0					0					0
20220415A_02_20
	1	2	3	4	5	6	7	8	9	10	11	12			1	2	3	4	5	6	7	8	9	10	11	12
A	0.094	0.096	0.09	0.095	0.095	0.092	0.093	0.095	0.288	0.284	0.286	0.098	600	32
B	0.129	0.142	0.161	0.092	0.091	0.094	0.095	0.095	0.344	0.347	0.335	0.1	600	16
C	0.25	0.216	0.236	0.092	0.101	0.098	0.1	0.094	0.358	0.349	0.337	0.09	600	8
D	0.322	0.313	0.308	0.092	0.139	0.147	0.154	0.095	0.344	0.332	0.339	0.092	600	4
E	0.318	0.33	0.342	0.088	0.246	0.25	0.226	0.092	0.337	0.336	0.346	0.09	600	2
F	0.31	0.32	0.325	0.089	0.327	0.329	0.321	0.094	0.333	0.336	0.34	0.092	600	1
G	0.324	0.317	0.328	0.09	0.35	0.339	0.337	0.093	0.327	0.331	0.342	0.091	600	0.5
H	0.313	0.313	0.322	0.088	0.307	0.318	0.32	0.095	0.323	0.326	0.325	0.091	600	0
																											code	mech	gene	TET	OXY	CTC	DOX	MIN	MET
																											368	EFF	tetE	>32	>32	64	32	8	>32
