# Supplementary material for: The tetracycline resistome is shaped by selection for specific resistance mechanisms by each antibiotic generation
Source: Nat Commun. 2025 Feb 7;16:1452. doi: 10.1038/s41467-025-56425-5 (PMC11806011; doi:10.1038/s41467-025-56425-5)
Supplement: Supplementary file 6 — Source Data [file 41467_2025_56425_MOESM6_ESM.zip › data/plateReader/EXP20220415A/220415_20220415A_02_20.xls]

## Sheet: Sheet1
Software Version	3.11.19
Procedure Details
Plate Type	96 WELL PLATE
Eject plate on completion
Shake	Linear: 0:30 (MM:SS)
	Frequency: 567 cpm (3 mm)
Read	Absorbance Endpoint
	Full Plate
	Wavelengths: 600
	Read Speed: Normal, Delay: 100 msec, Measurements/Data Point: 8
Results
Actual Temperature:	38.6
		1	2	3	4	5	6	7	8	9	10	11	12
	A	0.094	0.096	0.09	0.095	0.095	0.092	0.093	0.095	0.288	0.284	0.286	0.098	600
	B	0.129	0.142	0.161	0.092	0.091	0.094	0.095	0.095	0.344	0.347	0.335	0.1	600
	C	0.25	0.216	0.236	0.092	0.101	0.098	0.1	0.094	0.358	0.349	0.337	0.09	600
	D	0.322	0.313	0.308	0.092	0.139	0.147	0.154	0.095	0.344	0.332	0.339	0.092	600
	E	0.318	0.33	0.342	0.088	0.246	0.25	0.226	0.092	0.337	0.336	0.346	0.09	600
	F	0.31	0.32	0.325	0.089	0.327	0.329	0.321	0.094	0.333	0.336	0.34	0.092	600
	G	0.324	0.317	0.328	0.09	0.35	0.339	0.337	0.093	0.327	0.331	0.342	0.091	600
	H	0.313	0.313	0.322	0.088	0.307	0.318	0.32	0.095	0.323	0.326	0.325	0.091	600
