# Supplementary material for: The tetracycline resistome is shaped by selection for specific resistance mechanisms by each antibiotic generation
Source: Nat Commun. 2025 Feb 7;16:1452. doi: 10.1038/s41467-025-56425-5 (PMC11806011; doi:10.1038/s41467-025-56425-5)
Supplement: Supplementary file 6 — Source Data [file 41467_2025_56425_MOESM6_ESM.zip › data/plateReader/EXP20220505/EXP20220505_SUMMARY.xlsx]

## Sheet: Sheet1
20220505_01
	1	2	3	4	5	6	7	8	9	10	11	12			1	2	3	4	5	6	7	8	9	10	11	12		TIG	1	2	3	4	OMA	5	6	7	8	ERA	9	10	11	12
A	0.102	0.1	0.098	0.097	0.217	0.211	0.21	0.209	0.096	0.102	0.096	0.101	600	A														16					64					8								code	TIG	OMA	ERA
B	0.101	0.097	0.095	0.097	0.125	0.127	0.127	0.131	0.097	0.101	0.1	0.095	600	B														8					32					4								363	0.5	2	0.25
C	0.098	0.096	0.098	0.097	0.103	0.1	0.102	0.099	0.103	0.097	0.1	0.097	600	C														4					16					2								355	8	64	4
D	0.101	0.098	0.098	0.096	0.1	0.097	0.1	0.094	0.101	0.099	0.098	0.097	600	D														2					8					1
E	0.102	0.098	0.097	0.098	0.099	0.097	0.102	0.095	0.099	0.099	0.097	0.096	600	E														1					4					0.5
F	0.098	0.103	0.096	0.094	0.098	0.1	0.099	0.095	0.098	0.098	0.099	0.099	600	F														0.5					2					0.25
G	0.247	0.159	0.237	0.095	0.111	0.114	0.108	0.096	0.266	0.274	0.256	0.096	600	G					*	*	*							0.25					1	*	*	*		0.125
H	0.372	0.412	0.446	0.098	0.407	0.402	0.407	0.097	0.443	0.415	0.459	0.101	600	H														0					0					0
20220505_02
	1	2	3	4	5	6	7	8	9	10	11	12			1	2	3	4	5	6	7	8	9	10	11	12		TIG	1	2	3	4	OMA	5	6	7	8	ERA	9	10	11	12
A	0.104	0.105	0.098	0.095	0.209	0.211	0.214	0.215	0.097	0.097	0.099	0.099	600	A														16					64					8
B	0.099	0.102	0.099	0.094	0.175	0.174	0.172	0.137	0.099	0.105	0.105	0.097	600	B														8					32					4
C	0.137	0.13	0.163	0.097	0.249	0.238	0.237	0.096	0.241	0.245	0.259	0.098	600	C									*	*	*			4					16					2	*	*	*
D	0.243	0.218	0.193	0.097	0.254	0.251	0.242	0.096	0.254	0.259	0.267	0.097	600	D														2					8					1
E	0.311	0.257	0.241	0.096	0.268	0.252	0.249	0.098	0.281	0.285	0.297	0.099	600	E														1					4					0.5
F	0.311	0.315	0.279	0.096	0.28	0.269	0.269	0.095	0.34	0.348	0.363	0.094	600	F														0.5					2					0.25
G	0.378	0.4	0.365	0.098	0.337	0.324	0.335	0.097	0.403	0.374	0.411	0.099	600	G														0.25					1					0.125
H	0.389	0.377	0.38	0.101	0.362	0.371	0.39	0.094	0.387	0.39	0.37	0.098	600	H														0					0					0
