# Supplementary material for: The tetracycline resistome is shaped by selection for specific resistance mechanisms by each antibiotic generation
Source: Nat Commun. 2025 Feb 7;16:1452. doi: 10.1038/s41467-025-56425-5 (PMC11806011; doi:10.1038/s41467-025-56425-5)
Supplement: Supplementary file 6 — Source Data [file 41467_2025_56425_MOESM6_ESM.zip › data/plateReader/EXP20220505/220506_20220505_02_20.xls]

## Sheet: Sheet1
Software Version	3.11.19
Procedure Details
Plate Type	96 WELL PLATE
Eject plate on completion
Shake	Linear: 0:30 (MM:SS)
	Frequency: 567 cpm (3 mm)
Read	Absorbance Endpoint
	Full Plate
	Wavelengths: 600
	Read Speed: Normal, Delay: 100 msec, Measurements/Data Point: 8
Results
Actual Temperature:	38.6
		1	2	3	4	5	6	7	8	9	10	11	12
	A	0.104	0.105	0.098	0.095	0.209	0.211	0.214	0.215	0.097	0.097	0.099	0.099	600
	B	0.099	0.102	0.099	0.094	0.175	0.174	0.172	0.137	0.099	0.105	0.105	0.097	600
	C	0.137	0.13	0.163	0.097	0.249	0.238	0.237	0.096	0.241	0.245	0.259	0.098	600
	D	0.243	0.218	0.193	0.097	0.254	0.251	0.242	0.096	0.254	0.259	0.267	0.097	600
	E	0.311	0.257	0.241	0.096	0.268	0.252	0.249	0.098	0.281	0.285	0.297	0.099	600
	F	0.311	0.315	0.279	0.096	0.28	0.269	0.269	0.095	0.34	0.348	0.363	0.094	600
	G	0.378	0.4	0.365	0.098	0.337	0.324	0.335	0.097	0.403	0.374	0.411	0.099	600
	H	0.389	0.377	0.38	0.101	0.362	0.371	0.39	0.094	0.387	0.39	0.37	0.098	600
