# Supplementary material for: The tetracycline resistome is shaped by selection for specific resistance mechanisms by each antibiotic generation
Source: Nat Commun. 2025 Feb 7;16:1452. doi: 10.1038/s41467-025-56425-5 (PMC11806011; doi:10.1038/s41467-025-56425-5)
Supplement: Supplementary file 6 — Source Data [file 41467_2025_56425_MOESM6_ESM.zip › data/plateReader/EXP20220424/220425_20220424_02_20.xls]

## Sheet: Sheet1
Software Version	3.11.19
Procedure Details
Plate Type	96 WELL PLATE
Eject plate on completion
Shake	Linear: 0:30 (MM:SS)
	Frequency: 567 cpm (3 mm)
Read	Absorbance Endpoint
	Full Plate
	Wavelengths: 600
	Read Speed: Normal, Delay: 100 msec, Measurements/Data Point: 8
Results
Actual Temperature:	38.6
		1	2	3	4	5	6	7	8	9	10	11	12
	A	0.144	0.129	0.137	0.138	0.143	0.135	0.136	0.159	0.144	0.181	0.165	0.2	600
	B	0.102	0.099	0.101	0.1	0.103	0.103	0.098	0.1	0.102	0.105	0.101	0.103	600
	C	0.097	0.096	0.095	0.093	0.23	0.095	0.211	0.099	0.093	0.096	0.098	0.097	600
	D	0.097	0.097	0.104	0.097	0.2	0.188	0.209	0.097	0.174	0.191	0.101	0.096	600
	E	0.131	0.148	0.15	0.094	0.221	0.218	0.218	0.094	0.189	0.198	0.174	0.094	600
	F	0.234	0.267	0.28	0.092	0.281	0.282	0.293	0.092	0.24	0.249	0.246	0.099	600
	G	0.269	0.336	0.344	0.093	0.325	0.323	0.305	0.097	0.309	0.318	0.307	0.097	600
	H	0.274	0.286	0.288	0.093	0.431	0.415	0.422	0.097	0.408	0.423	0.408	0.096	600
