# Supplementary material for: The tetracycline resistome is shaped by selection for specific resistance mechanisms by each antibiotic generation
Source: Nat Commun. 2025 Feb 7;16:1452. doi: 10.1038/s41467-025-56425-5 (PMC11806011; doi:10.1038/s41467-025-56425-5)
Supplement: Supplementary file 6 — Source Data [file 41467_2025_56425_MOESM6_ESM.zip › data/plateReader/EXP20220424/220425_20220424_10_20.xls]

## Sheet: Sheet1
Software Version	3.11.19
Procedure Details
Plate Type	96 WELL PLATE
Eject plate on completion
Shake	Linear: 0:30 (MM:SS)
	Frequency: 567 cpm (3 mm)
Read	Absorbance Endpoint
	Full Plate
	Wavelengths: 600
	Read Speed: Normal, Delay: 100 msec, Measurements/Data Point: 8
Results
Actual Temperature:	38.5
		1	2	3	4	5	6	7	8	9	10	11	12
	A	0.14	0.134	0.131	0.135	0.131	0.128	0.131	0.136	0.141	0.137	0.137	0.14	600
	B	0.108	0.116	0.111	0.107	0.111	0.109	0.108	0.11	0.109	0.111	0.108	0.108	600
	C	0.104	0.103	0.103	0.101	0.1	0.104	0.105	0.101	0.101	0.104	0.114	0.102	600
	D	0.102	0.102	0.101	0.099	0.116	0.154	0.098	0.098	0.099	0.102	0.099	0.105	600
	E	0.234	0.119	0.11	0.101	0.267	0.284	0.265	0.095	0.098	0.113	0.105	0.096	600
	F	0.181	0.175	0.213	0.099	0.348	0.354	0.358	0.095	0.33	0.224	0.24	0.095	600
	G	0.297	0.212	0.247	0.096	0.285	0.328	0.34	0.094	0.345	0.386	0.353	0.093	600
	H	0.342	0.381	0.376	0.095	0.334	0.323	0.382	0.104	0.402	0.434	0.427	0.097	600
