# Supplementary material for: The tetracycline resistome is shaped by selection for specific resistance mechanisms by each antibiotic generation
Source: Nat Commun. 2025 Feb 7;16:1452. doi: 10.1038/s41467-025-56425-5 (PMC11806011; doi:10.1038/s41467-025-56425-5)
Supplement: Supplementary file 6 — Source Data [file 41467_2025_56425_MOESM6_ESM.zip › data/plateReader/EXP20220424/220425_20220424_12_20.xls]

## Sheet: Sheet1
Software Version	3.11.19
Procedure Details
Plate Type	96 WELL PLATE
Eject plate on completion
Shake	Linear: 0:30 (MM:SS)
	Frequency: 567 cpm (3 mm)
Read	Absorbance Endpoint
	Full Plate
	Wavelengths: 600
	Read Speed: Normal, Delay: 100 msec, Measurements/Data Point: 8
Results
Actual Temperature:	38.5
		1	2	3	4	5	6	7	8	9	10	11	12
	A	1.6	1.593	1.657	1.696	1.73	1.772	1.649	1.394	1.601	1.467	1.462	1.423	600
	B	0.765	0.939	0.863	0.953	0.921	0.834	0.805	0.933	0.828	0.805	0.949	0.76	600
	C	0.163	0.43	0.213	0.396	0.387	0.224	0.169	0.145	0.155	0.237	0.339	0.149	600
	D	0.183	0.179	0.211	0.699	0.103	0.104	0.104	0.103	0.124	0.191	0.202	0.113	600
	E	0.221	0.237	0.225	0.168	0.206	0.156	0.208	0.099	0.247	0.247	0.232	0.101	600
	F	0.235	0.226	0.224	0.097	0.262	0.266	0.243	0.102	0.255	0.259	0.286	0.095	600
	G	0.284	0.283	0.289	0.098	0.292	0.29	0.289	0.097	0.314	0.327	0.326	0.1	600
	H	0.351	0.332	0.321	0.093	0.355	0.391	0.344	0.096	0.318	0.31	0.328	0.097	600
