# Supplementary material for: The tetracycline resistome is shaped by selection for specific resistance mechanisms by each antibiotic generation
Source: Nat Commun. 2025 Feb 7;16:1452. doi: 10.1038/s41467-025-56425-5 (PMC11806011; doi:10.1038/s41467-025-56425-5)
Supplement: Supplementary file 6 — Source Data [file 41467_2025_56425_MOESM6_ESM.zip › data/plateReader/EXP20220424/220425_20220424_04_20.xls]

## Sheet: Sheet1
Software Version	3.11.19
Procedure Details
Plate Type	96 WELL PLATE
Eject plate on completion
Shake	Linear: 0:30 (MM:SS)
	Frequency: 567 cpm (3 mm)
Read	Absorbance Endpoint
	Full Plate
	Wavelengths: 600
	Read Speed: Normal, Delay: 100 msec, Measurements/Data Point: 8
Results
Actual Temperature:	38.6
		1	2	3	4	5	6	7	8	9	10	11	12
	A	0.247	0.25	0.211	0.218	0.244	0.281	0.168	0.203	0.2	0.198	0.206	0.208	600
	B	0.162	0.155	0.157	0.147	0.138	0.14	0.161	0.151	0.24	0.22	0.235	0.148	600
	C	0.106	0.108	0.107	0.105	0.105	0.107	0.11	0.108	0.282	0.294	0.298	0.106	600
	D	0.198	0.296	0.253	0.099	0.165	0.239	0.228	0.097	0.324	0.33	0.343	0.1	600
	E	0.265	0.297	0.281	0.098	0.296	0.295	0.287	0.096	0.363	0.383	0.37	0.098	600
	F	0.284	0.342	0.349	0.099	0.358	0.357	0.334	0.097	0.43	0.393	0.38	0.096	600
	G	0.319	0.379	0.358	0.098	0.386	0.406	0.384	0.096	0.391	0.376	0.396	0.093	600
	H	0.353	0.36	0.356	0.1	0.394	0.404	0.408	0.093	0.383	0.369	0.351	0.1	600
