# Supplementary material for: The tetracycline resistome is shaped by selection for specific resistance mechanisms by each antibiotic generation
Source: Nat Commun. 2025 Feb 7;16:1452. doi: 10.1038/s41467-025-56425-5 (PMC11806011; doi:10.1038/s41467-025-56425-5)
Supplement: Supplementary file 6 — Source Data [file 41467_2025_56425_MOESM6_ESM.zip › data/plateReader/EXP20220424/220425_20220424_08_20.xls]

## Sheet: Sheet1
Software Version	3.11.19
Procedure Details
Plate Type	96 WELL PLATE
Eject plate on completion
Shake	Linear: 0:30 (MM:SS)
	Frequency: 567 cpm (3 mm)
Read	Absorbance Endpoint
	Full Plate
	Wavelengths: 600
	Read Speed: Normal, Delay: 100 msec, Measurements/Data Point: 8
Results
Actual Temperature:	38.5
		1	2	3	4	5	6	7	8	9	10	11	12
	A	0.553	0.519	0.862	0.806	0.726	0.746	0.706	0.704	0.706	0.703	0.699	0.703	600
	B	0.34	0.285	0.388	0.322	0.471	0.406	0.455	0.441	0.571	0.451	0.552	0.408	600
	C	0.104	0.107	0.105	0.105	0.108	0.11	0.117	0.111	0.107	0.104	0.106	0.102	600
	D	0.157	0.211	0.115	0.097	0.095	0.096	0.093	0.092	0.099	0.095	0.095	0.098	600
	E	0.256	0.235	0.221	0.096	0.093	0.096	0.091	0.095	0.099	0.095	0.099	0.095	600
	F	0.306	0.292	0.274	0.098	0.092	0.094	0.093	0.093	0.093	0.096	0.096	0.095	600
	G	0.321	0.324	0.303	0.096	0.096	0.092	0.094	0.096	0.096	0.093	0.1	0.094	600
	H	0.393	0.41	0.409	0.096	0.094	0.096	0.111	0.094	0.092	0.094	0.097	0.093	600
