# Supplementary material for: The tetracycline resistome is shaped by selection for specific resistance mechanisms by each antibiotic generation
Source: Nat Commun. 2025 Feb 7;16:1452. doi: 10.1038/s41467-025-56425-5 (PMC11806011; doi:10.1038/s41467-025-56425-5)
Supplement: Supplementary file 6 — Source Data [file 41467_2025_56425_MOESM6_ESM.zip › data/plateReader/EXP20220424/220425_20220424_14_20.xls]

## Sheet: Sheet1
Software Version	3.11.19
Procedure Details
Plate Type	96 WELL PLATE
Eject plate on completion
Shake	Linear: 0:30 (MM:SS)
	Frequency: 567 cpm (3 mm)
Read	Absorbance Endpoint
	Full Plate
	Wavelengths: 600
	Read Speed: Normal, Delay: 100 msec, Measurements/Data Point: 8
Results
Actual Temperature:	38.5
		1	2	3	4	5	6	7	8	9	10	11	12
	A	1.398	1.466	1.703	1.661	1.496	1.656	1.64	1.597	1.509	1.421	1.504	1.5	600
	B	0.867	0.829	0.964	0.966	0.817	0.87	0.891	0.908	0.802	0.779	0.989	0.867	600
	C	0.194	0.376	0.447	0.221	0.447	0.165	0.46	0.179	0.152	0.146	0.146	0.227	600
	D	0.171	0.153	0.11	0.103	0.277	0.26	0.256	0.106	0.105	0.11	0.108	0.109	600
	E	0.169	0.19	0.2	0.099	0.23	0.219	0.226	0.098	0.102	0.101	0.101	0.101	600
	F	0.231	0.213	0.206	0.095	0.236	0.227	0.226	0.092	0.104	0.098	0.102	0.096	600
	G	0.278	0.258	0.248	0.098	0.255	0.254	0.247	0.094	0.203	0.212	0.227	0.098	600
	H	0.383	0.4	0.394	0.098	0.348	0.371	0.358	0.092	0.38	0.379	0.386	0.097	600
