# Supplementary material for: The tetracycline resistome is shaped by selection for specific resistance mechanisms by each antibiotic generation
Source: Nat Commun. 2025 Feb 7;16:1452. doi: 10.1038/s41467-025-56425-5 (PMC11806011; doi:10.1038/s41467-025-56425-5)
Supplement: Supplementary file 6 — Source Data [file 41467_2025_56425_MOESM6_ESM.zip › data/plateReader/EXP20220424/220425_20220424_06_20.xls]

## Sheet: Sheet1
Software Version	3.11.19
Procedure Details
Plate Type	96 WELL PLATE
Eject plate on completion
Shake	Linear: 0:30 (MM:SS)
	Frequency: 567 cpm (3 mm)
Read	Absorbance Endpoint
	Full Plate
	Wavelengths: 600
	Read Speed: Normal, Delay: 100 msec, Measurements/Data Point: 8
Results
Actual Temperature:	38.6
		1	2	3	4	5	6	7	8	9	10	11	12
	A	0.235	0.261	0.254	0.241	0.24	0.266	0.262	0.228	0.244	0.242	0.229	0.236	600
	B	0.161	0.157	0.151	0.153	0.137	0.138	0.138	0.135	0.144	0.139	0.13	0.132	600
	C	0.11	0.104	0.105	0.107	0.101	0.102	0.1	0.1	0.101	0.102	0.104	0.105	600
	D	0.21	0.186	0.183	0.097	0.099	0.098	0.103	0.099	0.187	0.207	0.204	0.098	600
	E	0.278	0.248	0.227	0.097	0.192	0.183	0.186	0.097	0.256	0.263	0.266	0.097	600
	F	0.288	0.265	0.254	0.093	0.248	0.254	0.25	0.095	0.274	0.287	0.29	0.1	600
	G	0.309	0.28	0.286	0.098	0.294	0.302	0.294	0.093	0.284	0.312	0.32	0.098	600
	H	0.392	0.4	0.405	0.096	0.392	0.413	0.388	0.093	0.377	0.422	0.399	0.093	600
