# Supplementary material for: The tetracycline resistome is shaped by selection for specific resistance mechanisms by each antibiotic generation
Source: Nat Commun. 2025 Feb 7;16:1452. doi: 10.1038/s41467-025-56425-5 (PMC11806011; doi:10.1038/s41467-025-56425-5)
Supplement: Supplementary file 6 — Source Data [file 41467_2025_56425_MOESM6_ESM.zip › data/plateReader/EXP20220424/EXP20220424_SUMMARY.xlsx]

## Sheet: Sheet1
code	TET	OXY	CTC	DOX	MIN	MET			code	multiply	OD	dil		code	TET	OXY	CTC	DOX	MIN	MET
335		1					1		335	1	0.44	0.0102273		335		128
336		1					1		336	1	0.37	0.0121622		336		128
337	1	1				1	3		337	3	0.36	0.0375		337	256	512				256
340	1	1				1	3		340	3	0.45	0.03		340	128	256				128
365		1					1		365	1	0.46	0.00978261		365		64
368	1	1	1			1	4		368	4	0.48	0.0375		368	256	256	128			128
341					1		1		341	1	0.45	0.01		341					64
342					1		1		342	1	0.42	0.0107143		342					256
343					1		1		343	1	0.49	0.00918367		343					64
344	1		1	1	1	1	5		344	5	0.4	0.05625		344	64		128	64	128	64
351						1	1		351	1	0.42	0.0107143		351						32
352	1	1	1			1	4		352	4	0.43	0.0418605		352	256	128	128			256
353	1	1				1	3		353	3	0.42	0.0321429		353	128	64				256
355	1	1	1	1		1	5		355	5	0.35	0.0642857		355	256	128	256	128		256
366						1	1		366	1	0.47	0.00957447		366						32
	7	9	4	2	4	9

## Sheet: Sheet2
plate #	1-3	5-7	9-11	abx
1	337	340	368	TET
2	344	352	353	TET
3	355			TET
4	335	336	337	OXY
5	340	365	368	OXY
6	352	353	355	OXY
7	368	344	352	CTC
8	355			CTC
9	344	355		DOX
10	341	342	343	MIN
11	344			MIN
12	337	340	368	MET
13	344	351	352	MET
14	353	355	366	MET

## Sheet: Sheet3
20220424_01
	1	2	3	4	5	6	7	8	9	10	11	12		TET	337	337	337	4	340	340	340	8	368	368	368	12
A	0.17	0.154	0.149	0.131	0.151	0.137	0.134	0.144	0.15	0.183	0.204	0.171	600	512
B	0.102	0.098	0.104	0.099	0.106	0.102	0.103	0.1	0.1	0.101	0.1	0.103	600	256															366
C	0.173	0.257	0.242	0.098	0.096	0.095	0.096	0.097	0.135	0.191	0.148	0.095	600	128
D	0.248	0.293	0.334	0.097	0.185	0.111	0.154	0.095	0.276	0.277	0.265	0.097	600	64
E	0.301	0.296	0.325	0.096	0.327	0.282	0.352	0.093	0.323	0.307	0.307	0.094	600	32
F	0.353	0.379	0.36	0.097	0.359	0.36	0.351	0.095	0.377	0.368	0.36	0.094	600	16
G	0.336	0.37	0.371	0.095	0.428	0.438	0.436	0.098	0.375	0.393	0.374	0.096	600	8
H	0.331	0.34	0.347	0.102	0.384	0.377	0.432	0.097	0.367	0.357	0.373	0.094	600	0
20220424_02
	1	2	3	4	5	6	7	8	9	10	11	12		TET	344	344	344	4	352	352	352	8	353	353	353	12
A	0.144	0.129	0.137	0.138	0.143	0.135	0.136	0.159	0.144	0.181	0.165	0.2	600	512
B	0.102	0.099	0.101	0.1	0.103	0.103	0.098	0.1	0.102	0.105	0.101	0.103	600	256
C	0.097	0.096	0.095	0.093	0.23	0.095	0.211	0.099	0.093	0.096	0.098	0.097	600	128
D	0.097	0.097	0.104	0.097	0.2	0.188	0.209	0.097	0.174	0.191	0.101	0.096	600	64
E	0.131	0.148	0.15	0.094	0.221	0.218	0.218	0.094	0.189	0.198	0.174	0.094	600	32
F	0.234	0.267	0.28	0.092	0.281	0.282	0.293	0.092	0.24	0.249	0.246	0.099	600	16
G	0.269	0.336	0.344	0.093	0.325	0.323	0.305	0.097	0.309	0.318	0.307	0.097	600	8
H	0.274	0.286	0.288	0.093	0.431	0.415	0.422	0.097	0.408	0.423	0.408	0.096	600	0
20220424_03
	1	2	3	4	5	6	7	8	9	10	11	12		TET	355	355	355	4	5	6	7	8	9	10	11	12
A	0.155	0.169	0.16	0.153	0.164	0.146	0.186	0.16	0.181	0.166	0.187	0.209	600	512
B	0.111	0.107	0.101	0.097	0.096	0.099	0.102	0.099	0.098	0.1	0.103	0.108	600	256
C	0.21	0.19	0.178	0.098	0.097	0.096	0.097	0.094	0.098	0.096	0.097	0.097	600	128
D	0.231	0.206	0.19	0.141	0.123	0.092	0.094	0.094	0.097	0.095	0.097	0.095	600	64
E	0.278	0.249	0.217	0.15	0.1	0.092	0.095	0.096	0.092	0.096	0.097	0.095	600	32
F	0.293	0.275	0.249	0.095	0.095	0.092	0.094	0.094	0.093	0.095	0.098	0.096	600	16
G	0.295	0.281	0.274	0.097	0.096	0.096	0.097	0.096	0.093	0.095	0.096	0.1	600	8
H	0.388	0.355	0.373	0.093	0.094	0.096	0.092	0.097	0.096	0.095	0.095	0.101	600	0
20220424_04
	1	2	3	4	5	6	7	8	9	10	11	12		OXY	335	335	335	4	336	336	336	8	337	337	337	12
A	0.247	0.25	0.211	0.218	0.244	0.281	0.168	0.203	0.2	0.198	0.206	0.208	600	512
B	0.162	0.155	0.157	0.147	0.138	0.14	0.161	0.151	0.24	0.22	0.235	0.148	600	256
C	0.106	0.108	0.107	0.105	0.105	0.107	0.11	0.108	0.282	0.294	0.298	0.106	600	128
D	0.198	0.296	0.253	0.099	0.165	0.239	0.228	0.097	0.324	0.33	0.343	0.1	600	64	*				*
E	0.265	0.297	0.281	0.098	0.296	0.295	0.287	0.096	0.363	0.383	0.37	0.098	600	32
F	0.284	0.342	0.349	0.099	0.358	0.357	0.334	0.097	0.43	0.393	0.38	0.096	600	16
G	0.319	0.379	0.358	0.098	0.386	0.406	0.384	0.096	0.391	0.376	0.396	0.093	600	8
H	0.353	0.36	0.356	0.1	0.394	0.404	0.408	0.093	0.383	0.369	0.351	0.1	600	0
20220424_05
	1	2	3	4	5	6	7	8	9	10	11	12		OXY	340	340	340	4	365	365	365	8	368	368	368	12
A	0.24	0.233	0.214	0.208	0.192	0.197	0.187	0.194	0.186	0.191	0.19	0.227	600	512
B	0.147	0.136	0.139	0.16	0.138	0.128	0.134	0.129	0.138	0.129	0.136	0.144	600	256
C	0.285	0.291	0.2	0.101	0.105	0.102	0.102	0.107	0.209	0.232	0.227	0.105	600	128
D	0.294	0.291	0.277	0.099	0.1	0.103	0.102	0.098	0.257	0.25	0.261	0.1	600	64
E	0.335	0.333	0.343	0.096	0.231	0.241	0.237	0.094	0.302	0.324	0.344	0.099	600	32
F	0.409	0.368	0.373	0.093	0.242	0.243	0.241	0.095	0.344	0.343	0.386	0.098	600	16
G	0.428	0.399	0.402	0.096	0.289	0.298	0.299	0.091	0.361	0.388	0.393	0.095	600	8
H	0.404	0.407	0.404	0.112	0.353	0.393	0.394	0.095	0.389	0.377	0.37	0.096	600	0
20220424_06
	1	2	3	4	5	6	7	8	9	10	11	12		OXY	352	352	352	4	353	353	353	8	355	355	355	12
A	0.235	0.261	0.254	0.241	0.24	0.266	0.262	0.228	0.244	0.242	0.229	0.236	600	512
B	0.161	0.157	0.151	0.153	0.137	0.138	0.138	0.135	0.144	0.139	0.13	0.132	600	256
C	0.11	0.104	0.105	0.107	0.101	0.102	0.1	0.1	0.101	0.102	0.104	0.105	600	128
D	0.21	0.186	0.183	0.097	0.099	0.098	0.103	0.099	0.187	0.207	0.204	0.098	600	64
E	0.278	0.248	0.227	0.097	0.192	0.183	0.186	0.097	0.256	0.263	0.266	0.097	600	32
F	0.288	0.265	0.254	0.093	0.248	0.254	0.25	0.095	0.274	0.287	0.29	0.1	600	16
G	0.309	0.28	0.286	0.098	0.294	0.302	0.294	0.093	0.284	0.312	0.32	0.098	600	8
H	0.392	0.4	0.405	0.096	0.392	0.413	0.388	0.093	0.377	0.422	0.399	0.093	600	0
20220424_07
	1	2	3	4	5	6	7	8	9	10	11	12		CTC	368	368	368	4	344	344	344	8	352	352	352	12
A	0.984	0.955	0.844	0.953	0.91	0.89	0.869	0.82	0.926	0.799	0.738	0.763	600	1024
B	0.524	0.426	0.464	0.428	0.619	0.731	0.528	0.491	0.625	0.797	0.812	0.4	600	512
C	0.106	0.118	0.135	0.118	0.137	0.12	0.113	0.116	0.114	0.147	0.143	0.099	600	256
D	0.099	0.096	0.096	0.101	0.095	0.095	0.094	0.093	0.098	0.099	0.1	0.098	600	128
E	0.166	0.117	0.151	0.099	0.322	0.289	0.33	0.097	0.207	0.214	0.229	0.096	600	64	*	*	*
F	0.28	0.275	0.292	0.094	0.355	0.355	0.359	0.096	0.323	0.307	0.313	0.095	600	32
G	0.363	0.331	0.341	0.097	0.353	0.336	0.342	0.096	0.334	0.359	0.321	0.097	600	16
H	0.332	0.354	0.366	0.096	0.331	0.344	0.351	0.097	0.416	0.426	0.405	0.095	600	0
20220424_08
	1	2	3	4	5	6	7	8	9	10	11	12		CTC	355	355	355	4	5	6	7	8	9	10	11	12
A	0.553	0.519	0.862	0.806	0.726	0.746	0.706	0.704	0.706	0.703	0.699	0.703	600	1024
B	0.34	0.285	0.388	0.322	0.471	0.406	0.455	0.441	0.571	0.451	0.552	0.408	600	512
C	0.104	0.107	0.105	0.105	0.108	0.11	0.117	0.111	0.107	0.104	0.106	0.102	600	256
D	0.157	0.211	0.115	0.097	0.095	0.096	0.093	0.092	0.099	0.095	0.095	0.098	600	128
E	0.256	0.235	0.221	0.096	0.093	0.096	0.091	0.095	0.099	0.095	0.099	0.095	600	64
F	0.306	0.292	0.274	0.098	0.092	0.094	0.093	0.093	0.093	0.096	0.096	0.095	600	32
G	0.321	0.324	0.303	0.096	0.096	0.092	0.094	0.096	0.096	0.093	0.1	0.094	600	16
H	0.393	0.41	0.409	0.096	0.094	0.096	0.111	0.094	0.092	0.094	0.097	0.093	600	0
20220424_09
	1	2	3	4	5	6	7	8	9	10	11	12		DOX	344	344	344	4	355	355	355	8	9	10	11	12
A	0.95	0.896	0.972	0.91	0.869	0.952	0.875	0.821	0.915	0.894	0.975	1.044	600	1024
B	0.491	0.483	0.465	0.443	0.451	0.437	0.394	0.413	0.446	0.441	0.404	0.4	600	512
C	0.14	0.112	0.112	0.115	0.115	0.123	0.116	0.189	0.161	0.111	0.141	0.116	600	256
D	0.105	0.113	0.118	0.119	0.109	0.118	0.099	0.113	0.111	0.116	0.103	0.098	600	128
E	0.097	0.097	0.104	0.12	0.097	0.097	0.108	0.099	0.094	0.098	0.098	0.098	600	64					*		*
F	0.264	0.251	0.229	0.097	0.177	0.178	0.195	0.096	0.097	0.097	0.095	0.097	600	32
G	0.266	0.285	0.289	0.094	0.244	0.251	0.258	0.095	0.094	0.097	0.098	0.098	600	16
H	0.287	0.292	0.281	0.098	0.346	0.384	0.364	0.098	0.098	0.095	0.096	0.093	600	0
20220424_10
	1	2	3	4	5	6	7	8	9	10	11	12		MIN	341	341	341	4	342	342	342	8	343	343	343	12
A	0.14	0.134	0.131	0.135	0.131	0.128	0.131	0.136	0.141	0.137	0.137	0.14	600	1024
B	0.108	0.116	0.111	0.107	0.111	0.109	0.108	0.11	0.109	0.111	0.108	0.108	600	512
C	0.104	0.103	0.103	0.101	0.1	0.104	0.105	0.101	0.101	0.104	0.114	0.102	600	256
D	0.102	0.102	0.101	0.099	0.116	0.154	0.098	0.098	0.099	0.102	0.099	0.105	600	128					*	*
E	0.234	0.119	0.11	0.101	0.267	0.284	0.265	0.095	0.098	0.113	0.105	0.096	600	64
F	0.181	0.175	0.213	0.099	0.348	0.354	0.358	0.095	0.33	0.224	0.24	0.095	600	32
G	0.297	0.212	0.247	0.096	0.285	0.328	0.34	0.094	0.345	0.386	0.353	0.093	600	16
H	0.342	0.381	0.376	0.095	0.334	0.323	0.382	0.104	0.402	0.434	0.427	0.097	600	0
20220424_11
	1	2	3	4	5	6	7	8	9	10	11	12		MIN	344	344	344	4	5	6	7	8	9	10	11	12
A	0.132	0.135	0.135	0.129	0.138	0.138	0.133	0.14	0.133	0.132	0.136	0.143	600	1024
B	0.109	0.11	0.109	0.104	0.105	0.106	0.103	0.105	0.107	0.107	0.104	0.112	600	512
C	0.102	0.102	0.101	0.099	0.103	0.102	0.102	0.101	0.102	0.099	0.099	0.101	600	256
D	0.097	0.102	0.096	0.099	0.099	0.095	0.098	0.096	0.099	0.099	0.096	0.099	600	128
E	0.275	0.201	0.218	0.098	0.095	0.097	0.095	0.099	0.097	0.096	0.098	0.097	600	64
F	0.209	0.222	0.271	0.096	0.093	0.095	0.101	0.097	0.098	0.097	0.098	0.097	600	32
G	0.309	0.339	0.349	0.097	0.098	0.093	0.096	0.096	0.092	0.097	0.097	0.097	600	16
H	0.282	0.291	0.31	0.094	0.095	0.094	0.098	0.096	0.096	0.093	0.097	0.094	600	0
20220424_12
	1	2	3	4	5	6	7	8	9	10	11	12		MET	337	337	337	4	340	340	340	8	368	368	368	12
A	1.6	1.593	1.657	1.696	1.73	1.772	1.649	1.394	1.601	1.467	1.462	1.423	600	1024
B	0.765	0.939	0.863	0.953	0.921	0.834	0.805	0.933	0.828	0.805	0.949	0.76	600	512
C	0.163	0.43	0.213	0.396	0.387	0.224	0.169	0.145	0.155	0.237	0.339	0.149	600	256
D	0.183	0.179	0.211	0.699	0.103	0.104	0.104	0.103	0.124	0.191	0.202	0.113	600	128
E	0.221	0.237	0.225	0.168	0.206	0.156	0.208	0.099	0.247	0.247	0.232	0.101	600	64
F	0.235	0.226	0.224	0.097	0.262	0.266	0.243	0.102	0.255	0.259	0.286	0.095	600	32
G	0.284	0.283	0.289	0.098	0.292	0.29	0.289	0.097	0.314	0.327	0.326	0.1	600	16
H	0.351	0.332	0.321	0.093	0.355	0.391	0.344	0.096	0.318	0.31	0.328	0.097	600	0
20220424_13
	1	2	3	4	5	6	7	8	9	10	11	12		MET	344	344	344	4	351	351	351	8	352	352	352	12
A	1.488	1.791	1.686	1.694	1.7	1.632	1.537	1.698	1.635	1.626	1.65	1.672	600	1024
B	0.734	0.964	0.99	1.05	1.112	0.871	0.898	1.002	0.861	0.944	0.833	0.859	600	512
C	0.296	0.494	0.486	0.498	0.453	0.47	0.455	0.462	0.466	0.51	0.424	0.305	600	256
D	0.201	0.264	0.188	0.173	0.153	0.202	0.217	0.177	0.331	0.3	0.323	0.135	600	128
E	0.104	0.102	0.105	0.098	0.164	0.221	0.101	0.104	0.258	0.258	0.265	0.102	600	64
F	0.182	0.184	0.18	0.098	0.099	0.099	0.189	0.097	0.288	0.291	0.299	0.097	600	32
G	0.271	0.278	0.257	0.097	0.184	0.212	0.206	0.099	0.288	0.298	0.31	0.097	600	16
H	0.322	0.308	0.276	0.095	0.356	0.405	0.362	0.097	0.414	0.376	0.393	0.097	600	0
20220424_14
	1	2	3	4	5	6	7	8	9	10	11	12		MET	353	353	353	4	355	355	355	8	366	366	366	12
A	1.398	1.466	1.703	1.661	1.496	1.656	1.64	1.597	1.509	1.421	1.504	1.5	600	1024
B	0.867	0.829	0.964	0.966	0.817	0.87	0.891	0.908	0.802	0.779	0.989	0.867	600	512
C	0.194	0.376	0.447	0.221	0.447	0.165	0.46	0.179	0.152	0.146	0.146	0.227	600	256
D	0.171	0.153	0.11	0.103	0.277	0.26	0.256	0.106	0.105	0.11	0.108	0.109	600	128
E	0.169	0.19	0.2	0.099	0.23	0.219	0.226	0.098	0.102	0.101	0.101	0.101	600	64
F	0.231	0.213	0.206	0.095	0.236	0.227	0.226	0.092	0.104	0.098	0.102	0.096	600	32
G	0.278	0.258	0.248	0.098	0.255	0.254	0.247	0.094	0.203	0.212	0.227	0.098	600	16
H	0.383	0.4	0.394	0.098	0.348	0.371	0.358	0.092	0.38	0.379	0.386	0.097	600	0
