# Supplementary material for: The tetracycline resistome is shaped by selection for specific resistance mechanisms by each antibiotic generation
Source: Nat Commun. 2025 Feb 7;16:1452. doi: 10.1038/s41467-025-56425-5 (PMC11806011; doi:10.1038/s41467-025-56425-5)
Supplement: Supplementary file 6 — Source Data [file 41467_2025_56425_MOESM6_ESM.zip › data/plateReader/EXP20220424/220425_20220424_03_20.xls]

## Sheet: Sheet1
Software Version	3.11.19
Procedure Details
Plate Type	96 WELL PLATE
Eject plate on completion
Shake	Linear: 0:30 (MM:SS)
	Frequency: 567 cpm (3 mm)
Read	Absorbance Endpoint
	Full Plate
	Wavelengths: 600
	Read Speed: Normal, Delay: 100 msec, Measurements/Data Point: 8
Results
Actual Temperature:	38.6
		1	2	3	4	5	6	7	8	9	10	11	12
	A	0.155	0.169	0.16	0.153	0.164	0.146	0.186	0.16	0.181	0.166	0.187	0.209	600
	B	0.111	0.107	0.101	0.097	0.096	0.099	0.102	0.099	0.098	0.1	0.103	0.108	600
	C	0.21	0.19	0.178	0.098	0.097	0.096	0.097	0.094	0.098	0.096	0.097	0.097	600
	D	0.231	0.206	0.19	0.141	0.123	0.092	0.094	0.094	0.097	0.095	0.097	0.095	600
	E	0.278	0.249	0.217	0.15	0.1	0.092	0.095	0.096	0.092	0.096	0.097	0.095	600
	F	0.293	0.275	0.249	0.095	0.095	0.092	0.094	0.094	0.093	0.095	0.098	0.096	600
	G	0.295	0.281	0.274	0.097	0.096	0.096	0.097	0.096	0.093	0.095	0.096	0.1	600
	H	0.388	0.355	0.373	0.093	0.094	0.096	0.092	0.097	0.096	0.095	0.095	0.101	600
