# Supplementary material for: The tetracycline resistome is shaped by selection for specific resistance mechanisms by each antibiotic generation
Source: Nat Commun. 2025 Feb 7;16:1452. doi: 10.1038/s41467-025-56425-5 (PMC11806011; doi:10.1038/s41467-025-56425-5)
Supplement: Supplementary file 6 — Source Data [file 41467_2025_56425_MOESM6_ESM.zip › data/plateReader/EXP20220424/220425_20220424_13_20.xls]

## Sheet: Sheet1
Software Version	3.11.19
Procedure Details
Plate Type	96 WELL PLATE
Eject plate on completion
Shake	Linear: 0:30 (MM:SS)
	Frequency: 567 cpm (3 mm)
Read	Absorbance Endpoint
	Full Plate
	Wavelengths: 600
	Read Speed: Normal, Delay: 100 msec, Measurements/Data Point: 8
Results
Actual Temperature:	38.5
		1	2	3	4	5	6	7	8	9	10	11	12
	A	1.488	1.791	1.686	1.694	1.7	1.632	1.537	1.698	1.635	1.626	1.65	1.672	600
	B	0.734	0.964	0.99	1.05	1.112	0.871	0.898	1.002	0.861	0.944	0.833	0.859	600
	C	0.296	0.494	0.486	0.498	0.453	0.47	0.455	0.462	0.466	0.51	0.424	0.305	600
	D	0.201	0.264	0.188	0.173	0.153	0.202	0.217	0.177	0.331	0.3	0.323	0.135	600
	E	0.104	0.102	0.105	0.098	0.164	0.221	0.101	0.104	0.258	0.258	0.265	0.102	600
	F	0.182	0.184	0.18	0.098	0.099	0.099	0.189	0.097	0.288	0.291	0.299	0.097	600
	G	0.271	0.278	0.257	0.097	0.184	0.212	0.206	0.099	0.288	0.298	0.31	0.097	600
	H	0.322	0.308	0.276	0.095	0.356	0.405	0.362	0.097	0.414	0.376	0.393	0.097	600
