# Supplementary material for: The tetracycline resistome is shaped by selection for specific resistance mechanisms by each antibiotic generation
Source: Nat Commun. 2025 Feb 7;16:1452. doi: 10.1038/s41467-025-56425-5 (PMC11806011; doi:10.1038/s41467-025-56425-5)
Supplement: Supplementary file 6 — Source Data [file 41467_2025_56425_MOESM6_ESM.zip › data/plateReader/EXP20220424/220425_20220424_01_20.xls]

## Sheet: Sheet1
Software Version	3.11.19
Procedure Details
Plate Type	96 WELL PLATE
Eject plate on completion
Shake	Linear: 0:30 (MM:SS)
	Frequency: 567 cpm (3 mm)
Read	Absorbance Endpoint
	Full Plate
	Wavelengths: 600
	Read Speed: Normal, Delay: 100 msec, Measurements/Data Point: 8
Results
Actual Temperature:	38.6
		1	2	3	4	5	6	7	8	9	10	11	12
	A	0.17	0.154	0.149	0.131	0.151	0.137	0.134	0.144	0.15	0.183	0.204	0.171	600
	B	0.102	0.098	0.104	0.099	0.106	0.102	0.103	0.1	0.1	0.101	0.1	0.103	600
	C	0.173	0.257	0.242	0.098	0.096	0.095	0.096	0.097	0.135	0.191	0.148	0.095	600
	D	0.248	0.293	0.334	0.097	0.185	0.111	0.154	0.095	0.276	0.277	0.265	0.097	600
	E	0.301	0.296	0.325	0.096	0.327	0.282	0.352	0.093	0.323	0.307	0.307	0.094	600
	F	0.353	0.379	0.36	0.097	0.359	0.36	0.351	0.095	0.377	0.368	0.36	0.094	600
	G	0.336	0.37	0.371	0.095	0.428	0.438	0.436	0.098	0.375	0.393	0.374	0.096	600
	H	0.331	0.34	0.347	0.102	0.384	0.377	0.432	0.097	0.367	0.357	0.373	0.094	600
