# Supplementary material for: The tetracycline resistome is shaped by selection for specific resistance mechanisms by each antibiotic generation
Source: Nat Commun. 2025 Feb 7;16:1452. doi: 10.1038/s41467-025-56425-5 (PMC11806011; doi:10.1038/s41467-025-56425-5)
Supplement: Supplementary file 6 — Source Data [file 41467_2025_56425_MOESM6_ESM.zip › data/plateReader/EXP20220424/220425_20220424_05_20.xls]

## Sheet: Sheet1
Software Version	3.11.19
Procedure Details
Plate Type	96 WELL PLATE
Eject plate on completion
Shake	Linear: 0:30 (MM:SS)
	Frequency: 567 cpm (3 mm)
Read	Absorbance Endpoint
	Full Plate
	Wavelengths: 600
	Read Speed: Normal, Delay: 100 msec, Measurements/Data Point: 8
Results
Actual Temperature:	38.6
		1	2	3	4	5	6	7	8	9	10	11	12
	A	0.24	0.233	0.214	0.208	0.192	0.197	0.187	0.194	0.186	0.191	0.19	0.227	600
	B	0.147	0.136	0.139	0.16	0.138	0.128	0.134	0.129	0.138	0.129	0.136	0.144	600
	C	0.285	0.291	0.2	0.101	0.105	0.102	0.102	0.107	0.209	0.232	0.227	0.105	600
	D	0.294	0.291	0.277	0.099	0.1	0.103	0.102	0.098	0.257	0.25	0.261	0.1	600
	E	0.335	0.333	0.343	0.096	0.231	0.241	0.237	0.094	0.302	0.324	0.344	0.099	600
	F	0.409	0.368	0.373	0.093	0.242	0.243	0.241	0.095	0.344	0.343	0.386	0.098	600
	G	0.428	0.399	0.402	0.096	0.289	0.298	0.299	0.091	0.361	0.388	0.393	0.095	600
	H	0.404	0.407	0.404	0.112	0.353	0.393	0.394	0.095	0.389	0.377	0.37	0.096	600
