# Supplementary material for: The tetracycline resistome is shaped by selection for specific resistance mechanisms by each antibiotic generation
Source: Nat Commun. 2025 Feb 7;16:1452. doi: 10.1038/s41467-025-56425-5 (PMC11806011; doi:10.1038/s41467-025-56425-5)
Supplement: Supplementary file 6 — Source Data [file 41467_2025_56425_MOESM6_ESM.zip › data/plateReader/EXP20220424/220425_20220424_09_20.xls]

## Sheet: Sheet1
Software Version	3.11.19
Procedure Details
Plate Type	96 WELL PLATE
Eject plate on completion
Shake	Linear: 0:30 (MM:SS)
	Frequency: 567 cpm (3 mm)
Read	Absorbance Endpoint
	Full Plate
	Wavelengths: 600
	Read Speed: Normal, Delay: 100 msec, Measurements/Data Point: 8
Results
Actual Temperature:	38.5
		1	2	3	4	5	6	7	8	9	10	11	12
	A	0.95	0.896	0.972	0.91	0.869	0.952	0.875	0.821	0.915	0.894	0.975	1.044	600
	B	0.491	0.483	0.465	0.443	0.451	0.437	0.394	0.413	0.446	0.441	0.404	0.4	600
	C	0.14	0.112	0.112	0.115	0.115	0.123	0.116	0.189	0.161	0.111	0.141	0.116	600
	D	0.105	0.113	0.118	0.119	0.109	0.118	0.099	0.113	0.111	0.116	0.103	0.098	600
	E	0.097	0.097	0.104	0.12	0.097	0.097	0.108	0.099	0.094	0.098	0.098	0.098	600
	F	0.264	0.251	0.229	0.097	0.177	0.178	0.195	0.096	0.097	0.097	0.095	0.097	600
	G	0.266	0.285	0.289	0.094	0.244	0.251	0.258	0.095	0.094	0.097	0.098	0.098	600
	H	0.287	0.292	0.281	0.098	0.346	0.384	0.364	0.098	0.098	0.095	0.096	0.093	600
