# Supplementary material for: The tetracycline resistome is shaped by selection for specific resistance mechanisms by each antibiotic generation
Source: Nat Commun. 2025 Feb 7;16:1452. doi: 10.1038/s41467-025-56425-5 (PMC11806011; doi:10.1038/s41467-025-56425-5)
Supplement: Supplementary file 6 — Source Data [file 41467_2025_56425_MOESM6_ESM.zip › data/plateReader/EXP20220424/220425_20220424_07_20.xls]

## Sheet: Sheet1
Software Version	3.11.19
Procedure Details
Plate Type	96 WELL PLATE
Eject plate on completion
Shake	Linear: 0:30 (MM:SS)
	Frequency: 567 cpm (3 mm)
Read	Absorbance Endpoint
	Full Plate
	Wavelengths: 600
	Read Speed: Normal, Delay: 100 msec, Measurements/Data Point: 8
Results
Actual Temperature:	38.5
		1	2	3	4	5	6	7	8	9	10	11	12
	A	0.984	0.955	0.844	0.953	0.91	0.89	0.869	0.82	0.926	0.799	0.738	0.763	600
	B	0.524	0.426	0.464	0.428	0.619	0.731	0.528	0.491	0.625	0.797	0.812	0.4	600
	C	0.106	0.118	0.135	0.118	0.137	0.12	0.113	0.116	0.114	0.147	0.143	0.099	600
	D	0.099	0.096	0.096	0.101	0.095	0.095	0.094	0.093	0.098	0.099	0.1	0.098	600
	E	0.166	0.117	0.151	0.099	0.322	0.289	0.33	0.097	0.207	0.214	0.229	0.096	600
	F	0.28	0.275	0.292	0.094	0.355	0.355	0.359	0.096	0.323	0.307	0.313	0.095	600
	G	0.363	0.331	0.341	0.097	0.353	0.336	0.342	0.096	0.334	0.359	0.321	0.097	600
	H	0.332	0.354	0.366	0.096	0.331	0.344	0.351	0.097	0.416	0.426	0.405	0.095	600
