# Supplementary material for: The tetracycline resistome is shaped by selection for specific resistance mechanisms by each antibiotic generation
Source: Nat Commun. 2025 Feb 7;16:1452. doi: 10.1038/s41467-025-56425-5 (PMC11806011; doi:10.1038/s41467-025-56425-5)
Supplement: Supplementary file 6 — Source Data [file 41467_2025_56425_MOESM6_ESM.zip › data/plateReader/EXP20220626/EXP20220626_platemap.xlsx]

## Sheet: Sheet1
Well	code	gene	IPTG	exp
A1
A2
A3
A4
A5
A6
A7
A8
A9
A10
A11
A12
B1
B2	363	empty	Y	EXP20220626
B3	335	tetA	Y	EXP20220626
B4	336	tetL	Y	EXP20220626
B5	337	tetB	Y	EXP20220626
B6	340	tetG	Y	EXP20220626
B7	365	tet39	Y	EXP20220626
B8	368	tetE	Y	EXP20220626
B9	341	tet36	Y	EXP20220626
B10	342	tetO	Y	EXP20220626
B11	343	tetM	Y	EXP20220626
B12
C1
C2	363	empty	Y	EXP20220626
C3	335	tetA	Y	EXP20220626
C4	336	tetL	Y	EXP20220626
C5	337	tetB	Y	EXP20220626
C6	340	tetG	Y	EXP20220626
C7	365	tet39	Y	EXP20220626
C8	368	tetE	Y	EXP20220626
C9	341	tet36	Y	EXP20220626
C10	342	tetO	Y	EXP20220626
C11	343	tetM	Y	EXP20220626
C12
D1
D2	363	empty	Y	EXP20220626
D3	335	tetA	Y	EXP20220626
D4	336	tetL	Y	EXP20220626
D5	337	tetB	Y	EXP20220626
D6	340	tetG	Y	EXP20220626
D7	365	tet39	Y	EXP20220626
D8	368	tetE	Y	EXP20220626
D9	341	tet36	Y	EXP20220626
D10	342	tetO	Y	EXP20220626
D11	343	tetM	Y	EXP20220626
D12
E1
E2	344	tetW	Y	EXP20220626
E3	345	tet32	Y	EXP20220626
E4	346	tetS	Y	EXP20220626
E5	351	tetX7	Y	EXP20220626
E6	352	tetX3	Y	EXP20220626
E7
E8
E9
E10
E11
E12
F1
F2	344	tetW	Y	EXP20220626
F3	345	tet32	Y	EXP20220626
F4	346	tetS	Y	EXP20220626
F5	351	tetX7	Y	EXP20220626
F6	352	tetX3	Y	EXP20220626
F7
F8
F9
F10
F11
F12
G1
G2	344	tetW	Y	EXP20220626
G3	345	tet32	Y	EXP20220626
G4	346	tetS	Y	EXP20220626
G5	351	tetX7	Y	EXP20220626
G6	352	tetX3	Y	EXP20220626
G7
G8
G9
G10
G11
G12
H1
H2
H3
H4
H5
H6
H7
H8
H9
H10
H11
H12
