# Supplementary material for: The tetracycline resistome is shaped by selection for specific resistance mechanisms by each antibiotic generation
Source: Nat Commun. 2025 Feb 7;16:1452. doi: 10.1038/s41467-025-56425-5 (PMC11806011; doi:10.1038/s41467-025-56425-5)
Supplement: Supplementary file 6 — Source Data [file 41467_2025_56425_MOESM6_ESM.zip › data/plateReader/EXP20220626/EXP20220626.xlsx]

## Sheet: Sheet1
	1	2	3	4	5	6	7	8	9	10	11	12
A													Bitmap [600]
B													Bitmap [600]
C													Bitmap [600]
D													Bitmap [600]
E													Bitmap [600]
F													Bitmap [600]
G													Bitmap [600]
H													Bitmap [600]

## Sheet: Sheet3
Time	T° 600	A1	A2	A3	A4	A5	A6	A7	A8	A9	A10	A11	A12	B1	B2	B3	B4	B5	B6	B7	B8	B9	B10	B11	B12	C1	C2	C3	C4	C5	C6	C7	C8	C9	C10	C11	C12	D1	D2	D3	D4	D5	D6	D7	D8	D9	D10	D11	D12
00:04:10	38.2	0.098	0.094	0.102	0.102	0.099	0.098	0.098	0.095	0.096	0.095	0.097	0.1	0.095	0.129	0.122	0.119	0.124	0.122	0.124	0.122	0.119	0.126	0.121	0.096	0.097	0.121	0.119	0.121	0.123	0.127	0.12	0.123	0.121	0.125	0.118	0.098	0.099	0.123	0.121	0.122	0.124	0.119	0.12	0.122	0.122	0.127	0.121	0.1
00:09:10	38.2	0.098	0.094	0.101	0.101	0.098	0.098	0.098	0.094	0.096	0.094	0.096	0.099	0.095	0.129	0.122	0.119	0.123	0.122	0.124	0.123	0.118	0.125	0.121	0.096	0.096	0.128	0.119	0.12	0.122	0.127	0.121	0.123	0.12	0.124	0.119	0.098	0.098	0.122	0.122	0.122	0.124	0.12	0.12	0.122	0.122	0.127	0.121	0.1
00:14:10	38.1	0.098	0.094	0.101	0.1	0.098	0.098	0.097	0.094	0.096	0.094	0.095	0.099	0.094	0.129	0.123	0.119	0.124	0.123	0.124	0.124	0.119	0.127	0.122	0.096	0.096	0.122	0.119	0.121	0.123	0.128	0.121	0.123	0.121	0.125	0.12	0.097	0.097	0.122	0.123	0.122	0.124	0.121	0.122	0.123	0.123	0.128	0.122	0.1
00:19:10	38.2	0.097	0.094	0.101	0.1	0.098	0.098	0.097	0.094	0.096	0.094	0.095	0.099	0.094	0.131	0.124	0.121	0.126	0.124	0.127	0.126	0.121	0.129	0.125	0.096	0.096	0.124	0.121	0.122	0.124	0.128	0.123	0.125	0.123	0.127	0.123	0.097	0.097	0.124	0.124	0.123	0.125	0.122	0.122	0.124	0.124	0.129	0.124	0.1
00:24:10	38.3	0.097	0.094	0.101	0.1	0.098	0.098	0.097	0.094	0.096	0.094	0.095	0.099	0.094	0.134	0.127	0.123	0.128	0.126	0.128	0.127	0.123	0.131	0.126	0.096	0.096	0.126	0.123	0.124	0.126	0.13	0.124	0.126	0.124	0.129	0.125	0.097	0.097	0.127	0.126	0.124	0.127	0.123	0.123	0.125	0.126	0.131	0.126	0.1
00:29:10	38.3	0.097	0.094	0.1	0.099	0.098	0.098	0.097	0.094	0.096	0.094	0.095	0.099	0.094	0.138	0.131	0.127	0.132	0.13	0.132	0.13	0.125	0.135	0.129	0.096	0.096	0.13	0.127	0.127	0.129	0.133	0.128	0.129	0.127	0.133	0.128	0.097	0.097	0.13	0.129	0.127	0.13	0.126	0.126	0.128	0.129	0.141	0.129	0.1
00:34:10	38.4	0.097	0.094	0.1	0.099	0.098	0.098	0.097	0.094	0.096	0.094	0.095	0.098	0.094	0.143	0.135	0.131	0.136	0.134	0.136	0.134	0.129	0.139	0.132	0.096	0.096	0.135	0.131	0.131	0.133	0.136	0.131	0.132	0.13	0.137	0.131	0.097	0.096	0.135	0.133	0.131	0.134	0.129	0.13	0.131	0.131	0.138	0.132	0.1
00:39:10	38.5	0.097	0.094	0.1	0.099	0.098	0.098	0.097	0.094	0.096	0.094	0.095	0.098	0.094	0.149	0.141	0.136	0.142	0.14	0.141	0.138	0.134	0.145	0.137	0.096	0.095	0.141	0.136	0.136	0.139	0.141	0.137	0.136	0.134	0.142	0.136	0.097	0.096	0.14	0.138	0.136	0.139	0.135	0.135	0.135	0.135	0.146	0.137	0.099
00:44:10	38.5	0.097	0.094	0.1	0.099	0.098	0.098	0.097	0.094	0.096	0.094	0.095	0.098	0.094	0.156	0.146	0.142	0.148	0.145	0.147	0.143	0.139	0.15	0.142	0.096	0.095	0.148	0.142	0.142	0.145	0.147	0.142	0.141	0.14	0.148	0.14	0.097	0.096	0.146	0.143	0.141	0.144	0.14	0.141	0.139	0.14	0.149	0.142	0.1
00:49:10	38.6	0.097	0.094	0.1	0.099	0.098	0.098	0.097	0.094	0.096	0.094	0.095	0.098	0.094	0.164	0.153	0.149	0.156	0.152	0.154	0.148	0.145	0.158	0.148	0.096	0.095	0.155	0.149	0.147	0.152	0.153	0.149	0.147	0.145	0.155	0.146	0.097	0.096	0.154	0.15	0.146	0.15	0.146	0.146	0.144	0.146	0.156	0.148	0.099
00:54:10	38.6	0.097	0.094	0.1	0.099	0.098	0.098	0.097	0.094	0.096	0.094	0.095	0.098	0.095	0.175	0.163	0.158	0.166	0.161	0.163	0.155	0.154	0.167	0.157	0.096	0.095	0.166	0.158	0.156	0.16	0.162	0.157	0.153	0.153	0.163	0.153	0.097	0.096	0.164	0.158	0.154	0.159	0.155	0.155	0.152	0.153	0.169	0.154	0.099
00:59:10	38.7	0.097	0.094	0.1	0.099	0.098	0.097	0.096	0.094	0.096	0.094	0.095	0.098	0.094	0.185	0.172	0.168	0.175	0.17	0.173	0.163	0.162	0.177	0.166	0.096	0.095	0.176	0.167	0.165	0.169	0.171	0.165	0.161	0.16	0.171	0.161	0.097	0.096	0.173	0.166	0.162	0.169	0.163	0.163	0.159	0.16	0.176	0.162	0.099
01:04:10	38.7	0.097	0.094	0.1	0.098	0.099	0.097	0.097	0.094	0.096	0.094	0.095	0.098	0.094	0.197	0.182	0.178	0.187	0.182	0.184	0.171	0.172	0.187	0.174	0.097	0.095	0.187	0.177	0.174	0.181	0.182	0.177	0.169	0.169	0.18	0.168	0.097	0.096	0.183	0.176	0.171	0.178	0.173	0.172	0.168	0.169	0.181	0.171	0.099
01:09:10	38.8	0.097	0.093	0.1	0.098	0.099	0.097	0.096	0.094	0.096	0.094	0.095	0.098	0.094	0.211	0.195	0.19	0.201	0.195	0.197	0.181	0.184	0.199	0.186	0.097	0.095	0.202	0.189	0.186	0.192	0.189	0.187	0.178	0.178	0.192	0.18	0.097	0.096	0.195	0.188	0.181	0.189	0.184	0.182	0.176	0.178	0.192	0.18	0.099
01:14:10	38.9	0.097	0.093	0.1	0.098	0.099	0.097	0.096	0.094	0.096	0.094	0.095	0.098	0.094	0.227	0.209	0.205	0.215	0.209	0.211	0.192	0.196	0.213	0.198	0.097	0.095	0.217	0.202	0.199	0.205	0.203	0.201	0.191	0.191	0.206	0.192	0.097	0.096	0.211	0.2	0.192	0.202	0.198	0.195	0.188	0.19	0.204	0.192	0.099
01:19:10	38.9	0.097	0.094	0.1	0.098	0.099	0.097	0.096	0.094	0.096	0.094	0.095	0.098	0.094	0.244	0.225	0.222	0.233	0.226	0.227	0.204	0.209	0.229	0.212	0.097	0.095	0.235	0.217	0.213	0.221	0.217	0.214	0.202	0.203	0.218	0.203	0.097	0.096	0.227	0.214	0.205	0.216	0.212	0.208	0.198	0.201	0.216	0.203	0.099
01:24:10	39	0.097	0.094	0.1	0.098	0.099	0.097	0.096	0.094	0.096	0.094	0.095	0.098	0.094	0.264	0.24	0.238	0.25	0.242	0.244	0.221	0.223	0.244	0.226	0.097	0.095	0.256	0.235	0.229	0.236	0.234	0.231	0.217	0.216	0.234	0.22	0.097	0.096	0.243	0.232	0.219	0.23	0.232	0.225	0.213	0.216	0.233	0.216	0.099
01:29:10	39	0.097	0.094	0.1	0.098	0.099	0.097	0.096	0.094	0.096	0.094	0.095	0.098	0.094	0.287	0.259	0.257	0.27	0.261	0.263	0.239	0.24	0.261	0.242	0.096	0.095	0.278	0.253	0.247	0.255	0.253	0.248	0.232	0.234	0.251	0.239	0.097	0.095	0.264	0.252	0.235	0.248	0.25	0.241	0.228	0.231	0.246	0.23	0.099
01:34:10	39.1	0.097	0.094	0.1	0.098	0.099	0.097	0.096	0.094	0.096	0.094	0.095	0.098	0.094	0.308	0.274	0.278	0.29	0.279	0.288	0.26	0.259	0.28	0.26	0.096	0.095	0.297	0.267	0.27	0.275	0.277	0.27	0.25	0.249	0.268	0.265	0.097	0.095	0.286	0.275	0.253	0.268	0.277	0.261	0.245	0.251	0.27	0.243	0.099
01:39:10	39.1	0.097	0.094	0.1	0.098	0.099	0.097	0.096	0.094	0.096	0.094	0.095	0.098	0.094	0.333	0.299	0.295	0.306	0.31	0.303	0.28	0.275	0.298	0.275	0.096	0.095	0.33	0.292	0.282	0.291	0.294	0.284	0.265	0.265	0.285	0.277	0.097	0.095	0.304	0.286	0.267	0.28	0.295	0.277	0.261	0.265	0.283	0.261	0.099
01:44:10	39.1	0.097	0.094	0.1	0.098	0.099	0.097	0.096	0.094	0.096	0.094	0.095	0.098	0.094	0.36	0.321	0.321	0.328	0.336	0.326	0.299	0.291	0.313	0.288	0.096	0.096	0.358	0.313	0.302	0.313	0.315	0.304	0.284	0.279	0.3	0.296	0.097	0.095	0.324	0.31	0.284	0.298	0.316	0.293	0.278	0.282	0.292	0.274	0.099
01:49:10	39.2	0.097	0.094	0.1	0.098	0.099	0.097	0.096	0.094	0.096	0.094	0.095	0.098	0.094	0.388	0.334	0.342	0.352	0.346	0.347	0.327	0.308	0.328	0.308	0.096	0.096	0.37	0.317	0.323	0.334	0.335	0.318	0.297	0.288	0.308	0.324	0.097	0.095	0.352	0.336	0.302	0.317	0.348	0.311	0.293	0.299	0.306	0.284	0.099
01:54:10	39.2	0.097	0.094	0.1	0.098	0.099	0.097	0.096	0.094	0.096	0.094	0.095	0.098	0.094	0.42	0.364	0.366	0.376	0.375	0.367	0.351	0.326	0.346	0.325	0.097	0.096	0.404	0.341	0.339	0.355	0.359	0.338	0.315	0.303	0.326	0.344	0.097	0.095	0.377	0.356	0.317	0.335	0.377	0.33	0.313	0.317	0.317	0.303	0.099
01:59:10	39.3	0.097	0.094	0.1	0.098	0.099	0.097	0.096	0.094	0.096	0.094	0.095	0.098	0.094	0.456	0.394	0.394	0.403	0.413	0.388	0.373	0.344	0.36	0.343	0.096	0.096	0.439	0.372	0.36	0.377	0.38	0.36	0.332	0.32	0.341	0.351	0.097	0.095	0.406	0.378	0.336	0.358	0.403	0.348	0.331	0.33	0.338	0.315	0.099
02:04:10	39.3	0.097	0.094	0.1	0.098	0.099	0.097	0.096	0.094	0.096	0.094	0.095	0.098	0.094	0.483	0.398	0.417	0.433	0.399	0.409	0.389	0.36	0.367	0.361	0.097	0.096	0.429	0.363	0.389	0.399	0.391	0.376	0.343	0.328	0.344	0.391	0.097	0.096	0.441	0.416	0.355	0.383	0.435	0.361	0.341	0.351	0.341	0.325	0.099
02:09:10	39.3	0.097	0.094	0.1	0.098	0.099	0.097	0.096	0.094	0.096	0.094	0.095	0.098	0.094	0.51	0.429	0.449	0.449	0.422	0.412	0.413	0.37	0.379	0.374	0.096	0.096	0.453	0.383	0.412	0.412	0.402	0.385	0.352	0.341	0.357	0.404	0.097	0.095	0.467	0.435	0.373	0.408	0.464	0.373	0.347	0.358	0.355	0.335	0.099
02:14:10	39.4	0.097	0.094	0.1	0.098	0.099	0.097	0.096	0.094	0.096	0.094	0.095	0.098	0.094	0.531	0.452	0.477	0.475	0.441	0.43	0.425	0.387	0.397	0.398	0.096	0.096	0.474	0.394	0.439	0.438	0.42	0.399	0.368	0.357	0.374	0.425	0.097	0.095	0.497	0.462	0.396	0.435	0.49	0.392	0.361	0.376	0.373	0.35	0.099
02:19:10	39.4	0.097	0.094	0.1	0.098	0.099	0.097	0.096	0.094	0.096	0.094	0.095	0.098	0.095	0.549	0.473	0.497	0.493	0.463	0.45	0.445	0.406	0.415	0.415	0.096	0.096	0.49	0.412	0.468	0.458	0.439	0.418	0.38	0.375	0.392	0.442	0.097	0.095	0.52	0.482	0.416	0.458	0.512	0.41	0.375	0.396	0.388	0.366	0.099
02:24:10	39.4	0.097	0.094	0.1	0.098	0.099	0.097	0.096	0.094	0.096	0.094	0.095	0.098	0.094	0.57	0.499	0.524	0.513	0.501	0.478	0.474	0.434	0.441	0.438	0.096	0.096	0.52	0.436	0.491	0.48	0.466	0.442	0.406	0.398	0.413	0.462	0.097	0.095	0.543	0.496	0.444	0.48	0.532	0.431	0.4	0.425	0.412	0.389	0.099
02:29:10	39.4	0.097	0.094	0.1	0.098	0.099	0.097	0.096	0.094	0.096	0.094	0.095	0.097	0.094	0.58	0.513	0.539	0.525	0.515	0.485	0.489	0.444	0.447	0.453	0.096	0.096	0.526	0.438	0.506	0.492	0.474	0.448	0.41	0.406	0.422	0.471	0.097	0.095	0.562	0.51	0.455	0.498	0.552	0.443	0.406	0.436	0.42	0.399	0.099
02:34:10	39.4	0.097	0.094	0.1	0.098	0.099	0.097	0.096	0.094	0.096	0.094	0.095	0.097	0.094	0.589	0.524	0.554	0.534	0.532	0.5	0.503	0.456	0.46	0.47	0.097	0.096	0.532	0.447	0.521	0.503	0.491	0.467	0.423	0.422	0.438	0.492	0.097	0.095	0.573	0.522	0.467	0.516	0.571	0.458	0.415	0.457	0.436	0.415	0.099
02:39:10	39.4	0.097	0.094	0.1	0.098	0.099	0.097	0.096	0.094	0.096	0.094	0.095	0.098	0.094	0.585	0.526	0.55	0.519	0.529	0.499	0.505	0.457	0.459	0.475	0.096	0.096	0.528	0.443	0.526	0.488	0.487	0.47	0.428	0.428	0.442	0.494	0.097	0.095	0.578	0.529	0.462	0.512	0.575	0.455	0.42	0.464	0.439	0.414	0.099
02:44:10	39.4	0.097	0.094	0.1	0.098	0.099	0.097	0.096	0.094	0.096	0.094	0.095	0.097	0.094	0.588	0.518	0.554	0.521	0.522	0.507	0.505	0.456	0.456	0.484	0.097	0.096	0.521	0.431	0.532	0.482	0.488	0.474	0.425	0.43	0.441	0.507	0.097	0.095	0.584	0.538	0.458	0.515	0.578	0.458	0.422	0.472	0.441	0.413	0.099
02:49:10	39.5	0.097	0.093	0.1	0.098	0.099	0.097	0.096	0.094	0.095	0.094	0.095	0.098	0.094	0.583	0.51	0.546	0.507	0.516	0.501	0.503	0.45	0.449	0.485	0.096	0.095	0.513	0.424	0.526	0.474	0.479	0.466	0.422	0.424	0.435	0.504	0.097	0.095	0.586	0.537	0.452	0.515	0.576	0.455	0.416	0.467	0.436	0.41	0.099
02:54:10	39.5	0.097	0.094	0.1	0.098	0.099	0.097	0.096	0.094	0.095	0.094	0.095	0.098	0.094	0.59	0.527	0.552	0.51	0.533	0.507	0.511	0.458	0.46	0.49	0.096	0.096	0.528	0.435	0.533	0.484	0.484	0.466	0.426	0.428	0.442	0.503	0.097	0.095	0.596	0.542	0.461	0.526	0.582	0.469	0.423	0.472	0.441	0.414	0.099
02:59:10	39.5	0.097	0.093	0.1	0.098	0.099	0.097	0.096	0.094	0.095	0.094	0.095	0.097	0.094	0.59	0.532	0.555	0.505	0.54	0.508	0.519	0.46	0.459	0.494	0.096	0.096	0.526	0.435	0.536	0.485	0.484	0.461	0.431	0.428	0.442	0.5	0.097	0.095	0.601	0.551	0.462	0.534	0.579	0.465	0.422	0.467	0.442	0.417	0.099
03:04:10	39.5	0.097	0.094	0.1	0.098	0.099	0.097	0.096	0.094	0.096	0.094	0.095	0.098	0.094	0.602	0.55	0.565	0.521	0.549	0.519	0.525	0.472	0.47	0.504	0.096	0.096	0.535	0.439	0.544	0.499	0.496	0.474	0.44	0.437	0.45	0.507	0.097	0.095	0.611	0.554	0.47	0.552	0.586	0.471	0.432	0.477	0.449	0.424	0.099
03:09:10	39.5	0.097	0.093	0.1	0.098	0.099	0.097	0.096	0.094	0.095	0.094	0.095	0.097	0.094	0.614	0.565	0.582	0.541	0.569	0.532	0.535	0.491	0.487	0.522	0.096	0.096	0.545	0.448	0.558	0.523	0.514	0.487	0.449	0.445	0.455	0.515	0.097	0.095	0.624	0.561	0.483	0.576	0.597	0.49	0.439	0.49	0.459	0.431	0.099
03:14:10	39.5	0.097	0.094	0.1	0.098	0.099	0.097	0.096	0.094	0.095	0.094	0.095	0.098	0.094	0.586	0.551	0.566	0.535	0.534	0.52	0.517	0.488	0.479	0.53	0.096	0.095	0.526	0.431	0.553	0.516	0.517	0.486	0.45	0.445	0.447	0.525	0.097	0.095	0.61	0.555	0.475	0.579	0.59	0.493	0.438	0.489	0.45	0.43	0.099
03:19:10	39.5	0.097	0.094	0.1	0.098	0.099	0.097	0.096	0.094	0.095	0.094	0.095	0.097	0.094	0.578	0.546	0.545	0.526	0.525	0.5	0.51	0.482	0.464	0.529	0.097	0.096	0.518	0.431	0.547	0.504	0.514	0.474	0.451	0.441	0.448	0.52	0.097	0.095	0.598	0.542	0.47	0.574	0.574	0.467	0.435	0.468	0.449	0.435	0.099
03:24:10	39.5	0.097	0.093	0.1	0.098	0.098	0.097	0.096	0.094	0.096	0.094	0.095	0.097	0.094	0.576	0.555	0.536	0.532	0.537	0.493	0.515	0.484	0.464	0.525	0.096	0.095	0.528	0.432	0.544	0.505	0.501	0.472	0.458	0.438	0.452	0.517	0.097	0.095	0.602	0.533	0.475	0.576	0.574	0.461	0.442	0.463	0.453	0.433	0.099
03:29:10	39.5	0.097	0.093	0.1	0.098	0.098	0.097	0.096	0.094	0.095	0.094	0.094	0.097	0.094	0.571	0.542	0.53	0.537	0.54	0.494	0.505	0.467	0.46	0.534	0.096	0.095	0.53	0.43	0.527	0.504	0.495	0.475	0.461	0.44	0.454	0.51	0.097	0.095	0.597	0.525	0.464	0.576	0.573	0.462	0.445	0.46	0.455	0.434	0.099
03:34:10	39.5	0.097	0.093	0.1	0.098	0.098	0.097	0.096	0.094	0.095	0.094	0.095	0.098	0.094	0.587	0.545	0.537	0.566	0.563	0.506	0.509	0.482	0.473	0.524	0.096	0.096	0.55	0.432	0.535	0.536	0.515	0.488	0.471	0.451	0.466	0.519	0.097	0.095	0.616	0.529	0.475	0.603	0.586	0.476	0.46	0.475	0.463	0.444	0.098
03:39:10	39.5	0.097	0.093	0.1	0.098	0.098	0.097	0.096	0.094	0.095	0.094	0.094	0.097	0.094	0.586	0.548	0.534	0.57	0.581	0.512	0.496	0.479	0.473	0.515	0.096	0.095	0.558	0.435	0.533	0.534	0.516	0.49	0.473	0.453	0.47	0.519	0.097	0.095	0.626	0.527	0.477	0.61	0.588	0.478	0.451	0.476	0.467	0.447	0.099
03:44:10	39.6	0.097	0.094	0.1	0.098	0.098	0.097	0.096	0.094	0.095	0.094	0.095	0.097	0.094	0.594	0.552	0.541	0.552	0.598	0.512	0.494	0.478	0.477	0.513	0.097	0.096	0.571	0.44	0.537	0.535	0.512	0.496	0.478	0.456	0.473	0.525	0.097	0.095	0.635	0.522	0.478	0.608	0.598	0.48	0.455	0.479	0.471	0.45	0.099
03:49:10	39.6	0.097	0.093	0.1	0.098	0.098	0.097	0.096	0.094	0.095	0.094	0.095	0.098	0.094	0.608	0.558	0.55	0.567	0.61	0.532	0.487	0.495	0.488	0.517	0.096	0.095	0.583	0.441	0.55	0.564	0.533	0.513	0.482	0.466	0.479	0.539	0.097	0.095	0.657	0.529	0.489	0.621	0.613	0.497	0.459	0.495	0.478	0.455	0.098
03:54:10	39.6	0.097	0.093	0.1	0.098	0.098	0.097	0.096	0.094	0.095	0.094	0.095	0.097	0.094	0.608	0.559	0.558	0.565	0.616	0.545	0.481	0.495	0.488	0.519	0.096	0.095	0.592	0.444	0.556	0.552	0.535	0.521	0.485	0.472	0.481	0.551	0.097	0.095	0.666	0.537	0.49	0.614	0.625	0.508	0.46	0.505	0.48	0.456	0.098
03:59:10	39.6	0.097	0.094	0.1	0.098	0.098	0.097	0.096	0.094	0.095	0.094	0.094	0.097	0.094	0.605	0.548	0.55	0.551	0.606	0.539	0.474	0.486	0.481	0.515	0.096	0.095	0.585	0.439	0.549	0.528	0.528	0.515	0.484	0.471	0.479	0.554	0.097	0.095	0.666	0.531	0.483	0.597	0.621	0.501	0.456	0.497	0.477	0.454	0.098
04:04:10	39.6	0.097	0.093	0.1	0.098	0.098	0.097	0.096	0.094	0.095	0.094	0.095	0.097	0.094	0.606	0.538	0.547	0.543	0.601	0.541	0.467	0.49	0.481	0.518	0.097	0.095	0.583	0.439	0.544	0.518	0.529	0.518	0.487	0.47	0.48	0.555	0.097	0.095	0.67	0.53	0.483	0.586	0.621	0.497	0.459	0.497	0.481	0.458	0.098
04:09:10	39.6	0.097	0.093	0.1	0.098	0.098	0.097	0.096	0.094	0.095	0.094	0.095	0.097	0.094	0.609	0.539	0.552	0.537	0.608	0.547	0.459	0.489	0.484	0.52	0.096	0.095	0.585	0.442	0.544	0.512	0.522	0.52	0.488	0.473	0.482	0.561	0.097	0.095	0.672	0.528	0.486	0.579	0.628	0.5	0.461	0.495	0.481	0.461	0.099
04:14:10	39.6	0.097	0.093	0.1	0.098	0.098	0.097	0.096	0.094	0.095	0.094	0.095	0.097	0.094	0.603	0.528	0.542	0.521	0.6	0.542	0.45	0.487	0.484	0.522	0.097	0.095	0.573	0.437	0.533	0.501	0.521	0.517	0.492	0.472	0.482	0.561	0.097	0.095	0.678	0.528	0.485	0.571	0.623	0.502	0.461	0.501	0.483	0.461	0.099
04:19:10	39.6	0.097	0.094	0.1	0.098	0.098	0.097	0.096	0.094	0.095	0.094	0.094	0.098	0.094	0.623	0.545	0.56	0.532	0.627	0.555	0.448	0.5	0.492	0.533	0.096	0.095	0.598	0.444	0.556	0.512	0.539	0.519	0.495	0.479	0.489	0.576	0.097	0.095	0.692	0.54	0.496	0.582	0.637	0.514	0.464	0.514	0.489	0.468	0.098
04:24:10	39.6	0.097	0.093	0.1	0.098	0.098	0.097	0.096	0.094	0.095	0.094	0.094	0.097	0.094	0.62	0.537	0.553	0.523	0.623	0.556	0.448	0.495	0.488	0.538	0.096	0.095	0.59	0.443	0.55	0.51	0.539	0.521	0.498	0.484	0.489	0.585	0.097	0.095	0.693	0.544	0.495	0.573	0.635	0.518	0.463	0.52	0.49	0.468	0.098
04:29:10	39.6	0.097	0.093	0.1	0.098	0.098	0.097	0.096	0.094	0.095	0.094	0.095	0.098	0.094	0.61	0.525	0.544	0.511	0.618	0.554	0.446	0.489	0.488	0.54	0.096	0.095	0.58	0.441	0.542	0.503	0.533	0.517	0.496	0.482	0.488	0.587	0.096	0.095	0.695	0.538	0.49	0.562	0.632	0.514	0.459	0.517	0.487	0.468	0.098
04:34:10	39.6	0.097	0.093	0.099	0.098	0.098	0.097	0.096	0.094	0.095	0.094	0.095	0.097	0.094	0.631	0.543	0.554	0.509	0.639	0.556	0.446	0.489	0.489	0.549	0.096	0.095	0.602	0.448	0.562	0.505	0.536	0.521	0.498	0.486	0.488	0.599	0.097	0.095	0.713	0.552	0.495	0.564	0.648	0.517	0.461	0.522	0.49	0.471	0.098
04:39:10	39.6	0.097	0.093	0.1	0.098	0.098	0.097	0.096	0.094	0.095	0.094	0.096	0.097	0.094	0.641	0.553	0.563	0.521	0.651	0.571	0.448	0.498	0.495	0.559	0.097	0.095	0.617	0.458	0.572	0.516	0.548	0.528	0.502	0.491	0.494	0.611	0.096	0.095	0.729	0.561	0.502	0.566	0.658	0.522	0.464	0.532	0.494	0.474	0.098
04:44:10	39.6	0.097	0.093	0.1	0.098	0.098	0.097	0.096	0.094	0.095	0.094	0.095	0.097	0.094	0.645	0.549	0.557	0.514	0.649	0.568	0.449	0.492	0.491	0.561	0.096	0.095	0.615	0.456	0.572	0.508	0.541	0.528	0.5	0.488	0.493	0.614	0.096	0.095	0.729	0.556	0.497	0.557	0.658	0.519	0.461	0.533	0.493	0.473	0.098
04:49:10	39.7	0.097	0.093	0.1	0.098	0.098	0.097	0.096	0.094	0.095	0.094	0.094	0.097	0.094	0.643	0.551	0.552	0.504	0.653	0.568	0.448	0.485	0.489	0.564	0.096	0.095	0.617	0.454	0.568	0.499	0.534	0.533	0.499	0.489	0.491	0.616	0.096	0.095	0.741	0.551	0.494	0.549	0.663	0.516	0.458	0.53	0.493	0.472	0.098
04:54:10	39.7	0.097	0.093	0.1	0.098	0.098	0.097	0.096	0.094	0.095	0.094	0.094	0.097	0.094	0.664	0.57	0.567	0.518	0.677	0.58	0.451	0.496	0.499	0.577	0.096	0.095	0.639	0.463	0.581	0.512	0.545	0.549	0.504	0.495	0.499	0.627	0.096	0.095	0.75	0.561	0.505	0.566	0.681	0.53	0.467	0.547	0.498	0.48	0.098
04:59:10	39.7	0.097	0.093	0.1	0.098	0.098	0.097	0.096	0.094	0.095	0.094	0.094	0.097	0.094	0.676	0.57	0.567	0.517	0.675	0.583	0.453	0.498	0.503	0.585	0.096	0.095	0.634	0.462	0.579	0.513	0.547	0.556	0.504	0.497	0.5	0.638	0.096	0.095	0.756	0.566	0.506	0.564	0.685	0.534	0.468	0.556	0.502	0.481	0.098
05:04:10	39.7	0.097	0.093	0.1	0.098	0.098	0.097	0.096	0.094	0.095	0.094	0.094	0.097	0.094	0.679	0.571	0.562	0.512	0.676	0.582	0.45	0.5	0.506	0.594	0.096	0.095	0.635	0.458	0.575	0.512	0.55	0.564	0.504	0.501	0.503	0.643	0.096	0.095	0.765	0.57	0.503	0.565	0.687	0.539	0.471	0.562	0.503	0.482	0.098
05:09:10	39.7	0.097	0.093	0.1	0.098	0.098	0.097	0.096	0.094	0.095	0.094	0.094	0.097	0.094	0.672	0.562	0.551	0.496	0.67	0.579	0.45	0.496	0.505	0.587	0.096	0.095	0.627	0.453	0.562	0.5	0.54	0.557	0.501	0.495	0.498	0.643	0.096	0.095	0.759	0.564	0.496	0.555	0.688	0.532	0.463	0.557	0.504	0.48	0.098
05:14:10	39.6	0.097	0.093	0.1	0.098	0.098	0.097	0.096	0.094	0.095	0.094	0.094	0.097	0.094	0.693	0.573	0.556	0.503	0.688	0.594	0.45	0.504	0.515	0.599	0.096	0.095	0.639	0.459	0.573	0.51	0.55	0.572	0.505	0.505	0.506	0.656	0.096	0.095	0.77	0.577	0.506	0.563	0.702	0.548	0.47	0.574	0.512	0.484	0.098
05:19:10	39.6	0.097	0.093	0.1	0.098	0.098	0.097	0.096	0.094	0.095	0.094	0.095	0.097	0.094	0.69	0.562	0.549	0.496	0.674	0.595	0.452	0.504	0.519	0.608	0.096	0.096	0.629	0.454	0.564	0.506	0.554	0.58	0.507	0.51	0.509	0.661	0.096	0.095	0.776	0.576	0.505	0.562	0.702	0.558	0.471	0.584	0.515	0.485	0.098
05:24:10	39.6	0.097	0.093	0.1	0.098	0.098	0.097	0.096	0.094	0.095	0.094	0.094	0.098	0.094	0.691	0.563	0.554	0.498	0.683	0.602	0.455	0.508	0.521	0.61	0.096	0.095	0.634	0.457	0.568	0.506	0.553	0.578	0.508	0.514	0.51	0.665	0.096	0.095	0.776	0.578	0.505	0.565	0.71	0.563	0.473	0.591	0.509	0.485	0.098
05:29:10	39.7	0.097	0.093	0.1	0.098	0.098	0.097	0.096	0.094	0.095	0.094	0.094	0.097	0.094	0.685	0.554	0.549	0.495	0.677	0.602	0.459	0.508	0.52	0.61	0.096	0.095	0.633	0.453	0.565	0.5	0.553	0.584	0.506	0.514	0.508	0.672	0.096	0.095	0.776	0.579	0.501	0.565	0.708	0.562	0.474	0.602	0.515	0.487	0.098
05:34:10	39.7	0.097	0.093	0.099	0.098	0.098	0.097	0.096	0.093	0.095	0.094	0.094	0.097	0.094	0.698	0.569	0.559	0.507	0.698	0.614	0.46	0.516	0.53	0.623	0.096	0.095	0.653	0.461	0.578	0.508	0.56	0.595	0.511	0.526	0.512	0.685	0.096	0.095	0.788	0.593	0.511	0.573	0.721	0.572	0.487	0.621	0.522	0.489	0.098
05:39:10	39.7	0.097	0.093	0.1	0.098	0.098	0.097	0.096	0.094	0.095	0.094	0.094	0.097	0.094	0.701	0.566	0.558	0.508	0.7	0.623	0.466	0.525	0.535	0.626	0.096	0.095	0.649	0.462	0.576	0.512	0.567	0.602	0.515	0.53	0.518	0.692	0.096	0.095	0.788	0.595	0.513	0.581	0.72	0.585	0.491	0.627	0.527	0.494	0.098
05:44:10	39.7	0.097	0.093	0.1	0.098	0.098	0.097	0.096	0.093	0.095	0.094	0.095	0.097	0.094	0.697	0.566	0.559	0.504	0.704	0.62	0.474	0.527	0.536	0.634	0.096	0.095	0.646	0.465	0.575	0.506	0.568	0.599	0.512	0.531	0.518	0.696	0.096	0.095	0.791	0.597	0.51	0.58	0.727	0.582	0.492	0.628	0.534	0.496	0.098
05:49:10	39.7	0.097	0.093	0.1	0.098	0.098	0.097	0.096	0.093	0.095	0.094	0.094	0.098	0.094	0.702	0.569	0.561	0.507	0.694	0.636	0.477	0.53	0.542	0.644	0.096	0.095	0.642	0.462	0.575	0.508	0.566	0.611	0.517	0.547	0.523	0.701	0.096	0.095	0.8	0.605	0.51	0.586	0.728	0.596	0.498	0.635	0.544	0.496	0.098
05:54:10	39.7	0.097	0.093	0.099	0.098	0.098	0.097	0.096	0.093	0.095	0.094	0.094	0.097	0.094	0.697	0.572	0.562	0.505	0.71	0.632	0.48	0.531	0.547	0.642	0.096	0.095	0.65	0.465	0.571	0.509	0.564	0.615	0.518	0.546	0.525	0.704	0.096	0.095	0.805	0.6	0.51	0.591	0.732	0.601	0.502	0.633	0.548	0.499	0.098
05:59:10	39.7	0.097	0.093	0.1	0.098	0.098	0.097	0.096	0.094	0.095	0.094	0.094	0.098	0.094	0.701	0.593	0.568	0.516	0.728	0.636	0.485	0.532	0.544	0.647	0.096	0.096	0.667	0.477	0.577	0.514	0.565	0.627	0.516	0.545	0.525	0.711	0.096	0.095	0.809	0.613	0.519	0.594	0.738	0.608	0.502	0.639	0.554	0.497	0.098
06:04:10	39.7	0.097	0.093	0.099	0.098	0.098	0.097	0.096	0.093	0.095	0.094	0.094	0.097	0.094	0.713	0.598	0.576	0.525	0.734	0.655	0.487	0.539	0.552	0.662	0.096	0.095	0.669	0.48	0.591	0.529	0.574	0.644	0.526	0.557	0.534	0.722	0.096	0.095	0.818	0.622	0.525	0.606	0.743	0.621	0.519	0.651	0.56	0.502	0.098
06:09:10	39.7	0.097	0.093	0.1	0.098	0.098	0.097	0.096	0.093	0.095	0.094	0.095	0.098	0.094	0.708	0.599	0.572	0.514	0.734	0.656	0.49	0.537	0.552	0.662	0.096	0.095	0.667	0.481	0.581	0.524	0.574	0.645	0.519	0.555	0.536	0.722	0.096	0.095	0.82	0.622	0.52	0.604	0.745	0.623	0.515	0.651	0.557	0.499	0.098
06:14:10	39.7	0.097	0.093	0.1	0.098	0.098	0.097	0.096	0.093	0.095	0.094	0.095	0.097	0.094	0.712	0.605	0.572	0.51	0.739	0.66	0.491	0.539	0.552	0.665	0.096	0.095	0.67	0.477	0.582	0.527	0.581	0.655	0.521	0.563	0.537	0.733	0.096	0.095	0.828	0.625	0.518	0.61	0.751	0.629	0.529	0.657	0.557	0.499	0.098
06:19:10	39.7	0.097	0.093	0.099	0.098	0.098	0.097	0.096	0.093	0.095	0.094	0.094	0.097	0.094	0.714	0.612	0.575	0.513	0.748	0.66	0.5	0.542	0.568	0.671	0.096	0.095	0.678	0.48	0.586	0.53	0.589	0.66	0.524	0.572	0.54	0.736	0.096	0.095	0.838	0.631	0.527	0.615	0.755	0.64	0.531	0.664	0.567	0.503	0.098
06:24:10	39.7	0.097	0.093	0.099	0.098	0.098	0.097	0.096	0.093	0.095	0.094	0.094	0.098	0.094	0.727	0.624	0.585	0.523	0.76	0.675	0.508	0.549	0.579	0.681	0.096	0.095	0.691	0.489	0.595	0.542	0.599	0.676	0.532	0.577	0.547	0.741	0.096	0.095	0.849	0.637	0.542	0.622	0.761	0.647	0.543	0.67	0.571	0.51	0.098
06:29:10	39.7	0.097	0.094	0.099	0.098	0.098	0.097	0.096	0.094	0.095	0.094	0.094	0.097	0.094	0.733	0.629	0.584	0.523	0.758	0.676	0.506	0.547	0.58	0.691	0.096	0.095	0.693	0.488	0.598	0.543	0.596	0.676	0.539	0.585	0.555	0.748	0.096	0.095	0.853	0.646	0.542	0.62	0.766	0.655	0.552	0.678	0.57	0.512	0.098
06:34:10	39.7	0.097	0.094	0.1	0.098	0.098	0.097	0.096	0.093	0.095	0.094	0.094	0.097	0.094	0.736	0.632	0.583	0.52	0.759	0.681	0.506	0.549	0.58	0.692	0.096	0.095	0.696	0.485	0.599	0.541	0.593	0.684	0.539	0.595	0.563	0.754	0.096	0.095	0.861	0.653	0.539	0.621	0.771	0.658	0.569	0.683	0.564	0.515	0.098
06:39:10	39.7	0.097	0.093	0.099	0.098	0.098	0.097	0.096	0.093	0.095	0.094	0.094	0.097	0.094	0.782	0.665	0.625	0.566	0.776	0.732	0.509	0.606	0.626	0.726	0.096	0.095	0.712	0.493	0.649	0.589	0.649	0.719	0.592	0.638	0.596	0.77	0.096	0.095	0.881	0.68	0.591	0.657	0.789	0.69	0.611	0.728	0.592	0.555	0.098
06:44:10	39.7	0.097	0.093	0.099	0.098	0.098	0.097	0.096	0.094	0.095	0.094	0.094	0.097	0.094	0.766	0.642	0.596	0.546	0.751	0.707	0.494	0.594	0.615	0.71	0.096	0.095	0.679	0.463	0.631	0.567	0.634	0.707	0.577	0.639	0.591	0.76	0.096	0.095	0.878	0.676	0.567	0.644	0.781	0.676	0.615	0.723	0.584	0.543	0.098
06:49:10	39.7	0.097	0.093	0.099	0.098	0.098	0.097	0.096	0.093	0.095	0.094	0.094	0.097	0.094	0.75	0.625	0.573	0.527	0.741	0.689	0.499	0.58	0.604	0.699	0.096	0.095	0.664	0.449	0.605	0.55	0.614	0.686	0.55	0.636	0.579	0.757	0.096	0.095	0.876	0.662	0.546	0.633	0.775	0.663	0.601	0.713	0.569	0.535	0.098
06:54:10	39.7	0.097	0.093	0.099	0.098	0.098	0.097	0.096	0.094	0.095	0.094	0.094	0.098	0.094	0.753	0.636	0.575	0.516	0.752	0.689	0.503	0.572	0.6	0.704	0.096	0.095	0.68	0.456	0.609	0.537	0.606	0.687	0.543	0.634	0.57	0.766	0.096	0.095	0.887	0.669	0.54	0.624	0.785	0.672	0.6	0.716	0.564	0.525	0.098
06:59:10	39.7	0.097	0.093	0.1	0.098	0.098	0.097	0.096	0.093	0.095	0.094	0.094	0.097	0.094	0.75	0.636	0.567	0.509	0.757	0.685	0.504	0.566	0.596	0.706	0.096	0.095	0.683	0.457	0.608	0.531	0.61	0.685	0.544	0.627	0.56	0.767	0.096	0.095	0.886	0.66	0.536	0.612	0.783	0.671	0.595	0.717	0.56	0.519	0.098
07:04:10	39.7	0.097	0.093	0.099	0.098	0.098	0.097	0.096	0.094	0.095	0.094	0.095	0.097	0.094	0.744	0.626	0.564	0.5	0.748	0.674	0.503	0.559	0.593	0.701	0.096	0.095	0.668	0.449	0.595	0.523	0.61	0.68	0.544	0.626	0.558	0.764	0.096	0.095	0.883	0.651	0.531	0.605	0.779	0.667	0.598	0.717	0.558	0.517	0.098
07:09:10	39.7	0.097	0.093	0.1	0.098	0.098	0.097	0.096	0.093	0.095	0.094	0.094	0.097	0.094	0.743	0.626	0.565	0.487	0.756	0.671	0.505	0.556	0.591	0.704	0.096	0.095	0.679	0.454	0.593	0.515	0.601	0.681	0.532	0.624	0.553	0.769	0.096	0.095	0.886	0.656	0.527	0.599	0.783	0.667	0.591	0.72	0.563	0.515	0.098
07:14:10	39.7	0.097	0.093	0.099	0.098	0.098	0.097	0.096	0.093	0.096	0.094	0.094	0.097	0.094	0.747	0.624	0.561	0.485	0.758	0.673	0.502	0.56	0.597	0.711	0.096	0.095	0.675	0.452	0.591	0.518	0.608	0.683	0.533	0.629	0.561	0.773	0.096	0.095	0.888	0.652	0.528	0.6	0.784	0.67	0.599	0.724	0.569	0.525	0.098
07:19:10	39.7	0.097	0.093	0.099	0.098	0.098	0.097	0.096	0.094	0.095	0.094	0.094	0.097	0.094	0.757	0.637	0.573	0.487	0.775	0.681	0.509	0.565	0.61	0.717	0.096	0.095	0.693	0.462	0.604	0.521	0.612	0.689	0.541	0.633	0.565	0.776	0.096	0.095	0.896	0.655	0.535	0.612	0.784	0.675	0.604	0.727	0.571	0.53	0.098
07:24:10	39.7	0.097	0.093	0.099	0.099	0.098	0.097	0.096	0.094	0.095	0.094	0.094	0.098	0.094	0.755	0.636	0.577	0.485	0.768	0.68	0.506	0.574	0.622	0.721	0.096	0.095	0.682	0.457	0.601	0.519	0.618	0.696	0.55	0.642	0.573	0.775	0.096	0.095	0.897	0.654	0.54	0.615	0.781	0.676	0.62	0.733	0.578	0.544	0.098
07:29:10	39.7	0.097	0.093	0.099	0.099	0.098	0.097	0.096	0.093	0.095	0.094	0.094	0.097	0.094	0.756	0.633	0.578	0.486	0.776	0.682	0.508	0.574	0.625	0.727	0.096	0.095	0.688	0.462	0.6	0.513	0.614	0.698	0.546	0.642	0.57	0.777	0.096	0.095	0.903	0.658	0.542	0.612	0.784	0.681	0.619	0.734	0.573	0.545	0.098
07:34:10	39.7	0.097	0.093	0.099	0.098	0.098	0.097	0.096	0.093	0.095	0.094	0.094	0.097	0.094	0.75	0.627	0.572	0.481	0.764	0.675	0.499	0.572	0.624	0.728	0.096	0.095	0.662	0.451	0.594	0.512	0.616	0.695	0.548	0.65	0.574	0.777	0.096	0.095	0.897	0.652	0.538	0.61	0.782	0.679	0.625	0.736	0.576	0.544	0.098
07:39:10	39.7	0.097	0.093	0.099	0.098	0.098	0.097	0.096	0.093	0.095	0.094	0.094	0.097	0.094	0.758	0.636	0.575	0.479	0.772	0.679	0.488	0.572	0.629	0.735	0.096	0.095	0.665	0.452	0.599	0.506	0.614	0.7	0.545	0.652	0.578	0.781	0.096	0.095	0.902	0.661	0.536	0.611	0.786	0.685	0.63	0.741	0.577	0.547	0.098
07:44:10	39.7	0.097	0.093	0.099	0.098	0.098	0.097	0.096	0.093	0.095	0.094	0.094	0.097	0.094	0.753	0.635	0.576	0.478	0.768	0.676	0.487	0.57	0.637	0.736	0.096	0.095	0.659	0.449	0.596	0.505	0.614	0.701	0.549	0.652	0.583	0.783	0.096	0.094	0.906	0.661	0.542	0.614	0.783	0.687	0.632	0.74	0.579	0.55	0.098
07:49:10	39.7	0.097	0.093	0.1	0.098	0.098	0.097	0.096	0.094	0.095	0.094	0.094	0.097	0.094	0.748	0.621	0.563	0.475	0.75	0.672	0.477	0.57	0.64	0.728	0.096	0.095	0.636	0.435	0.591	0.502	0.614	0.698	0.546	0.657	0.587	0.778	0.096	0.095	0.905	0.652	0.539	0.611	0.779	0.674	0.63	0.74	0.579	0.559	0.098
07:54:10	39.7	0.097	0.093	0.099	0.098	0.098	0.097	0.096	0.093	0.095	0.094	0.094	0.097	0.093	0.758	0.655	0.569	0.477	0.767	0.685	0.481	0.576	0.647	0.737	0.096	0.095	0.647	0.44	0.597	0.507	0.619	0.71	0.552	0.667	0.593	0.786	0.096	0.094	0.914	0.664	0.552	0.618	0.789	0.682	0.638	0.746	0.583	0.561	0.098
07:59:10	39.7	0.097	0.093	0.099	0.098	0.098	0.097	0.096	0.093	0.095	0.094	0.094	0.097	0.094	0.763	0.666	0.57	0.482	0.769	0.688	0.484	0.579	0.651	0.734	0.096	0.095	0.646	0.44	0.603	0.512	0.622	0.713	0.56	0.675	0.601	0.79	0.096	0.094	0.918	0.663	0.559	0.621	0.79	0.684	0.642	0.747	0.583	0.57	0.098
08:04:10	39.7	0.097	0.093	0.099	0.098	0.098	0.097	0.096	0.093	0.095	0.094	0.094	0.097	0.094	0.757	0.663	0.568	0.477	0.765	0.68	0.488	0.581	0.662	0.737	0.096	0.095	0.643	0.443	0.598	0.514	0.62	0.711	0.566	0.676	0.603	0.791	0.096	0.094	0.922	0.661	0.559	0.622	0.791	0.684	0.641	0.746	0.587	0.577	0.098
08:09:10	39.7	0.097	0.093	0.1	0.098	0.098	0.097	0.096	0.094	0.095	0.094	0.094	0.097	0.094	0.765	0.655	0.57	0.487	0.775	0.696	0.491	0.592	0.671	0.748	0.096	0.095	0.655	0.451	0.607	0.518	0.626	0.718	0.574	0.686	0.608	0.796	0.096	0.095	0.93	0.669	0.571	0.63	0.799	0.691	0.647	0.751	0.59	0.588	0.098
08:14:10	39.7	0.097	0.093	0.099	0.098	0.098	0.097	0.096	0.094	0.095	0.094	0.094	0.097	0.094	0.771	0.65	0.575	0.488	0.781	0.697	0.493	0.603	0.675	0.751	0.096	0.095	0.661	0.454	0.61	0.52	0.635	0.721	0.573	0.692	0.606	0.797	0.096	0.095	0.936	0.671	0.579	0.633	0.8	0.694	0.65	0.759	0.592	0.595	0.098
08:19:10	39.7	0.097	0.093	0.099	0.098	0.098	0.097	0.096	0.094	0.095	0.094	0.094	0.097	0.094	0.769	0.638	0.57	0.487	0.768	0.693	0.484	0.611	0.682	0.749	0.096	0.095	0.648	0.446	0.601	0.521	0.645	0.72	0.582	0.697	0.614	0.792	0.096	0.094	0.937	0.666	0.582	0.636	0.795	0.697	0.653	0.759	0.592	0.607	0.098
08:24:10	39.7	0.097	0.093	0.099	0.099	0.098	0.097	0.096	0.094	0.095	0.094	0.094	0.097	0.094	0.768	0.63	0.561	0.481	0.756	0.694	0.476	0.607	0.675	0.751	0.096	0.095	0.632	0.438	0.597	0.516	0.651	0.72	0.58	0.696	0.617	0.791	0.097	0.095	0.938	0.664	0.582	0.627	0.796	0.697	0.652	0.759	0.597	0.61	0.098
08:29:10	39.7	0.097	0.093	0.1	0.099	0.097	0.097	0.096	0.094	0.095	0.094	0.094	0.097	0.094	0.767	0.617	0.557	0.474	0.746	0.693	0.475	0.61	0.673	0.751	0.096	0.095	0.621	0.431	0.592	0.518	0.659	0.72	0.582	0.694	0.62	0.793	0.096	0.095	0.938	0.659	0.582	0.625	0.798	0.691	0.653	0.76	0.597	0.619	0.098
08:34:10	39.7	0.097	0.093	0.099	0.098	0.097	0.097	0.096	0.093	0.095	0.094	0.094	0.097	0.094	0.772	0.619	0.555	0.474	0.754	0.698	0.453	0.619	0.671	0.755	0.096	0.095	0.622	0.434	0.594	0.515	0.665	0.723	0.589	0.698	0.62	0.797	0.096	0.095	0.945	0.666	0.582	0.626	0.804	0.694	0.652	0.764	0.596	0.622	0.098
08:39:10	39.7	0.097	0.093	0.099	0.098	0.097	0.097	0.096	0.094	0.095	0.094	0.095	0.097	0.094	0.763	0.602	0.543	0.467	0.741	0.683	0.438	0.613	0.666	0.744	0.096	0.095	0.635	0.426	0.582	0.508	0.641	0.712	0.588	0.693	0.625	0.788	0.096	0.094	0.942	0.655	0.574	0.62	0.799	0.685	0.644	0.757	0.595	0.618	0.098
08:44:10	39.7	0.097	0.094	0.1	0.099	0.098	0.097	0.096	0.094	0.095	0.094	0.094	0.097	0.094	0.771	0.609	0.549	0.473	0.745	0.691	0.437	0.635	0.673	0.746	0.096	0.095	0.651	0.453	0.59	0.517	0.646	0.718	0.602	0.707	0.639	0.793	0.097	0.095	0.946	0.661	0.585	0.633	0.806	0.697	0.655	0.764	0.603	0.633	0.098
08:49:10	39.7	0.097	0.093	0.099	0.098	0.097	0.097	0.096	0.094	0.095	0.094	0.094	0.097	0.094	0.757	0.59	0.532	0.462	0.73	0.674	0.435	0.623	0.662	0.725	0.096	0.095	0.659	0.432	0.577	0.504	0.624	0.703	0.587	0.689	0.633	0.784	0.096	0.095	0.938	0.642	0.576	0.612	0.795	0.68	0.643	0.748	0.597	0.619	0.098
08:54:10	39.7	0.097	0.093	0.099	0.098	0.097	0.097	0.096	0.094	0.095	0.094	0.094	0.097	0.094	0.778	0.608	0.545	0.481	0.746	0.692	0.441	0.643	0.678	0.746	0.096	0.095	0.681	0.429	0.591	0.518	0.638	0.721	0.602	0.705	0.648	0.797	0.096	0.094	0.955	0.658	0.591	0.628	0.808	0.692	0.659	0.761	0.608	0.635	0.098
08:59:10	39.7	0.097	0.093	0.099	0.098	0.097	0.097	0.096	0.094	0.095	0.094	0.094	0.097	0.094	0.781	0.616	0.538	0.499	0.769	0.692	0.45	0.65	0.679	0.752	0.096	0.095	0.674	0.434	0.599	0.526	0.648	0.725	0.599	0.714	0.651	0.8	0.097	0.094	0.964	0.665	0.599	0.637	0.814	0.708	0.662	0.763	0.615	0.642	0.098
09:04:10	39.7	0.097	0.093	0.099	0.098	0.097	0.097	0.096	0.094	0.095	0.094	0.094	0.097	0.093	0.778	0.618	0.539	0.491	0.771	0.694	0.45	0.649	0.685	0.753	0.096	0.095	0.665	0.429	0.602	0.528	0.657	0.726	0.602	0.706	0.666	0.799	0.096	0.094	0.968	0.666	0.605	0.646	0.811	0.711	0.672	0.763	0.614	0.638	0.098
09:09:10	39.7	0.097	0.093	0.099	0.099	0.097	0.097	0.096	0.094	0.095	0.094	0.094	0.097	0.093	0.772	0.601	0.535	0.48	0.756	0.682	0.446	0.649	0.683	0.746	0.096	0.095	0.676	0.421	0.595	0.523	0.661	0.717	0.603	0.692	0.669	0.791	0.096	0.095	0.965	0.652	0.605	0.642	0.804	0.702	0.67	0.757	0.611	0.638	0.098
09:14:10	39.7	0.097	0.093	0.099	0.099	0.097	0.097	0.096	0.093	0.095	0.094	0.094	0.097	0.093	0.773	0.603	0.54	0.474	0.756	0.682	0.443	0.65	0.692	0.75	0.096	0.095	0.685	0.417	0.592	0.522	0.656	0.718	0.602	0.681	0.672	0.79	0.096	0.094	0.965	0.653	0.607	0.641	0.8	0.695	0.668	0.759	0.614	0.636	0.098
09:19:10	39.7	0.097	0.094	0.099	0.099	0.098	0.097	0.096	0.094	0.095	0.094	0.095	0.097	0.094	0.767	0.596	0.532	0.469	0.744	0.672	0.44	0.639	0.694	0.749	0.096	0.095	0.652	0.412	0.581	0.513	0.644	0.712	0.595	0.685	0.667	0.782	0.096	0.095	0.962	0.646	0.6	0.628	0.796	0.692	0.66	0.754	0.609	0.628	0.098
09:24:10	39.7	0.097	0.093	0.1	0.099	0.097	0.097	0.096	0.094	0.095	0.094	0.094	0.097	0.093	0.77	0.602	0.532	0.463	0.746	0.678	0.44	0.633	0.698	0.732	0.096	0.095	0.636	0.412	0.581	0.506	0.645	0.714	0.592	0.687	0.676	0.789	0.096	0.094	0.971	0.655	0.6	0.631	0.803	0.699	0.662	0.764	0.607	0.629	0.098
09:29:10	39.7	0.097	0.093	0.099	0.099	0.097	0.097	0.096	0.093	0.095	0.094	0.094	0.097	0.093	0.777	0.605	0.536	0.462	0.739	0.681	0.437	0.646	0.703	0.732	0.096	0.095	0.634	0.412	0.589	0.514	0.652	0.724	0.603	0.691	0.686	0.786	0.096	0.094	0.971	0.653	0.611	0.639	0.804	0.701	0.666	0.766	0.61	0.629	0.098
09:34:10	39.7	0.097	0.093	0.099	0.099	0.097	0.097	0.096	0.093	0.095	0.094	0.094	0.097	0.093	0.777	0.606	0.53	0.461	0.742	0.675	0.435	0.649	0.705	0.734	0.096	0.095	0.631	0.414	0.591	0.515	0.649	0.727	0.604	0.694	0.683	0.789	0.096	0.094	0.977	0.652	0.609	0.637	0.803	0.694	0.662	0.77	0.608	0.629	0.098
09:39:10	39.7	0.096	0.094	0.099	0.098	0.097	0.097	0.096	0.094	0.095	0.094	0.094	0.097	0.093	0.779	0.608	0.529	0.461	0.746	0.67	0.448	0.653	0.709	0.709	0.096	0.095	0.627	0.414	0.591	0.519	0.648	0.729	0.608	0.696	0.682	0.792	0.096	0.094	0.98	0.658	0.614	0.634	0.807	0.698	0.666	0.773	0.605	0.637	0.098
09:44:10	39.7	0.096	0.094	0.099	0.099	0.097	0.097	0.097	0.094	0.095	0.094	0.094	0.097	0.094	0.784	0.613	0.536	0.461	0.751	0.675	0.458	0.657	0.718	0.696	0.096	0.095	0.635	0.416	0.601	0.522	0.654	0.731	0.616	0.697	0.686	0.795	0.096	0.095	0.987	0.67	0.617	0.64	0.807	0.704	0.671	0.775	0.61	0.67	0.098
09:49:10	39.7	0.097	0.094	0.1	0.099	0.097	0.097	0.096	0.094	0.095	0.094	0.094	0.097	0.094	0.783	0.61	0.531	0.461	0.746	0.67	0.458	0.658	0.719	0.692	0.096	0.095	0.623	0.414	0.593	0.524	0.648	0.727	0.616	0.697	0.693	0.794	0.096	0.094	0.985	0.669	0.615	0.637	0.807	0.7	0.668	0.775	0.608	0.673	0.098
09:54:10	39.7	0.096	0.093	0.099	0.098	0.097	0.097	0.096	0.094	0.095	0.094	0.094	0.097	0.094	0.791	0.618	0.531	0.46	0.746	0.672	0.459	0.655	0.719	0.689	0.096	0.095	0.632	0.415	0.602	0.524	0.645	0.73	0.62	0.7	0.691	0.797	0.096	0.094	0.991	0.672	0.618	0.638	0.808	0.703	0.672	0.779	0.605	0.656	0.098
09:59:10	39.7	0.096	0.093	0.099	0.098	0.097	0.097	0.096	0.094	0.095	0.094	0.094	0.097	0.094	0.789	0.616	0.532	0.466	0.742	0.675	0.463	0.663	0.721	0.671	0.096	0.095	0.63	0.416	0.596	0.527	0.645	0.732	0.623	0.704	0.697	0.795	0.096	0.094	0.993	0.666	0.624	0.643	0.809	0.701	0.673	0.78	0.608	0.653	0.098
10:04:10	39.7	0.098	0.093	0.099	0.099	0.097	0.097	0.096	0.094	0.095	0.094	0.094	0.097	0.094	0.79	0.611	0.53	0.461	0.74	0.666	0.465	0.652	0.719	0.659	0.096	0.095	0.629	0.414	0.592	0.518	0.638	0.732	0.625	0.704	0.691	0.797	0.096	0.094	0.997	0.645	0.621	0.639	0.808	0.7	0.67	0.781	0.61	0.646	0.098
10:09:10	39.7	0.098	0.093	0.099	0.099	0.097	0.097	0.096	0.094	0.095	0.094	0.094	0.097	0.094	0.788	0.606	0.522	0.462	0.733	0.661	0.465	0.648	0.716	0.659	0.096	0.095	0.626	0.412	0.589	0.512	0.638	0.728	0.62	0.702	0.683	0.795	0.096	0.094	0.997	0.627	0.616	0.636	0.806	0.695	0.667	0.778	0.607	0.638	0.098
10:14:10	39.7	0.097	0.093	0.099	0.099	0.097	0.097	0.096	0.093	0.095	0.094	0.094	0.097	0.094	0.803	0.62	0.53	0.466	0.748	0.673	0.47	0.658	0.728	0.669	0.096	0.095	0.648	0.436	0.603	0.521	0.65	0.739	0.628	0.716	0.69	0.804	0.096	0.094	1.008	0.637	0.626	0.65	0.815	0.703	0.676	0.788	0.614	0.645	0.098
10:19:10	39.7	0.098	0.093	0.099	0.099	0.097	0.097	0.096	0.094	0.095	0.094	0.094	0.097	0.094	0.801	0.618	0.53	0.469	0.753	0.672	0.471	0.658	0.725	0.664	0.096	0.095	0.641	0.427	0.602	0.52	0.655	0.739	0.632	0.72	0.69	0.805	0.096	0.094	1.012	0.634	0.627	0.651	0.817	0.699	0.678	0.791	0.618	0.647	0.098
10:24:10	39.7	0.098	0.093	0.099	0.099	0.097	0.097	0.096	0.094	0.095	0.094	0.094	0.097	0.094	0.797	0.61	0.524	0.467	0.745	0.663	0.466	0.662	0.723	0.645	0.096	0.095	0.632	0.418	0.595	0.516	0.652	0.731	0.626	0.714	0.691	0.801	0.096	0.094	1.013	0.631	0.625	0.65	0.814	0.691	0.676	0.791	0.619	0.647	0.098
10:29:10	39.7	0.097	0.093	0.099	0.099	0.097	0.097	0.096	0.094	0.095	0.094	0.094	0.097	0.094	0.798	0.615	0.523	0.463	0.75	0.67	0.461	0.661	0.727	0.647	0.096	0.095	0.637	0.416	0.593	0.54	0.654	0.736	0.623	0.717	0.691	0.807	0.096	0.094	1.021	0.629	0.627	0.651	0.818	0.699	0.679	0.796	0.625	0.644	0.098
10:34:10	39.7	0.098	0.094	0.099	0.099	0.097	0.097	0.096	0.094	0.095	0.094	0.095	0.097	0.094	0.8	0.617	0.526	0.462	0.757	0.675	0.446	0.658	0.724	0.626	0.096	0.095	0.643	0.414	0.598	0.539	0.659	0.739	0.623	0.721	0.69	0.808	0.096	0.094	1.022	0.611	0.63	0.649	0.82	0.7	0.68	0.799	0.624	0.646	0.098
10:39:10	39.7	0.097	0.093	0.099	0.098	0.097	0.097	0.096	0.094	0.095	0.094	0.094	0.097	0.094	0.798	0.611	0.528	0.463	0.75	0.673	0.442	0.659	0.723	0.62	0.096	0.095	0.63	0.41	0.598	0.534	0.657	0.733	0.63	0.719	0.692	0.802	0.096	0.094	1.023	0.592	0.634	0.651	0.816	0.696	0.679	0.799	0.621	0.642	0.098
10:44:10	39.7	0.097	0.093	0.099	0.099	0.097	0.097	0.096	0.094	0.095	0.094	0.094	0.097	0.094	0.797	0.608	0.526	0.461	0.747	0.669	0.437	0.659	0.716	0.643	0.096	0.095	0.626	0.408	0.593	0.525	0.654	0.731	0.623	0.721	0.689	0.803	0.096	0.095	1.024	0.578	0.631	0.648	0.816	0.691	0.677	0.802	0.614	0.638	0.097
10:49:10	39.7	0.097	0.093	0.099	0.099	0.097	0.097	0.096	0.093	0.095	0.094	0.094	0.098	0.094	0.799	0.609	0.522	0.46	0.752	0.668	0.437	0.657	0.717	0.628	0.096	0.095	0.625	0.41	0.59	0.519	0.652	0.734	0.626	0.725	0.694	0.804	0.096	0.094	1.026	0.595	0.632	0.645	0.82	0.695	0.673	0.802	0.62	0.634	0.098
10:54:10	39.7	0.098	0.093	0.099	0.099	0.097	0.097	0.096	0.094	0.095	0.094	0.094	0.097	0.094	0.801	0.605	0.52	0.457	0.755	0.669	0.438	0.651	0.714	0.642	0.096	0.095	0.63	0.407	0.588	0.517	0.651	0.732	0.624	0.725	0.694	0.809	0.096	0.094	1.026	0.59	0.631	0.642	0.82	0.691	0.668	0.803	0.623	0.628	0.098
10:59:10	39.7	0.097	0.093	0.099	0.099	0.097	0.097	0.096	0.094	0.095	0.094	0.094	0.097	0.094	0.797	0.592	0.515	0.456	0.751	0.662	0.439	0.641	0.708	0.618	0.096	0.094	0.628	0.404	0.579	0.508	0.644	0.728	0.616	0.723	0.698	0.801	0.096	0.094	1.025	0.583	0.623	0.633	0.821	0.685	0.657	0.803	0.623	0.624	0.097
11:04:10	39.7	0.098	0.093	0.099	0.099	0.097	0.097	0.097	0.094	0.095	0.094	0.094	0.097	0.094	0.804	0.594	0.521	0.458	0.749	0.667	0.433	0.643	0.714	0.636	0.096	0.095	0.637	0.405	0.58	0.504	0.647	0.732	0.617	0.726	0.707	0.803	0.096	0.094	1.03	0.589	0.622	0.637	0.822	0.685	0.657	0.806	0.625	0.622	0.098
11:09:10	39.7	0.097	0.093	0.099	0.099	0.097	0.097	0.096	0.093	0.095	0.094	0.094	0.097	0.094	0.802	0.586	0.522	0.457	0.75	0.665	0.43	0.641	0.711	0.663	0.096	0.094	0.64	0.404	0.576	0.505	0.641	0.727	0.615	0.729	0.706	0.801	0.096	0.094	1.033	0.59	0.635	0.632	0.823	0.687	0.652	0.807	0.625	0.621	0.098
11:14:10	39.7	0.097	0.093	0.099	0.099	0.097	0.097	0.096	0.094	0.095	0.094	0.094	0.097	0.094	0.804	0.589	0.521	0.455	0.755	0.669	0.428	0.657	0.716	0.673	0.096	0.094	0.643	0.406	0.583	0.51	0.646	0.733	0.625	0.738	0.708	0.805	0.096	0.094	1.038	0.597	0.639	0.637	0.826	0.695	0.651	0.811	0.624	0.623	0.097
11:19:10	39.7	0.097	0.093	0.099	0.099	0.097	0.097	0.096	0.094	0.095	0.094	0.094	0.097	0.094	0.791	0.563	0.507	0.451	0.734	0.645	0.424	0.634	0.693	0.645	0.096	0.094	0.623	0.4	0.561	0.502	0.635	0.712	0.609	0.718	0.691	0.789	0.096	0.094	1.03	0.576	0.622	0.614	0.814	0.677	0.637	0.799	0.617	0.612	0.098
11:24:10	39.7	0.097	0.093	0.099	0.099	0.097	0.097	0.096	0.093	0.095	0.094	0.094	0.097	0.094	0.793	0.562	0.512	0.451	0.732	0.647	0.426	0.634	0.7	0.655	0.096	0.094	0.629	0.402	0.557	0.499	0.634	0.714	0.608	0.726	0.699	0.792	0.096	0.094	1.034	0.58	0.618	0.613	0.817	0.685	0.638	0.804	0.621	0.608	0.097
11:29:10	39.7	0.097	0.093	0.099	0.099	0.097	0.097	0.096	0.093	0.095	0.094	0.094	0.097	0.094	0.798	0.568	0.51	0.453	0.73	0.647	0.429	0.633	0.702	0.664	0.096	0.094	0.621	0.404	0.557	0.496	0.633	0.714	0.603	0.726	0.692	0.792	0.096	0.094	1.037	0.586	0.617	0.61	0.818	0.684	0.633	0.806	0.628	0.607	0.097
11:34:10	39.7	0.097	0.093	0.099	0.099	0.097	0.097	0.096	0.093	0.095	0.094	0.094	0.097	0.094	0.805	0.563	0.506	0.45	0.734	0.645	0.426	0.636	0.698	0.671	0.095	0.094	0.622	0.424	0.56	0.496	0.631	0.711	0.602	0.726	0.687	0.791	0.096	0.094	1.04	0.564	0.614	0.607	0.817	0.684	0.63	0.808	0.633	0.604	0.097
11:39:10	39.7	0.097	0.093	0.099	0.099	0.097	0.097	0.096	0.093	0.095	0.095	0.094	0.097	0.094	0.808	0.568	0.513	0.45	0.735	0.648	0.426	0.645	0.707	0.665	0.096	0.094	0.625	0.428	0.566	0.495	0.63	0.714	0.597	0.728	0.687	0.797	0.096	0.094	1.043	0.569	0.611	0.61	0.82	0.686	0.631	0.812	0.615	0.604	0.097
11:44:10	39.7	0.097	0.093	0.099	0.099	0.097	0.097	0.096	0.094	0.095	0.094	0.094	0.097	0.094	0.802	0.571	0.509	0.449	0.74	0.647	0.425	0.653	0.706	0.648	0.095	0.094	0.625	0.422	0.568	0.495	0.63	0.711	0.598	0.729	0.687	0.799	0.096	0.094	1.048	0.556	0.614	0.606	0.821	0.685	0.631	0.812	0.605	0.607	0.097
11:49:10	39.7	0.097	0.093	0.099	0.099	0.097	0.097	0.096	0.093	0.095	0.094	0.094	0.097	0.094	0.799	0.569	0.509	0.448	0.734	0.643	0.423	0.642	0.706	0.656	0.096	0.094	0.619	0.407	0.566	0.491	0.631	0.713	0.594	0.728	0.684	0.797	0.096	0.094	1.048	0.548	0.606	0.597	0.82	0.685	0.626	0.811	0.602	0.601	0.097
11:54:10	39.7	0.097	0.093	0.099	0.099	0.097	0.097	0.096	0.094	0.095	0.094	0.094	0.098	0.094	0.798	0.552	0.508	0.448	0.729	0.643	0.422	0.641	0.71	0.678	0.096	0.094	0.609	0.401	0.562	0.491	0.628	0.707	0.591	0.727	0.683	0.794	0.096	0.094	1.051	0.542	0.601	0.585	0.819	0.684	0.623	0.811	0.596	0.597	0.097
11:59:10	39.7	0.097	0.093	0.099	0.099	0.096	0.097	0.096	0.094	0.095	0.094	0.094	0.097	0.094	0.795	0.559	0.505	0.448	0.728	0.642	0.42	0.636	0.709	0.676	0.096	0.094	0.612	0.398	0.561	0.487	0.628	0.701	0.603	0.726	0.685	0.789	0.096	0.094	1.053	0.525	0.592	0.58	0.817	0.68	0.618	0.812	0.591	0.593	0.097
12:04:10	39.7	0.097	0.093	0.099	0.099	0.096	0.097	0.096	0.094	0.095	0.094	0.094	0.097	0.094	0.804	0.552	0.51	0.45	0.734	0.647	0.419	0.643	0.715	0.688	0.096	0.094	0.623	0.397	0.567	0.486	0.633	0.713	0.601	0.733	0.687	0.793	0.096	0.094	1.056	0.534	0.599	0.59	0.821	0.687	0.625	0.818	0.591	0.596	0.097
12:09:10	39.7	0.097	0.093	0.099	0.099	0.096	0.097	0.096	0.093	0.095	0.094	0.094	0.097	0.094	0.799	0.527	0.509	0.446	0.729	0.644	0.418	0.639	0.717	0.696	0.095	0.094	0.623	0.397	0.562	0.481	0.627	0.707	0.591	0.731	0.686	0.793	0.096	0.094	1.06	0.517	0.6	0.586	0.82	0.684	0.62	0.816	0.59	0.592	0.097
12:14:10	39.6	0.097	0.093	0.099	0.099	0.097	0.097	0.096	0.094	0.095	0.094	0.094	0.097	0.094	0.797	0.503	0.508	0.444	0.727	0.643	0.419	0.633	0.716	0.699	0.096	0.094	0.625	0.397	0.56	0.478	0.623	0.701	0.587	0.728	0.689	0.793	0.096	0.094	1.061	0.502	0.6	0.593	0.818	0.682	0.628	0.814	0.589	0.594	0.097
12:19:10	39.7	0.097	0.093	0.099	0.099	0.097	0.097	0.096	0.094	0.095	0.094	0.094	0.097	0.094	0.799	0.497	0.509	0.442	0.727	0.639	0.417	0.628	0.72	0.703	0.095	0.094	0.636	0.396	0.565	0.475	0.624	0.705	0.584	0.728	0.692	0.79	0.096	0.094	1.067	0.484	0.61	0.591	0.823	0.683	0.635	0.815	0.591	0.597	0.097
12:24:10	39.7	0.097	0.093	0.099	0.099	0.097	0.097	0.096	0.094	0.095	0.094	0.094	0.097	0.094	0.795	0.489	0.503	0.444	0.719	0.637	0.416	0.622	0.711	0.703	0.096	0.094	0.635	0.394	0.556	0.473	0.621	0.7	0.576	0.726	0.69	0.784	0.096	0.094	1.063	0.477	0.619	0.588	0.82	0.682	0.641	0.812	0.587	0.59	0.097
12:29:10	39.7	0.097	0.093	0.099	0.099	0.096	0.097	0.096	0.094	0.095	0.094	0.094	0.097	0.094	0.797	0.488	0.506	0.442	0.719	0.639	0.416	0.625	0.717	0.707	0.095	0.094	0.637	0.394	0.558	0.471	0.617	0.701	0.57	0.731	0.691	0.784	0.096	0.094	1.067	0.486	0.606	0.583	0.82	0.688	0.631	0.811	0.584	0.59	0.097
12:34:10	39.7	0.097	0.093	0.099	0.099	0.096	0.097	0.096	0.094	0.095	0.094	0.094	0.097	0.094	0.799	0.494	0.515	0.441	0.723	0.643	0.416	0.628	0.72	0.713	0.096	0.094	0.65	0.397	0.566	0.471	0.625	0.711	0.558	0.738	0.698	0.789	0.096	0.094	1.073	0.504	0.59	0.58	0.827	0.691	0.627	0.818	0.59	0.594	0.097
12:39:10	39.7	0.097	0.093	0.099	0.099	0.097	0.097	0.097	0.094	0.095	0.094	0.095	0.097	0.094	0.792	0.482	0.507	0.439	0.715	0.636	0.412	0.627	0.719	0.708	0.096	0.094	0.64	0.394	0.56	0.471	0.639	0.702	0.564	0.732	0.699	0.782	0.096	0.094	1.071	0.503	0.581	0.575	0.823	0.686	0.621	0.818	0.59	0.59	0.097
12:44:10	39.7	0.097	0.093	0.099	0.099	0.096	0.097	0.097	0.094	0.095	0.094	0.094	0.097	0.094	0.787	0.472	0.502	0.439	0.706	0.627	0.411	0.621	0.711	0.707	0.095	0.094	0.633	0.391	0.557	0.467	0.641	0.697	0.582	0.728	0.698	0.773	0.096	0.094	1.072	0.491	0.584	0.566	0.82	0.682	0.61	0.813	0.585	0.583	0.097
12:49:10	39.7	0.097	0.093	0.099	0.099	0.097	0.097	0.096	0.094	0.095	0.094	0.094	0.097	0.094	0.789	0.47	0.499	0.437	0.704	0.625	0.413	0.614	0.71	0.68	0.095	0.094	0.635	0.391	0.547	0.462	0.657	0.692	0.584	0.727	0.698	0.775	0.096	0.094	1.077	0.48	0.582	0.549	0.822	0.684	0.594	0.804	0.582	0.582	0.097
12:54:10	39.7	0.097	0.093	0.099	0.099	0.097	0.097	0.097	0.093	0.095	0.094	0.094	0.097	0.094	0.78	0.465	0.497	0.437	0.705	0.62	0.41	0.607	0.707	0.675	0.096	0.094	0.628	0.391	0.543	0.462	0.665	0.686	0.575	0.722	0.695	0.771	0.096	0.094	1.076	0.471	0.575	0.548	0.817	0.68	0.583	0.784	0.575	0.573	0.097
12:59:10	39.7	0.097	0.093	0.099	0.099	0.097	0.097	0.096	0.094	0.095	0.094	0.094	0.098	0.094	0.779	0.461	0.492	0.435	0.709	0.62	0.411	0.603	0.71	0.684	0.095	0.094	0.629	0.391	0.543	0.459	0.669	0.679	0.553	0.722	0.691	0.771	0.096	0.094	1.078	0.466	0.57	0.54	0.814	0.679	0.583	0.775	0.579	0.565	0.097
13:04:10	39.7	0.097	0.093	0.099	0.099	0.097	0.097	0.096	0.094	0.095	0.094	0.095	0.097	0.094	0.773	0.448	0.485	0.434	0.699	0.609	0.409	0.595	0.704	0.674	0.096	0.094	0.617	0.39	0.533	0.457	0.643	0.669	0.542	0.716	0.689	0.764	0.096	0.094	1.077	0.457	0.564	0.532	0.811	0.669	0.558	0.773	0.568	0.558	0.097
13:09:10	39.7	0.097	0.093	0.099	0.099	0.096	0.097	0.096	0.093	0.095	0.094	0.094	0.097	0.094	0.775	0.436	0.482	0.434	0.694	0.603	0.405	0.587	0.7	0.671	0.095	0.094	0.625	0.388	0.52	0.452	0.621	0.664	0.526	0.714	0.69	0.764	0.096	0.094	1.079	0.44	0.56	0.527	0.811	0.668	0.535	0.772	0.57	0.548	0.097
13:14:10	39.7	0.097	0.093	0.099	0.099	0.096	0.097	0.096	0.094	0.095	0.094	0.095	0.097	0.094	0.779	0.438	0.488	0.436	0.699	0.601	0.407	0.591	0.712	0.676	0.095	0.094	0.635	0.39	0.522	0.457	0.614	0.675	0.513	0.722	0.694	0.772	0.096	0.094	1.086	0.447	0.564	0.542	0.816	0.679	0.525	0.75	0.576	0.549	0.097
13:19:10	39.7	0.097	0.093	0.099	0.099	0.096	0.097	0.096	0.094	0.095	0.094	0.095	0.097	0.094	0.792	0.461	0.493	0.436	0.709	0.616	0.409	0.601	0.719	0.684	0.095	0.094	0.65	0.392	0.53	0.463	0.62	0.687	0.522	0.737	0.699	0.78	0.096	0.094	1.093	0.45	0.571	0.554	0.819	0.688	0.525	0.741	0.587	0.56	0.097
13:24:10	39.7	0.097	0.093	0.099	0.099	0.097	0.097	0.096	0.094	0.095	0.094	0.094	0.097	0.094	0.782	0.447	0.479	0.437	0.701	0.595	0.407	0.596	0.706	0.645	0.096	0.094	0.633	0.389	0.524	0.463	0.604	0.669	0.527	0.723	0.692	0.766	0.096	0.094	1.087	0.441	0.556	0.534	0.808	0.673	0.518	0.73	0.583	0.55	0.097
13:29:10	39.7	0.097	0.093	0.099	0.099	0.096	0.097	0.096	0.094	0.095	0.094	0.094	0.097	0.094	0.785	0.437	0.479	0.435	0.703	0.591	0.406	0.587	0.71	0.626	0.095	0.094	0.631	0.388	0.521	0.459	0.604	0.673	0.528	0.729	0.695	0.773	0.096	0.094	1.092	0.433	0.555	0.51	0.811	0.675	0.527	0.741	0.573	0.559	0.097
13:34:10	39.7	0.097	0.093	0.099	0.099	0.096	0.097	0.096	0.094	0.095	0.094	0.095	0.097	0.094	0.786	0.444	0.487	0.435	0.705	0.597	0.407	0.583	0.712	0.644	0.095	0.094	0.636	0.391	0.527	0.46	0.606	0.679	0.528	0.735	0.696	0.783	0.096	0.094	1.099	0.435	0.555	0.514	0.817	0.676	0.519	0.74	0.576	0.576	0.097
13:39:10	39.7	0.097	0.093	0.099	0.099	0.096	0.097	0.096	0.094	0.095	0.094	0.094	0.098	0.094	0.786	0.442	0.484	0.434	0.701	0.592	0.406	0.575	0.71	0.644	0.096	0.094	0.634	0.389	0.522	0.468	0.603	0.672	0.526	0.732	0.694	0.78	0.096	0.094	1.1	0.433	0.548	0.51	0.814	0.67	0.529	0.731	0.568	0.574	0.097
13:44:10	39.7	0.097	0.094	0.099	0.099	0.096	0.097	0.096	0.094	0.095	0.094	0.094	0.097	0.094	0.784	0.442	0.483	0.433	0.708	0.593	0.405	0.574	0.706	0.642	0.096	0.094	0.642	0.388	0.521	0.461	0.605	0.678	0.538	0.731	0.695	0.782	0.096	0.094	1.109	0.436	0.551	0.503	0.818	0.672	0.534	0.729	0.566	0.572	0.097
13:49:10	39.7	0.097	0.093	0.099	0.099	0.096	0.097	0.096	0.094	0.095	0.094	0.094	0.098	0.094	0.786	0.446	0.488	0.433	0.72	0.606	0.406	0.586	0.716	0.642	0.095	0.094	0.644	0.389	0.53	0.455	0.611	0.685	0.547	0.734	0.698	0.784	0.096	0.094	1.115	0.437	0.555	0.509	0.818	0.674	0.532	0.729	0.576	0.575	0.097
13:54:10	39.7	0.097	0.093	0.099	0.099	0.096	0.097	0.096	0.094	0.094	0.094	0.095	0.097	0.094	0.784	0.443	0.484	0.432	0.714	0.607	0.405	0.578	0.71	0.624	0.095	0.094	0.644	0.389	0.531	0.451	0.605	0.682	0.539	0.736	0.7	0.78	0.096	0.094	1.115	0.436	0.55	0.517	0.816	0.669	0.545	0.728	0.574	0.572	0.097
13:59:10	39.7	0.096	0.093	0.099	0.099	0.096	0.097	0.096	0.094	0.095	0.094	0.094	0.098	0.094	0.778	0.448	0.487	0.426	0.711	0.611	0.406	0.574	0.716	0.586	0.095	0.094	0.646	0.389	0.527	0.452	0.603	0.681	0.54	0.739	0.701	0.784	0.096	0.094	1.116	0.44	0.549	0.515	0.818	0.673	0.552	0.731	0.571	0.579	0.097
14:04:10	39.7	0.097	0.093	0.099	0.099	0.096	0.097	0.096	0.094	0.095	0.094	0.094	0.098	0.094	0.792	0.453	0.493	0.425	0.714	0.616	0.405	0.587	0.726	0.599	0.096	0.094	0.652	0.391	0.541	0.455	0.615	0.695	0.547	0.748	0.708	0.791	0.096	0.094	1.123	0.453	0.559	0.52	0.824	0.682	0.559	0.739	0.578	0.597	0.097
14:09:10	39.7	0.097	0.093	0.099	0.1	0.096	0.097	0.096	0.094	0.095	0.095	0.094	0.098	0.094	0.787	0.437	0.485	0.425	0.709	0.602	0.403	0.58	0.723	0.592	0.095	0.094	0.645	0.388	0.537	0.454	0.611	0.688	0.547	0.741	0.697	0.786	0.096	0.094	1.127	0.448	0.559	0.524	0.819	0.673	0.548	0.735	0.57	0.577	0.097
14:14:10	39.7	0.097	0.093	0.099	0.099	0.096	0.097	0.096	0.094	0.094	0.094	0.095	0.098	0.094	0.785	0.421	0.482	0.427	0.699	0.59	0.403	0.574	0.721	0.586	0.095	0.094	0.64	0.388	0.524	0.453	0.608	0.679	0.54	0.736	0.695	0.782	0.096	0.094	1.129	0.451	0.549	0.514	0.815	0.666	0.543	0.736	0.565	0.567	0.097
14:19:10	39.7	0.097	0.094	0.099	0.099	0.096	0.097	0.096	0.094	0.095	0.094	0.094	0.097	0.094	0.786	0.418	0.486	0.426	0.709	0.594	0.403	0.567	0.724	0.585	0.095	0.094	0.644	0.389	0.515	0.45	0.615	0.686	0.54	0.74	0.7	0.787	0.096	0.094	1.133	0.447	0.553	0.511	0.82	0.67	0.538	0.738	0.563	0.565	0.097
14:24:10	39.7	0.097	0.093	0.099	0.099	0.096	0.097	0.096	0.094	0.095	0.094	0.095	0.097	0.094	0.8	0.416	0.488	0.424	0.71	0.598	0.401	0.567	0.722	0.584	0.095	0.094	0.653	0.389	0.517	0.448	0.624	0.693	0.55	0.738	0.701	0.784	0.096	0.094	1.133	0.438	0.549	0.519	0.817	0.669	0.541	0.732	0.567	0.568	0.097
14:29:10	39.7	0.096	0.093	0.099	0.099	0.096	0.097	0.096	0.094	0.095	0.094	0.094	0.097	0.094	0.78	0.396	0.474	0.422	0.701	0.574	0.401	0.559	0.703	0.57	0.096	0.094	0.628	0.386	0.491	0.448	0.596	0.663	0.534	0.72	0.688	0.771	0.096	0.094	1.129	0.421	0.542	0.479	0.807	0.651	0.516	0.717	0.553	0.545	0.097
14:34:10	39.7	0.096	0.093	0.099	0.099	0.096	0.097	0.096	0.093	0.095	0.094	0.095	0.097	0.094	0.79	0.399	0.477	0.425	0.712	0.598	0.402	0.555	0.715	0.58	0.095	0.094	0.659	0.389	0.515	0.451	0.605	0.67	0.552	0.733	0.691	0.79	0.096	0.094	1.138	0.435	0.571	0.488	0.816	0.666	0.519	0.733	0.566	0.548	0.097
14:39:10	39.7	0.097	0.093	0.099	0.099	0.096	0.097	0.096	0.093	0.095	0.094	0.094	0.097	0.094	0.775	0.389	0.471	0.425	0.698	0.587	0.406	0.543	0.701	0.574	0.095	0.094	0.637	0.384	0.502	0.445	0.596	0.66	0.55	0.724	0.684	0.77	0.096	0.094	1.129	0.415	0.573	0.475	0.805	0.649	0.503	0.719	0.551	0.539	0.097
14:44:10	39.7	0.097	0.093	0.099	0.099	0.096	0.097	0.096	0.094	0.095	0.094	0.095	0.097	0.094	0.776	0.388	0.473	0.425	0.707	0.58	0.407	0.542	0.701	0.572	0.096	0.094	0.639	0.382	0.498	0.445	0.59	0.658	0.564	0.728	0.686	0.77	0.096	0.094	1.134	0.412	0.576	0.467	0.804	0.65	0.5	0.721	0.551	0.537	0.097
14:49:10	39.7	0.097	0.093	0.099	0.099	0.096	0.097	0.096	0.094	0.095	0.095	0.094	0.097	0.094	0.768	0.388	0.468	0.423	0.699	0.572	0.406	0.543	0.688	0.569	0.095	0.094	0.628	0.381	0.499	0.445	0.579	0.651	0.548	0.717	0.675	0.761	0.096	0.094	1.132	0.405	0.576	0.451	0.796	0.645	0.478	0.713	0.546	0.531	0.097
14:54:10	39.7	0.096	0.093	0.099	0.099	0.096	0.097	0.096	0.094	0.095	0.095	0.095	0.098	0.094	0.758	0.39	0.466	0.421	0.694	0.566	0.405	0.538	0.682	0.565	0.096	0.094	0.621	0.38	0.497	0.444	0.571	0.661	0.547	0.714	0.67	0.754	0.096	0.094	1.134	0.405	0.583	0.444	0.791	0.633	0.462	0.704	0.545	0.525	0.097
14:59:10	39.7	0.096	0.093	0.099	0.099	0.096	0.097	0.096	0.094	0.095	0.094	0.094	0.097	0.094	0.76	0.401	0.465	0.42	0.699	0.564	0.405	0.544	0.686	0.566	0.095	0.094	0.626	0.38	0.494	0.444	0.572	0.664	0.562	0.72	0.677	0.762	0.096	0.094	1.14	0.406	0.571	0.442	0.795	0.64	0.452	0.703	0.547	0.528	0.097
15:04:10	39.7	0.097	0.093	0.099	0.1	0.096	0.097	0.096	0.094	0.095	0.095	0.094	0.097	0.094	0.759	0.394	0.457	0.414	0.693	0.537	0.403	0.542	0.676	0.558	0.095	0.094	0.61	0.378	0.492	0.442	0.567	0.652	0.55	0.708	0.671	0.747	0.096	0.094	1.136	0.401	0.554	0.438	0.784	0.628	0.461	0.686	0.542	0.521	0.097
15:09:10	39.7	0.096	0.094	0.099	0.099	0.096	0.097	0.096	0.094	0.095	0.094	0.094	0.097	0.094	0.772	0.396	0.453	0.412	0.699	0.533	0.402	0.54	0.682	0.557	0.095	0.094	0.622	0.377	0.493	0.442	0.57	0.66	0.549	0.712	0.674	0.756	0.096	0.094	1.141	0.403	0.544	0.443	0.792	0.644	0.491	0.698	0.541	0.524	0.097
15:14:10	39.7	0.097	0.093	0.099	0.099	0.096	0.097	0.096	0.094	0.094	0.094	0.095	0.097	0.094	0.77	0.396	0.452	0.414	0.698	0.548	0.403	0.541	0.676	0.555	0.095	0.094	0.619	0.378	0.484	0.442	0.567	0.656	0.539	0.71	0.669	0.754	0.096	0.094	1.139	0.404	0.548	0.44	0.788	0.646	0.485	0.695	0.545	0.523	0.097
15:19:10	39.7	0.097	0.093	0.099	0.099	0.096	0.097	0.096	0.094	0.095	0.094	0.094	0.097	0.094	0.773	0.391	0.457	0.416	0.696	0.551	0.402	0.542	0.684	0.551	0.095	0.094	0.62	0.377	0.487	0.44	0.574	0.638	0.526	0.707	0.667	0.753	0.096	0.094	1.14	0.4	0.535	0.439	0.79	0.651	0.488	0.695	0.546	0.522	0.097
15:24:10	39.7	0.097	0.093	0.099	0.099	0.096	0.097	0.096	0.094	0.095	0.094	0.094	0.097	0.094	0.772	0.393	0.46	0.418	0.699	0.502	0.402	0.541	0.685	0.551	0.095	0.094	0.626	0.377	0.486	0.441	0.577	0.632	0.517	0.704	0.673	0.756	0.096	0.094	1.142	0.401	0.536	0.437	0.794	0.645	0.501	0.701	0.548	0.521	0.097
15:29:10	39.7	0.097	0.093	0.099	0.099	0.096	0.097	0.096	0.094	0.095	0.094	0.095	0.098	0.094	0.779	0.396	0.473	0.415	0.699	0.478	0.401	0.54	0.692	0.546	0.095	0.094	0.624	0.378	0.489	0.44	0.571	0.629	0.514	0.705	0.676	0.76	0.096	0.094	1.128	0.405	0.529	0.447	0.794	0.644	0.509	0.701	0.55	0.524	0.097
15:34:10	39.7	0.097	0.093	0.099	0.099	0.096	0.097	0.096	0.094	0.095	0.094	0.094	0.097	0.094	0.775	0.392	0.479	0.414	0.695	0.466	0.401	0.539	0.684	0.544	0.095	0.094	0.613	0.376	0.489	0.442	0.568	0.617	0.528	0.693	0.671	0.75	0.096	0.094	1.121	0.402	0.523	0.438	0.791	0.635	0.491	0.698	0.548	0.521	0.097
15:39:10	39.7	0.097	0.093	0.099	0.099	0.096	0.097	0.096	0.094	0.095	0.094	0.094	0.097	0.094	0.77	0.393	0.476	0.413	0.685	0.46	0.401	0.537	0.676	0.544	0.095	0.094	0.607	0.376	0.487	0.439	0.562	0.614	0.542	0.687	0.666	0.744	0.096	0.094	1.095	0.399	0.521	0.434	0.779	0.626	0.474	0.693	0.545	0.521	0.097
15:44:10	39.7	0.097	0.093	0.099	0.099	0.096	0.097	0.096	0.094	0.094	0.094	0.095	0.097	0.094	0.763	0.389	0.473	0.413	0.686	0.439	0.4	0.536	0.677	0.548	0.095	0.094	0.598	0.376	0.473	0.436	0.56	0.605	0.527	0.689	0.663	0.742	0.096	0.093	1.081	0.406	0.519	0.439	0.778	0.627	0.471	0.692	0.544	0.52	0.097
15:49:10	39.7	0.097	0.093	0.099	0.099	0.096	0.097	0.096	0.094	0.094	0.094	0.094	0.098	0.094	0.769	0.391	0.473	0.41	0.686	0.441	0.399	0.534	0.671	0.547	0.095	0.094	0.602	0.393	0.477	0.436	0.557	0.614	0.524	0.692	0.667	0.747	0.096	0.093	1.078	0.405	0.526	0.439	0.782	0.626	0.475	0.7	0.546	0.521	0.097
15:54:10	39.7	0.097	0.093	0.1	0.1	0.096	0.097	0.096	0.094	0.095	0.094	0.094	0.097	0.094	0.771	0.392	0.464	0.409	0.695	0.471	0.4	0.537	0.671	0.55	0.096	0.094	0.601	0.414	0.478	0.438	0.559	0.618	0.531	0.695	0.675	0.754	0.096	0.094	1.079	0.41	0.527	0.442	0.787	0.631	0.471	0.703	0.552	0.523	0.097
15:59:10	39.7	0.097	0.093	0.099	0.099	0.096	0.097	0.096	0.094	0.095	0.094	0.094	0.097	0.094	0.775	0.391	0.465	0.41	0.702	0.491	0.399	0.539	0.676	0.553	0.095	0.094	0.607	0.418	0.47	0.435	0.564	0.622	0.556	0.7	0.674	0.763	0.096	0.094	1.079	0.409	0.531	0.429	0.786	0.636	0.46	0.701	0.554	0.522	0.097
16:04:10	39.7	0.097	0.093	0.099	0.099	0.096	0.097	0.096	0.094	0.095	0.094	0.095	0.098	0.093	0.762	0.391	0.46	0.409	0.696	0.483	0.399	0.534	0.656	0.551	0.095	0.094	0.595	0.449	0.46	0.432	0.555	0.608	0.549	0.684	0.661	0.747	0.096	0.093	1.078	0.433	0.52	0.417	0.771	0.625	0.446	0.681	0.546	0.513	0.097
16:09:10	39.7	0.096	0.093	0.099	0.099	0.096	0.097	0.096	0.094	0.094	0.094	0.094	0.098	0.093	0.758	0.386	0.467	0.413	0.687	0.474	0.399	0.533	0.658	0.553	0.095	0.094	0.587	0.456	0.462	0.433	0.55	0.612	0.534	0.686	0.659	0.742	0.096	0.093	1.063	0.445	0.518	0.414	0.772	0.625	0.442	0.675	0.545	0.51	0.097
16:14:10	39.7	0.097	0.093	0.099	0.099	0.096	0.097	0.096	0.094	0.094	0.095	0.094	0.097	0.094	0.758	0.384	0.466	0.415	0.682	0.467	0.398	0.531	0.656	0.549	0.095	0.094	0.579	0.417	0.465	0.432	0.54	0.604	0.536	0.684	0.654	0.737	0.096	0.094	1.048	0.406	0.514	0.418	0.771	0.628	0.448	0.673	0.545	0.51	0.097
16:19:10	39.7	0.097	0.093	0.1	0.1	0.096	0.097	0.096	0.094	0.095	0.094	0.094	0.097	0.094	0.77	0.385	0.469	0.417	0.686	0.469	0.398	0.535	0.669	0.549	0.095	0.094	0.59	0.394	0.462	0.436	0.554	0.612	0.544	0.694	0.665	0.76	0.096	0.094	1.032	0.412	0.518	0.422	0.779	0.645	0.458	0.693	0.552	0.516	0.097
16:24:10	39.7	0.096	0.093	0.099	0.099	0.096	0.097	0.096	0.094	0.094	0.094	0.094	0.097	0.093	0.774	0.387	0.459	0.418	0.686	0.473	0.397	0.538	0.67	0.546	0.095	0.093	0.592	0.386	0.464	0.437	0.567	0.619	0.541	0.692	0.665	0.758	0.096	0.093	1.023	0.418	0.515	0.422	0.782	0.65	0.473	0.697	0.554	0.519	0.097
16:29:10	39.7	0.096	0.094	0.099	0.1	0.096	0.097	0.096	0.094	0.094	0.094	0.094	0.097	0.094	0.77	0.397	0.456	0.417	0.694	0.459	0.396	0.537	0.671	0.55	0.095	0.094	0.594	0.385	0.464	0.433	0.541	0.62	0.54	0.694	0.664	0.762	0.096	0.093	1.01	0.398	0.514	0.422	0.786	0.648	0.476	0.699	0.557	0.523	0.097
16:34:10	39.7	0.096	0.093	0.099	0.1	0.096	0.097	0.096	0.094	0.094	0.094	0.094	0.097	0.093	0.762	0.389	0.452	0.414	0.691	0.436	0.398	0.537	0.666	0.548	0.095	0.094	0.584	0.386	0.462	0.431	0.525	0.622	0.533	0.682	0.655	0.758	0.096	0.093	1.013	0.387	0.514	0.421	0.779	0.639	0.459	0.691	0.554	0.521	0.097
16:39:10	39.7	0.097	0.093	0.099	0.1	0.096	0.097	0.096	0.094	0.094	0.095	0.094	0.097	0.093	0.765	0.377	0.452	0.412	0.689	0.433	0.397	0.538	0.662	0.548	0.096	0.094	0.589	0.384	0.468	0.431	0.533	0.62	0.531	0.679	0.655	0.751	0.096	0.094	1.007	0.385	0.509	0.419	0.778	0.644	0.455	0.69	0.554	0.521	0.097
16:44:10	39.7	0.097	0.093	0.099	0.099	0.096	0.097	0.096	0.094	0.095	0.094	0.094	0.097	0.094	0.759	0.374	0.451	0.41	0.681	0.432	0.398	0.536	0.656	0.547	0.095	0.094	0.589	0.384	0.455	0.432	0.537	0.615	0.531	0.677	0.652	0.741	0.096	0.094	1.001	0.383	0.499	0.419	0.771	0.633	0.444	0.679	0.551	0.518	0.097
16:49:10	39.7	0.097	0.093	0.099	0.1	0.096	0.097	0.096	0.094	0.094	0.094	0.094	0.097	0.093	0.761	0.375	0.452	0.41	0.684	0.431	0.397	0.535	0.654	0.547	0.095	0.094	0.587	0.38	0.454	0.431	0.537	0.614	0.525	0.697	0.65	0.739	0.096	0.094	1.006	0.384	0.495	0.421	0.772	0.634	0.439	0.675	0.554	0.518	0.097
16:54:10	39.7	0.096	0.093	0.1	0.1	0.096	0.097	0.096	0.094	0.094	0.094	0.094	0.098	0.094	0.775	0.375	0.454	0.41	0.689	0.427	0.397	0.539	0.656	0.547	0.095	0.094	0.595	0.381	0.456	0.43	0.544	0.623	0.528	0.698	0.644	0.745	0.096	0.094	1.006	0.381	0.493	0.419	0.773	0.636	0.437	0.676	0.557	0.52	0.097
16:59:10	39.7	0.097	0.093	0.099	0.1	0.096	0.097	0.096	0.094	0.094	0.094	0.094	0.098	0.093	0.769	0.374	0.454	0.41	0.688	0.426	0.397	0.539	0.645	0.547	0.095	0.094	0.586	0.378	0.454	0.43	0.543	0.628	0.511	0.702	0.634	0.74	0.096	0.093	1.006	0.381	0.491	0.417	0.766	0.627	0.436	0.67	0.551	0.516	0.097
17:04:10	39.7	0.097	0.093	0.099	0.1	0.096	0.097	0.096	0.094	0.094	0.095	0.094	0.098	0.093	0.772	0.375	0.454	0.41	0.695	0.438	0.396	0.539	0.645	0.549	0.095	0.094	0.594	0.376	0.452	0.429	0.531	0.633	0.509	0.719	0.642	0.745	0.096	0.093	0.993	0.386	0.494	0.42	0.772	0.635	0.438	0.678	0.558	0.516	0.097
17:09:10	39.7	0.097	0.093	0.099	0.1	0.096	0.097	0.096	0.094	0.094	0.094	0.094	0.098	0.093	0.755	0.377	0.453	0.408	0.694	0.447	0.395	0.533	0.646	0.545	0.095	0.094	0.58	0.376	0.45	0.43	0.526	0.612	0.494	0.686	0.642	0.735	0.096	0.094	0.96	0.38	0.494	0.418	0.763	0.619	0.43	0.656	0.555	0.513	0.097
17:14:10	39.7	0.097	0.093	0.099	0.1	0.096	0.097	0.096	0.094	0.094	0.094	0.094	0.098	0.093	0.764	0.377	0.453	0.407	0.697	0.445	0.396	0.532	0.642	0.539	0.095	0.094	0.59	0.375	0.446	0.428	0.527	0.611	0.5	0.657	0.639	0.732	0.096	0.094	0.951	0.377	0.493	0.418	0.766	0.611	0.423	0.66	0.55	0.511	0.097
17:19:10	39.7	0.097	0.093	0.099	0.1	0.096	0.097	0.096	0.094	0.095	0.094	0.094	0.098	0.093	0.766	0.376	0.454	0.406	0.705	0.45	0.395	0.534	0.646	0.546	0.095	0.094	0.594	0.375	0.448	0.428	0.527	0.644	0.512	0.669	0.648	0.741	0.096	0.093	0.971	0.38	0.492	0.421	0.776	0.621	0.429	0.67	0.558	0.517	0.097
17:24:10	39.7	0.096	0.093	0.099	0.1	0.096	0.097	0.096	0.094	0.095	0.094	0.094	0.098	0.093	0.774	0.374	0.454	0.406	0.691	0.445	0.395	0.532	0.644	0.542	0.095	0.094	0.586	0.375	0.448	0.429	0.528	0.51	0.516	0.653	0.644	0.73	0.096	0.094	0.954	0.378	0.485	0.419	0.765	0.628	0.426	0.661	0.56	0.516	0.097
17:29:10	39.7	0.096	0.093	0.099	0.1	0.096	0.097	0.096	0.093	0.094	0.094	0.094	0.098	0.093	0.768	0.374	0.453	0.405	0.702	0.442	0.396	0.531	0.645	0.541	0.095	0.094	0.587	0.375	0.448	0.429	0.528	0.465	0.522	0.654	0.64	0.737	0.096	0.093	0.95	0.377	0.48	0.417	0.76	0.626	0.424	0.646	0.555	0.515	0.097
17:34:10	39.7	0.097	0.093	0.099	0.1	0.096	0.097	0.096	0.094	0.095	0.094	0.094	0.098	0.093	0.772	0.376	0.453	0.406	0.701	0.441	0.395	0.532	0.643	0.536	0.095	0.094	0.587	0.373	0.448	0.429	0.528	0.423	0.511	0.655	0.637	0.732	0.096	0.093	0.938	0.378	0.473	0.416	0.754	0.615	0.423	0.641	0.552	0.514	0.097
17:39:10	39.7	0.096	0.093	0.099	0.1	0.096	0.097	0.096	0.094	0.095	0.095	0.094	0.098	0.093	0.776	0.376	0.453	0.406	0.7	0.448	0.396	0.532	0.643	0.543	0.095	0.094	0.585	0.374	0.446	0.428	0.527	0.43	0.51	0.661	0.642	0.738	0.096	0.093	0.975	0.378	0.475	0.418	0.754	0.609	0.419	0.63	0.553	0.514	0.097
17:44:10	39.7	0.097	0.093	0.099	0.099	0.096	0.097	0.096	0.093	0.094	0.094	0.094	0.098	0.093	0.773	0.377	0.453	0.406	0.699	0.451	0.397	0.531	0.653	0.546	0.095	0.094	0.576	0.373	0.443	0.428	0.526	0.426	0.506	0.654	0.638	0.733	0.096	0.093	0.969	0.378	0.469	0.417	0.746	0.618	0.416	0.633	0.549	0.515	0.097
17:49:10	39.7	0.096	0.093	0.099	0.1	0.096	0.097	0.096	0.094	0.094	0.094	0.094	0.097	0.093	0.77	0.377	0.455	0.406	0.695	0.453	0.394	0.529	0.65	0.551	0.095	0.094	0.58	0.372	0.439	0.427	0.528	0.427	0.498	0.664	0.644	0.741	0.096	0.093	0.981	0.379	0.47	0.418	0.753	0.61	0.418	0.628	0.55	0.516	0.097
17:54:10	39.7	0.097	0.093	0.099	0.1	0.096	0.097	0.096	0.094	0.095	0.094	0.094	0.098	0.093	0.769	0.378	0.454	0.406	0.672	0.449	0.396	0.528	0.64	0.55	0.095	0.094	0.576	0.373	0.44	0.427	0.526	0.424	0.512	0.647	0.643	0.732	0.096	0.093	0.962	0.379	0.461	0.416	0.749	0.599	0.416	0.638	0.546	0.516	0.097
17:59:10	39.7	0.097	0.093	0.099	0.1	0.096	0.097	0.096	0.093	0.094	0.094	0.094	0.098	0.093	0.776	0.38	0.454	0.412	0.668	0.444	0.396	0.528	0.645	0.546	0.095	0.094	0.576	0.373	0.439	0.43	0.527	0.425	0.518	0.648	0.642	0.731	0.096	0.093	0.995	0.379	0.463	0.417	0.746	0.602	0.417	0.661	0.548	0.517	0.097
18:04:10	39.7	0.096	0.093	0.099	0.1	0.096	0.097	0.096	0.094	0.094	0.095	0.094	0.098	0.093	0.776	0.381	0.456	0.412	0.67	0.443	0.398	0.529	0.643	0.545	0.095	0.094	0.58	0.373	0.439	0.432	0.526	0.427	0.525	0.652	0.641	0.732	0.096	0.093	0.968	0.379	0.46	0.415	0.731	0.595	0.42	0.628	0.55	0.518	0.097
18:09:10	39.7	0.096	0.093	0.099	0.1	0.096	0.097	0.096	0.093	0.095	0.095	0.094	0.097	0.093	0.769	0.379	0.453	0.411	0.662	0.441	0.398	0.528	0.636	0.543	0.095	0.093	0.577	0.373	0.44	0.432	0.525	0.423	0.511	0.636	0.638	0.728	0.096	0.093	0.945	0.377	0.462	0.416	0.726	0.587	0.42	0.604	0.544	0.519	0.097
18:14:10	39.7	0.096	0.093	0.099	0.1	0.096	0.097	0.096	0.094	0.094	0.094	0.094	0.098	0.093	0.771	0.378	0.454	0.409	0.671	0.443	0.398	0.528	0.638	0.545	0.095	0.094	0.584	0.372	0.441	0.433	0.526	0.423	0.508	0.64	0.638	0.725	0.096	0.093	0.916	0.38	0.465	0.416	0.727	0.59	0.421	0.613	0.549	0.52	0.097
18:19:10	39.7	0.096	0.093	0.099	0.1	0.096	0.097	0.096	0.093	0.094	0.095	0.094	0.098	0.093	0.781	0.378	0.455	0.408	0.692	0.442	0.397	0.529	0.637	0.547	0.095	0.094	0.584	0.371	0.442	0.431	0.527	0.425	0.508	0.652	0.635	0.733	0.096	0.093	0.908	0.381	0.462	0.417	0.727	0.6	0.425	0.606	0.552	0.522	0.097
18:24:10	39.7	0.097	0.093	0.099	0.1	0.096	0.097	0.096	0.093	0.094	0.094	0.094	0.098	0.093	0.782	0.378	0.455	0.408	0.69	0.443	0.398	0.529	0.625	0.548	0.095	0.094	0.585	0.372	0.441	0.432	0.527	0.424	0.492	0.644	0.621	0.718	0.096	0.093	0.917	0.38	0.459	0.416	0.722	0.59	0.418	0.592	0.549	0.521	0.097
18:29:10	39.7	0.097	0.093	0.099	0.1	0.096	0.097	0.096	0.093	0.094	0.094	0.094	0.097	0.093	0.773	0.38	0.456	0.409	0.694	0.445	0.397	0.53	0.617	0.545	0.095	0.094	0.586	0.372	0.442	0.431	0.527	0.424	0.486	0.646	0.618	0.724	0.096	0.093	0.943	0.38	0.452	0.415	0.72	0.584	0.416	0.584	0.547	0.521	0.097
18:34:10	39.7	0.096	0.093	0.099	0.1	0.096	0.097	0.096	0.094	0.094	0.094	0.094	0.098	0.093	0.77	0.38	0.455	0.409	0.692	0.444	0.397	0.529	0.606	0.54	0.095	0.094	0.582	0.372	0.441	0.43	0.527	0.425	0.482	0.649	0.612	0.72	0.096	0.093	0.947	0.381	0.447	0.415	0.715	0.585	0.417	0.556	0.547	0.522	0.097
18:39:10	39.7	0.096	0.093	0.099	0.1	0.096	0.097	0.096	0.093	0.094	0.095	0.094	0.098	0.093	0.775	0.382	0.457	0.41	0.683	0.444	0.397	0.529	0.606	0.545	0.095	0.094	0.58	0.371	0.441	0.43	0.53	0.427	0.467	0.654	0.614	0.715	0.096	0.093	0.949	0.382	0.446	0.416	0.72	0.589	0.417	0.553	0.547	0.524	0.097
18:44:10	39.7	0.096	0.093	0.099	0.1	0.096	0.097	0.096	0.093	0.094	0.094	0.094	0.097	0.093	0.757	0.381	0.458	0.411	0.669	0.442	0.397	0.53	0.6	0.546	0.095	0.094	0.585	0.373	0.439	0.431	0.532	0.429	0.476	0.645	0.621	0.721	0.096	0.093	0.968	0.381	0.446	0.416	0.718	0.586	0.418	0.554	0.547	0.523	0.097
18:49:10	39.7	0.096	0.093	0.099	0.1	0.096	0.097	0.096	0.093	0.095	0.094	0.094	0.098	0.093	0.761	0.379	0.459	0.412	0.666	0.44	0.396	0.532	0.588	0.545	0.095	0.094	0.589	0.373	0.44	0.429	0.534	0.429	0.489	0.65	0.629	0.725	0.096	0.093	0.975	0.383	0.449	0.416	0.726	0.596	0.421	0.563	0.553	0.524	0.097
18:54:10	39.7	0.096	0.093	0.099	0.1	0.096	0.097	0.096	0.093	0.095	0.094	0.094	0.098	0.093	0.729	0.378	0.459	0.412	0.658	0.442	0.397	0.532	0.589	0.546	0.095	0.094	0.59	0.373	0.44	0.428	0.534	0.429	0.49	0.652	0.629	0.73	0.096	0.093	0.929	0.384	0.446	0.418	0.726	0.591	0.421	0.569	0.551	0.525	0.097
18:59:10	39.8	0.097	0.093	0.099	0.1	0.096	0.097	0.096	0.093	0.095	0.095	0.094	0.098	0.093	0.713	0.378	0.46	0.413	0.647	0.442	0.397	0.532	0.593	0.548	0.096	0.094	0.59	0.373	0.439	0.427	0.533	0.431	0.48	0.646	0.619	0.718	0.096	0.093	0.953	0.384	0.444	0.417	0.724	0.589	0.417	0.564	0.551	0.525	0.097
19:04:10	39.8	0.097	0.093	0.099	0.1	0.096	0.097	0.096	0.093	0.094	0.094	0.094	0.098	0.093	0.697	0.379	0.461	0.413	0.639	0.443	0.397	0.533	0.608	0.549	0.095	0.093	0.59	0.372	0.439	0.428	0.541	0.43	0.477	0.634	0.598	0.719	0.096	0.093	0.966	0.385	0.443	0.417	0.724	0.587	0.418	0.557	0.549	0.526	0.097
19:09:10	39.8	0.097	0.093	0.099	0.1	0.096	0.097	0.096	0.094	0.094	0.094	0.094	0.097	0.093	0.698	0.379	0.461	0.413	0.638	0.443	0.396	0.533	0.614	0.551	0.095	0.094	0.597	0.373	0.439	0.438	0.543	0.432	0.484	0.613	0.585	0.738	0.096	0.093	0.96	0.387	0.444	0.417	0.739	0.59	0.425	0.571	0.554	0.528	0.097
19:14:10	39.8	0.096	0.093	0.099	0.1	0.096	0.097	0.096	0.093	0.094	0.094	0.094	0.098	0.093	0.686	0.379	0.463	0.415	0.628	0.445	0.396	0.533	0.604	0.548	0.095	0.094	0.589	0.372	0.439	0.442	0.543	0.431	0.485	0.614	0.565	0.721	0.096	0.093	0.956	0.385	0.444	0.417	0.722	0.584	0.416	0.554	0.548	0.528	0.097
19:19:10	39.7	0.097	0.093	0.099	0.1	0.096	0.097	0.096	0.093	0.094	0.094	0.094	0.098	0.093	0.68	0.379	0.464	0.416	0.631	0.446	0.397	0.534	0.609	0.548	0.095	0.094	0.591	0.373	0.439	0.438	0.538	0.434	0.525	0.596	0.58	0.733	0.096	0.093	0.948	0.387	0.448	0.419	0.732	0.589	0.42	0.559	0.553	0.529	0.097
19:24:10	39.7	0.097	0.093	0.099	0.1	0.096	0.097	0.096	0.093	0.094	0.094	0.095	0.098	0.093	0.667	0.38	0.464	0.416	0.631	0.445	0.397	0.534	0.612	0.546	0.095	0.094	0.59	0.373	0.438	0.432	0.534	0.434	0.491	0.573	0.562	0.729	0.096	0.093	0.955	0.386	0.452	0.418	0.724	0.591	0.418	0.554	0.553	0.53	0.097
19:29:10	39.7	0.097	0.093	0.099	0.099	0.096	0.097	0.096	0.093	0.095	0.094	0.094	0.097	0.093	0.626	0.379	0.464	0.416	0.627	0.447	0.397	0.533	0.613	0.546	0.095	0.094	0.583	0.373	0.437	0.426	0.53	0.435	0.477	0.544	0.547	0.728	0.096	0.093	0.966	0.384	0.45	0.418	0.718	0.582	0.413	0.541	0.549	0.53	0.097
19:34:10	39.7	0.097	0.093	0.099	0.1	0.096	0.097	0.096	0.093	0.094	0.095	0.094	0.097	0.093	0.635	0.38	0.465	0.419	0.618	0.45	0.398	0.534	0.607	0.546	0.095	0.094	0.583	0.373	0.437	0.422	0.529	0.435	0.479	0.537	0.54	0.73	0.096	0.093	0.975	0.384	0.447	0.419	0.717	0.582	0.415	0.533	0.547	0.531	0.097
19:39:10	39.7	0.097	0.093	0.099	0.1	0.096	0.097	0.096	0.093	0.094	0.094	0.094	0.098	0.093	0.639	0.381	0.464	0.419	0.615	0.452	0.396	0.534	0.615	0.546	0.095	0.093	0.592	0.373	0.439	0.422	0.529	0.437	0.485	0.538	0.545	0.742	0.096	0.093	0.935	0.387	0.447	0.419	0.744	0.589	0.414	0.553	0.554	0.533	0.097
19:44:10	39.7	0.097	0.093	0.099	0.1	0.096	0.097	0.096	0.093	0.094	0.094	0.094	0.097	0.093	0.607	0.38	0.465	0.418	0.615	0.453	0.396	0.534	0.618	0.546	0.095	0.093	0.586	0.374	0.442	0.424	0.53	0.44	0.489	0.536	0.544	0.734	0.096	0.093	0.935	0.388	0.449	0.42	0.748	0.589	0.414	0.539	0.554	0.535	0.097
19:49:10	39.7	0.097	0.093	0.098	0.1	0.096	0.097	0.096	0.093	0.094	0.094	0.093	0.097	0.093	0.595	0.381	0.466	0.42	0.602	0.454	0.398	0.534	0.62	0.546	0.095	0.093	0.585	0.374	0.442	0.424	0.531	0.439	0.491	0.533	0.545	0.738	0.096	0.093	0.911	0.388	0.451	0.419	0.752	0.579	0.417	0.536	0.553	0.534	0.097
19:54:10	39.7	0.096	0.093	0.099	0.1	0.096	0.097	0.096	0.093	0.094	0.094	0.093	0.097	0.093	0.596	0.381	0.465	0.421	0.6	0.454	0.397	0.534	0.608	0.546	0.095	0.093	0.588	0.374	0.441	0.423	0.532	0.439	0.495	0.532	0.557	0.741	0.096	0.093	0.938	0.389	0.451	0.42	0.74	0.584	0.417	0.537	0.556	0.536	0.097
00:00:00
00:00:00
[truncated: 48 more columns]
