# Supplementary material for: The tetracycline resistome is shaped by selection for specific resistance mechanisms by each antibiotic generation
Source: Nat Commun. 2025 Feb 7;16:1452. doi: 10.1038/s41467-025-56425-5 (PMC11806011; doi:10.1038/s41467-025-56425-5)
Supplement: Supplementary file 6 — Source Data [file 41467_2025_56425_MOESM6_ESM.zip › data/plateReader/EXP20220602/EXP20220602.xlsx]

## Sheet: Sheet1
	1	2	3	4	5	6	7	8	9	10	11	12
A													Bitmap [600]
B													Bitmap [600]
C													Bitmap [600]
D													Bitmap [600]
E													Bitmap [600]
F													Bitmap [600]
G													Bitmap [600]
H													Bitmap [600]

## Sheet: Sheet3
Time	T° 600	A1	A2	A3	A4	A5	A6	A7	A8	A9	A10	A11	A12	B1	B2	B3	B4	B5	B6	B7	B8	B9	B10	B11	B12	C1	C2	C3	C4	C5	C6	C7	C8	C9	C10	C11	C12	D1	D2	D3	D4	D5	D6	D7	D8	D9	D10	D11	D12
00:04:10	38.4	0.101	0.097	0.096	0.096	0.099	0.096	0.102	0.108	0.098	0.1	0.1	0.099	0.103	0.122	0.122	0.122	0.121	0.123	0.129	0.126	0.124	0.121	0.125	0.104	0.096	0.119	0.123	0.123	0.123	0.123	0.124	0.12	0.12	0.123	0.122	0.097	0.098	0.126	0.124	0.123	0.124	0.119	0.128	0.129	0.127	0.124	0.12	0.096
00:09:10	38.4	0.101	0.096	0.095	0.096	0.098	0.096	0.102	0.107	0.098	0.1	0.099	0.099	0.103	0.123	0.122	0.123	0.121	0.123	0.13	0.127	0.125	0.122	0.126	0.104	0.096	0.12	0.123	0.124	0.124	0.123	0.124	0.12	0.121	0.124	0.123	0.097	0.098	0.132	0.124	0.124	0.124	0.119	0.128	0.13	0.128	0.126	0.121	0.096
00:14:10	38.3	0.1	0.096	0.095	0.095	0.098	0.096	0.102	0.107	0.098	0.1	0.099	0.099	0.103	0.126	0.125	0.126	0.123	0.126	0.132	0.129	0.127	0.124	0.127	0.104	0.096	0.122	0.124	0.125	0.125	0.124	0.125	0.121	0.122	0.123	0.123	0.096	0.098	0.127	0.125	0.128	0.125	0.12	0.128	0.131	0.129	0.126	0.122	0.097
00:19:10	38.4	0.1	0.095	0.095	0.095	0.098	0.096	0.102	0.106	0.097	0.1	0.098	0.099	0.103	0.13	0.13	0.129	0.125	0.13	0.135	0.131	0.129	0.126	0.128	0.104	0.096	0.125	0.125	0.127	0.127	0.126	0.127	0.122	0.123	0.125	0.126	0.096	0.098	0.129	0.126	0.13	0.126	0.121	0.129	0.132	0.13	0.127	0.124	0.097
00:24:10	38.4	0.099	0.095	0.095	0.095	0.098	0.096	0.101	0.106	0.097	0.099	0.098	0.099	0.102	0.133	0.133	0.134	0.127	0.133	0.138	0.133	0.132	0.128	0.132	0.104	0.096	0.127	0.128	0.129	0.128	0.129	0.129	0.125	0.126	0.126	0.129	0.096	0.098	0.132	0.128	0.132	0.127	0.123	0.132	0.134	0.132	0.128	0.128	0.097
00:29:10	38.5	0.099	0.095	0.094	0.094	0.098	0.096	0.101	0.106	0.097	0.099	0.098	0.098	0.102	0.136	0.136	0.138	0.13	0.136	0.142	0.136	0.134	0.13	0.136	0.104	0.096	0.13	0.131	0.132	0.13	0.132	0.132	0.128	0.128	0.129	0.132	0.096	0.098	0.135	0.131	0.135	0.129	0.126	0.136	0.137	0.135	0.131	0.131	0.096
00:34:10	38.5	0.099	0.095	0.094	0.094	0.098	0.096	0.101	0.106	0.097	0.099	0.098	0.098	0.102	0.143	0.142	0.142	0.134	0.142	0.144	0.139	0.138	0.134	0.139	0.104	0.096	0.135	0.133	0.135	0.135	0.135	0.135	0.131	0.132	0.133	0.139	0.096	0.098	0.14	0.134	0.141	0.133	0.13	0.139	0.14	0.138	0.135	0.136	0.098
00:39:10	38.6	0.099	0.094	0.094	0.094	0.098	0.096	0.101	0.106	0.097	0.099	0.098	0.098	0.102	0.15	0.149	0.15	0.139	0.149	0.148	0.144	0.144	0.14	0.145	0.103	0.096	0.142	0.137	0.14	0.14	0.14	0.139	0.135	0.137	0.137	0.147	0.096	0.097	0.147	0.139	0.148	0.137	0.134	0.143	0.143	0.142	0.139	0.141	0.095
00:44:10	38.6	0.099	0.094	0.094	0.094	0.098	0.096	0.101	0.106	0.097	0.099	0.098	0.098	0.102	0.16	0.158	0.158	0.145	0.158	0.155	0.15	0.151	0.146	0.151	0.103	0.096	0.15	0.141	0.147	0.145	0.146	0.144	0.14	0.143	0.143	0.156	0.096	0.098	0.156	0.144	0.156	0.143	0.139	0.148	0.15	0.148	0.144	0.148	0.097
00:49:10	38.7	0.099	0.094	0.094	0.094	0.098	0.096	0.101	0.106	0.097	0.099	0.098	0.098	0.102	0.172	0.168	0.165	0.151	0.169	0.164	0.157	0.16	0.154	0.158	0.103	0.096	0.16	0.146	0.154	0.151	0.153	0.15	0.145	0.15	0.149	0.169	0.096	0.097	0.166	0.151	0.166	0.148	0.145	0.153	0.157	0.155	0.15	0.156	0.096
00:54:10	38.8	0.099	0.094	0.094	0.094	0.098	0.096	0.101	0.105	0.097	0.099	0.098	0.098	0.102	0.186	0.181	0.179	0.16	0.181	0.172	0.165	0.169	0.163	0.166	0.103	0.096	0.171	0.152	0.162	0.158	0.161	0.156	0.152	0.158	0.156	0.181	0.096	0.097	0.177	0.159	0.176	0.155	0.153	0.16	0.164	0.163	0.158	0.165	0.096
00:59:10	38.8	0.099	0.094	0.094	0.094	0.098	0.096	0.101	0.105	0.097	0.099	0.098	0.098	0.101	0.202	0.194	0.189	0.168	0.197	0.183	0.174	0.179	0.172	0.173	0.103	0.096	0.184	0.157	0.171	0.167	0.17	0.164	0.158	0.165	0.164	0.197	0.096	0.097	0.189	0.167	0.19	0.163	0.16	0.167	0.17	0.17	0.165	0.173	0.095
01:04:10	38.9	0.099	0.094	0.094	0.094	0.098	0.096	0.101	0.105	0.097	0.099	0.097	0.098	0.101	0.223	0.211	0.206	0.18	0.214	0.197	0.185	0.192	0.185	0.184	0.103	0.096	0.198	0.165	0.183	0.177	0.181	0.172	0.166	0.175	0.173	0.213	0.096	0.097	0.205	0.176	0.206	0.172	0.17	0.175	0.18	0.179	0.174	0.188	0.096
01:09:10	38.9	0.099	0.094	0.094	0.094	0.098	0.096	0.101	0.105	0.097	0.099	0.098	0.098	0.101	0.239	0.225	0.217	0.19	0.23	0.209	0.194	0.204	0.198	0.194	0.103	0.096	0.214	0.171	0.195	0.188	0.193	0.181	0.174	0.185	0.185	0.237	0.096	0.097	0.222	0.185	0.219	0.182	0.179	0.185	0.191	0.188	0.185	0.202	0.095
01:14:10	39	0.099	0.094	0.094	0.094	0.098	0.096	0.101	0.105	0.097	0.099	0.097	0.098	0.101	0.257	0.24	0.234	0.203	0.244	0.22	0.204	0.215	0.212	0.204	0.103	0.096	0.23	0.179	0.207	0.2	0.205	0.19	0.183	0.195	0.194	0.254	0.096	0.097	0.236	0.195	0.236	0.194	0.192	0.195	0.198	0.198	0.195	0.214	0.095
01:19:10	39	0.099	0.094	0.094	0.094	0.098	0.096	0.101	0.105	0.097	0.099	0.097	0.098	0.101	0.271	0.252	0.245	0.215	0.262	0.239	0.219	0.232	0.226	0.216	0.103	0.095	0.245	0.187	0.224	0.214	0.221	0.203	0.195	0.208	0.209	0.28	0.096	0.097	0.256	0.208	0.25	0.208	0.203	0.206	0.21	0.21	0.21	0.229	0.095
01:24:10	39.1	0.099	0.094	0.094	0.094	0.097	0.096	0.101	0.105	0.097	0.099	0.097	0.098	0.101	0.283	0.263	0.256	0.233	0.276	0.259	0.237	0.249	0.242	0.229	0.103	0.095	0.259	0.198	0.24	0.229	0.237	0.215	0.207	0.223	0.224	0.303	0.096	0.097	0.272	0.222	0.263	0.223	0.216	0.216	0.226	0.224	0.223	0.242	0.095
01:29:10	39.1	0.099	0.094	0.094	0.094	0.097	0.096	0.101	0.105	0.097	0.099	0.097	0.098	0.101	0.295	0.274	0.269	0.251	0.288	0.273	0.25	0.264	0.261	0.243	0.103	0.095	0.272	0.208	0.256	0.244	0.251	0.226	0.218	0.235	0.237	0.32	0.096	0.097	0.288	0.235	0.275	0.238	0.23	0.228	0.236	0.235	0.236	0.262	0.095
01:34:10	39.1	0.099	0.094	0.094	0.094	0.097	0.096	0.101	0.105	0.097	0.099	0.097	0.098	0.101	0.302	0.279	0.276	0.265	0.297	0.284	0.261	0.276	0.279	0.255	0.103	0.095	0.28	0.217	0.268	0.263	0.265	0.241	0.232	0.25	0.255	0.333	0.096	0.097	0.297	0.246	0.284	0.253	0.244	0.243	0.252	0.249	0.253	0.275	0.095
01:39:10	39.2	0.099	0.094	0.094	0.094	0.097	0.096	0.101	0.105	0.097	0.099	0.097	0.098	0.101	0.311	0.286	0.286	0.283	0.306	0.297	0.277	0.291	0.303	0.267	0.103	0.095	0.288	0.228	0.281	0.281	0.278	0.253	0.244	0.265	0.274	0.34	0.096	0.097	0.307	0.26	0.295	0.271	0.258	0.256	0.269	0.264	0.273	0.289	0.095
01:44:10	39.2	0.099	0.094	0.094	0.094	0.097	0.096	0.101	0.105	0.097	0.098	0.097	0.098	0.101	0.323	0.291	0.295	0.299	0.321	0.312	0.29	0.303	0.327	0.285	0.103	0.095	0.299	0.238	0.291	0.302	0.291	0.266	0.257	0.277	0.296	0.347	0.096	0.097	0.317	0.273	0.305	0.291	0.272	0.269	0.282	0.276	0.292	0.306	0.095
01:49:10	39.3	0.099	0.094	0.094	0.094	0.097	0.096	0.101	0.105	0.097	0.099	0.097	0.098	0.101	0.335	0.296	0.305	0.303	0.331	0.326	0.301	0.315	0.334	0.299	0.103	0.095	0.311	0.246	0.301	0.314	0.305	0.283	0.27	0.292	0.314	0.353	0.096	0.097	0.331	0.281	0.316	0.304	0.287	0.285	0.296	0.289	0.309	0.319	0.095
01:54:10	39.3	0.099	0.094	0.094	0.094	0.097	0.096	0.101	0.105	0.097	0.099	0.097	0.098	0.101	0.348	0.306	0.318	0.317	0.345	0.341	0.319	0.331	0.35	0.316	0.103	0.095	0.324	0.258	0.315	0.325	0.32	0.298	0.286	0.307	0.33	0.364	0.096	0.097	0.341	0.291	0.329	0.318	0.301	0.299	0.316	0.304	0.326	0.336	0.095
01:59:10	39.3	0.099	0.094	0.094	0.094	0.097	0.096	0.101	0.105	0.097	0.098	0.097	0.098	0.101	0.354	0.315	0.329	0.333	0.355	0.354	0.333	0.345	0.367	0.332	0.103	0.095	0.332	0.269	0.327	0.346	0.332	0.311	0.302	0.323	0.352	0.372	0.096	0.097	0.351	0.304	0.344	0.34	0.317	0.312	0.332	0.321	0.345	0.349	0.095
02:04:10	39.3	0.099	0.094	0.094	0.094	0.097	0.096	0.101	0.105	0.096	0.098	0.097	0.098	0.101	0.366	0.323	0.338	0.343	0.365	0.369	0.343	0.355	0.376	0.349	0.103	0.095	0.342	0.281	0.336	0.353	0.345	0.325	0.316	0.336	0.359	0.382	0.096	0.097	0.363	0.315	0.352	0.348	0.331	0.327	0.346	0.335	0.355	0.367	0.095
02:09:10	39.4	0.099	0.094	0.094	0.094	0.097	0.096	0.101	0.105	0.097	0.098	0.097	0.098	0.101	0.38	0.334	0.349	0.36	0.381	0.388	0.357	0.374	0.389	0.368	0.103	0.095	0.356	0.292	0.347	0.361	0.358	0.343	0.329	0.352	0.373	0.393	0.096	0.097	0.375	0.325	0.361	0.358	0.346	0.343	0.357	0.35	0.369	0.381	0.095
02:14:10	39.4	0.099	0.094	0.094	0.093	0.097	0.095	0.101	0.105	0.097	0.098	0.097	0.098	0.101	0.391	0.337	0.36	0.372	0.391	0.401	0.368	0.386	0.403	0.387	0.103	0.095	0.369	0.3	0.357	0.377	0.375	0.361	0.345	0.37	0.389	0.407	0.096	0.097	0.388	0.332	0.373	0.372	0.361	0.358	0.372	0.366	0.385	0.4	0.095
02:19:10	39.4	0.099	0.093	0.094	0.093	0.097	0.095	0.101	0.105	0.096	0.098	0.097	0.098	0.1	0.406	0.342	0.372	0.394	0.407	0.416	0.385	0.404	0.416	0.402	0.102	0.095	0.385	0.305	0.371	0.395	0.391	0.379	0.359	0.386	0.405	0.417	0.096	0.097	0.404	0.338	0.387	0.391	0.379	0.38	0.386	0.383	0.402	0.416	0.095
02:24:10	39.4	0.099	0.094	0.094	0.094	0.097	0.095	0.101	0.105	0.097	0.098	0.097	0.098	0.101	0.413	0.344	0.384	0.403	0.413	0.426	0.401	0.418	0.428	0.414	0.103	0.095	0.394	0.31	0.387	0.404	0.403	0.39	0.377	0.401	0.414	0.426	0.096	0.097	0.413	0.342	0.402	0.403	0.393	0.392	0.403	0.401	0.413	0.426	0.095
02:29:10	39.4	0.099	0.093	0.094	0.094	0.097	0.096	0.101	0.105	0.097	0.098	0.097	0.098	0.101	0.419	0.355	0.4	0.413	0.42	0.439	0.416	0.429	0.438	0.425	0.103	0.095	0.399	0.319	0.399	0.417	0.409	0.403	0.393	0.412	0.425	0.43	0.097	0.097	0.418	0.352	0.417	0.413	0.397	0.4	0.419	0.41	0.423	0.435	0.095
02:34:10	39.4	0.099	0.093	0.094	0.093	0.097	0.096	0.101	0.105	0.097	0.098	0.097	0.098	0.101	0.413	0.361	0.401	0.41	0.416	0.439	0.423	0.435	0.439	0.426	0.102	0.095	0.398	0.329	0.407	0.416	0.411	0.406	0.403	0.422	0.428	0.432	0.096	0.097	0.419	0.362	0.419	0.413	0.405	0.408	0.43	0.421	0.424	0.438	0.095
02:39:10	39.5	0.099	0.093	0.094	0.093	0.097	0.096	0.101	0.105	0.097	0.098	0.097	0.098	0.101	0.413	0.372	0.41	0.412	0.414	0.442	0.437	0.443	0.443	0.43	0.103	0.095	0.398	0.342	0.413	0.416	0.41	0.406	0.413	0.427	0.428	0.429	0.096	0.097	0.416	0.371	0.426	0.413	0.404	0.41	0.438	0.429	0.426	0.44	0.095
02:44:10	39.5	0.099	0.093	0.094	0.094	0.097	0.095	0.101	0.105	0.096	0.098	0.097	0.098	0.1	0.411	0.381	0.409	0.414	0.412	0.442	0.44	0.441	0.444	0.429	0.102	0.095	0.399	0.35	0.416	0.419	0.409	0.41	0.421	0.43	0.431	0.43	0.096	0.097	0.418	0.381	0.431	0.416	0.405	0.416	0.446	0.431	0.428	0.442	0.095
02:49:10	39.5	0.099	0.093	0.094	0.094	0.097	0.096	0.101	0.105	0.097	0.098	0.097	0.098	0.101	0.412	0.39	0.406	0.42	0.413	0.446	0.443	0.443	0.444	0.431	0.102	0.095	0.401	0.361	0.414	0.425	0.411	0.412	0.422	0.431	0.435	0.431	0.096	0.097	0.417	0.394	0.426	0.421	0.405	0.416	0.452	0.431	0.435	0.444	0.095
02:54:10	39.5	0.099	0.093	0.094	0.094	0.097	0.095	0.101	0.105	0.096	0.098	0.097	0.098	0.101	0.413	0.396	0.41	0.424	0.412	0.448	0.441	0.442	0.447	0.433	0.102	0.095	0.403	0.368	0.412	0.428	0.413	0.418	0.427	0.432	0.441	0.432	0.096	0.097	0.421	0.401	0.423	0.427	0.407	0.419	0.451	0.432	0.438	0.445	0.095
02:59:10	39.5	0.099	0.093	0.094	0.094	0.097	0.095	0.101	0.105	0.097	0.098	0.097	0.098	0.1	0.416	0.404	0.409	0.429	0.42	0.451	0.446	0.446	0.455	0.437	0.102	0.095	0.404	0.377	0.413	0.434	0.416	0.42	0.427	0.433	0.446	0.433	0.096	0.097	0.423	0.409	0.425	0.432	0.411	0.422	0.452	0.433	0.445	0.448	0.095
03:04:10	39.5	0.099	0.093	0.094	0.093	0.097	0.095	0.101	0.105	0.097	0.098	0.097	0.098	0.1	0.418	0.407	0.413	0.435	0.426	0.453	0.45	0.446	0.464	0.441	0.102	0.095	0.408	0.382	0.413	0.442	0.42	0.423	0.431	0.435	0.453	0.434	0.096	0.097	0.425	0.412	0.421	0.438	0.413	0.426	0.454	0.435	0.451	0.451	0.095
03:09:10	39.5	0.099	0.093	0.094	0.094	0.097	0.096	0.101	0.105	0.097	0.098	0.097	0.098	0.1	0.422	0.407	0.414	0.439	0.426	0.455	0.453	0.449	0.465	0.444	0.102	0.095	0.411	0.382	0.417	0.447	0.425	0.426	0.434	0.439	0.459	0.436	0.096	0.097	0.43	0.413	0.423	0.444	0.421	0.431	0.456	0.438	0.456	0.455	0.095
03:14:10	39.5	0.099	0.093	0.094	0.093	0.097	0.095	0.101	0.105	0.097	0.098	0.097	0.098	0.1	0.425	0.408	0.417	0.444	0.431	0.459	0.454	0.449	0.477	0.448	0.102	0.095	0.414	0.383	0.416	0.451	0.429	0.431	0.438	0.442	0.463	0.44	0.096	0.097	0.435	0.416	0.423	0.449	0.423	0.436	0.46	0.442	0.46	0.459	0.095
03:19:10	39.5	0.099	0.093	0.094	0.094	0.097	0.095	0.101	0.104	0.097	0.098	0.097	0.098	0.1	0.428	0.409	0.417	0.45	0.436	0.458	0.454	0.451	0.483	0.451	0.102	0.095	0.418	0.386	0.418	0.457	0.433	0.433	0.44	0.446	0.47	0.442	0.096	0.097	0.44	0.419	0.422	0.455	0.426	0.44	0.464	0.447	0.466	0.457	0.095
03:24:10	39.5	0.099	0.093	0.094	0.093	0.097	0.095	0.101	0.104	0.096	0.098	0.097	0.098	0.1	0.432	0.413	0.419	0.452	0.44	0.461	0.455	0.45	0.487	0.452	0.102	0.095	0.422	0.389	0.42	0.461	0.435	0.436	0.44	0.45	0.473	0.446	0.096	0.097	0.442	0.422	0.422	0.46	0.426	0.443	0.467	0.449	0.474	0.46	0.095
03:29:10	39.5	0.099	0.093	0.094	0.094	0.097	0.095	0.101	0.104	0.097	0.098	0.097	0.098	0.1	0.435	0.418	0.418	0.459	0.445	0.47	0.458	0.452	0.492	0.455	0.102	0.095	0.427	0.394	0.421	0.465	0.438	0.441	0.441	0.45	0.478	0.447	0.096	0.097	0.445	0.423	0.424	0.464	0.43	0.446	0.468	0.453	0.477	0.461	0.095
03:34:10	39.5	0.099	0.093	0.094	0.094	0.097	0.095	0.101	0.104	0.097	0.098	0.097	0.098	0.1	0.439	0.421	0.42	0.467	0.451	0.47	0.464	0.454	0.491	0.458	0.102	0.095	0.43	0.392	0.427	0.47	0.442	0.444	0.446	0.453	0.482	0.451	0.095	0.097	0.45	0.423	0.432	0.469	0.434	0.448	0.47	0.456	0.483	0.465	0.095
03:39:10	39.5	0.099	0.093	0.094	0.094	0.097	0.095	0.101	0.104	0.097	0.098	0.097	0.098	0.1	0.443	0.423	0.422	0.47	0.454	0.472	0.462	0.457	0.494	0.461	0.102	0.095	0.435	0.394	0.43	0.473	0.446	0.448	0.448	0.456	0.49	0.453	0.096	0.097	0.452	0.43	0.43	0.473	0.438	0.454	0.472	0.459	0.487	0.466	0.095
03:44:10	39.5	0.099	0.093	0.094	0.094	0.097	0.095	0.101	0.104	0.097	0.098	0.097	0.098	0.1	0.446	0.423	0.422	0.474	0.456	0.475	0.463	0.459	0.498	0.466	0.102	0.095	0.437	0.397	0.429	0.478	0.451	0.454	0.457	0.46	0.495	0.457	0.096	0.097	0.456	0.435	0.435	0.478	0.443	0.459	0.477	0.462	0.491	0.471	0.095
03:49:10	39.6	0.099	0.093	0.094	0.094	0.097	0.095	0.101	0.104	0.096	0.098	0.097	0.098	0.1	0.449	0.426	0.427	0.478	0.457	0.479	0.466	0.462	0.502	0.473	0.102	0.095	0.44	0.4	0.431	0.482	0.455	0.457	0.458	0.461	0.493	0.459	0.096	0.097	0.461	0.435	0.439	0.48	0.447	0.46	0.479	0.463	0.496	0.476	0.095
03:54:10	39.6	0.099	0.093	0.094	0.093	0.097	0.095	0.101	0.104	0.097	0.098	0.097	0.098	0.1	0.452	0.428	0.428	0.482	0.458	0.48	0.462	0.464	0.505	0.473	0.102	0.095	0.444	0.404	0.435	0.485	0.457	0.46	0.457	0.466	0.501	0.463	0.095	0.097	0.461	0.438	0.439	0.484	0.449	0.463	0.478	0.468	0.496	0.48	0.095
03:59:10	39.6	0.099	0.093	0.094	0.094	0.097	0.095	0.101	0.104	0.097	0.098	0.096	0.098	0.1	0.457	0.429	0.432	0.483	0.462	0.48	0.461	0.465	0.508	0.474	0.102	0.095	0.447	0.405	0.441	0.487	0.46	0.463	0.464	0.47	0.507	0.466	0.095	0.097	0.467	0.44	0.44	0.486	0.452	0.467	0.48	0.471	0.498	0.482	0.095
04:04:10	39.6	0.099	0.093	0.094	0.093	0.097	0.095	0.101	0.104	0.097	0.098	0.097	0.098	0.1	0.459	0.431	0.434	0.488	0.473	0.484	0.464	0.471	0.511	0.475	0.102	0.095	0.448	0.406	0.442	0.492	0.463	0.467	0.462	0.468	0.508	0.466	0.096	0.097	0.468	0.441	0.443	0.489	0.456	0.47	0.482	0.475	0.503	0.481	0.095
04:09:10	39.6	0.099	0.093	0.094	0.093	0.097	0.095	0.101	0.104	0.097	0.098	0.097	0.098	0.1	0.461	0.433	0.435	0.487	0.47	0.488	0.465	0.472	0.515	0.477	0.102	0.095	0.451	0.41	0.442	0.493	0.467	0.469	0.464	0.473	0.514	0.47	0.096	0.097	0.473	0.442	0.445	0.491	0.458	0.473	0.484	0.478	0.507	0.484	0.095
04:14:10	39.6	0.099	0.093	0.094	0.094	0.097	0.096	0.101	0.104	0.097	0.098	0.097	0.098	0.1	0.46	0.434	0.438	0.489	0.47	0.488	0.465	0.473	0.518	0.478	0.102	0.095	0.455	0.409	0.44	0.493	0.468	0.475	0.469	0.477	0.518	0.47	0.095	0.097	0.474	0.443	0.444	0.492	0.461	0.475	0.488	0.482	0.514	0.485	0.095
04:19:10	39.6	0.099	0.093	0.094	0.093	0.097	0.095	0.101	0.104	0.097	0.098	0.097	0.098	0.1	0.464	0.436	0.439	0.492	0.475	0.491	0.466	0.476	0.521	0.479	0.102	0.095	0.456	0.411	0.449	0.495	0.471	0.478	0.467	0.48	0.52	0.474	0.096	0.097	0.478	0.447	0.447	0.497	0.463	0.478	0.488	0.483	0.518	0.489	0.095
04:24:10	39.6	0.099	0.093	0.094	0.093	0.097	0.095	0.101	0.104	0.097	0.098	0.097	0.098	0.1	0.468	0.435	0.441	0.494	0.48	0.492	0.464	0.478	0.525	0.482	0.102	0.095	0.457	0.411	0.452	0.493	0.473	0.479	0.473	0.48	0.522	0.477	0.095	0.097	0.482	0.446	0.45	0.502	0.468	0.479	0.493	0.487	0.523	0.492	0.095
04:29:10	39.6	0.099	0.093	0.094	0.094	0.097	0.096	0.101	0.104	0.097	0.098	0.097	0.098	0.1	0.467	0.436	0.442	0.496	0.484	0.496	0.467	0.479	0.527	0.482	0.102	0.095	0.459	0.41	0.451	0.496	0.476	0.484	0.474	0.486	0.525	0.478	0.096	0.097	0.485	0.446	0.456	0.503	0.468	0.482	0.491	0.488	0.524	0.494	0.095
04:34:10	39.6	0.099	0.093	0.094	0.094	0.097	0.096	0.101	0.104	0.097	0.098	0.096	0.098	0.1	0.472	0.438	0.444	0.498	0.488	0.498	0.466	0.481	0.532	0.486	0.102	0.095	0.463	0.412	0.448	0.498	0.478	0.487	0.469	0.487	0.526	0.479	0.095	0.097	0.487	0.449	0.451	0.503	0.474	0.483	0.491	0.489	0.527	0.495	0.095
04:39:10	39.6	0.099	0.093	0.094	0.094	0.097	0.096	0.1	0.104	0.097	0.098	0.097	0.098	0.1	0.471	0.439	0.446	0.497	0.49	0.499	0.47	0.484	0.532	0.487	0.102	0.095	0.467	0.413	0.451	0.498	0.48	0.489	0.472	0.49	0.529	0.482	0.095	0.097	0.491	0.448	0.456	0.505	0.473	0.487	0.493	0.492	0.526	0.499	0.095
04:44:10	39.6	0.099	0.093	0.094	0.093	0.097	0.096	0.101	0.104	0.096	0.098	0.096	0.098	0.1	0.471	0.439	0.448	0.499	0.491	0.502	0.471	0.485	0.536	0.488	0.102	0.095	0.468	0.413	0.459	0.499	0.48	0.49	0.475	0.489	0.53	0.483	0.096	0.097	0.492	0.45	0.453	0.509	0.476	0.489	0.495	0.495	0.528	0.501	0.095
04:49:10	39.6	0.099	0.093	0.094	0.094	0.097	0.095	0.1	0.104	0.097	0.098	0.096	0.098	0.1	0.472	0.439	0.449	0.499	0.495	0.503	0.47	0.487	0.537	0.492	0.102	0.095	0.469	0.412	0.458	0.501	0.483	0.492	0.471	0.494	0.532	0.486	0.095	0.097	0.494	0.451	0.456	0.514	0.48	0.491	0.493	0.496	0.53	0.503	0.095
04:54:10	39.6	0.099	0.093	0.094	0.093	0.097	0.096	0.1	0.104	0.097	0.098	0.097	0.098	0.1	0.474	0.44	0.451	0.501	0.496	0.505	0.474	0.49	0.539	0.493	0.102	0.095	0.474	0.414	0.463	0.503	0.483	0.494	0.468	0.492	0.534	0.486	0.095	0.097	0.495	0.453	0.457	0.519	0.483	0.493	0.494	0.498	0.531	0.503	0.095
04:59:10	39.6	0.099	0.093	0.094	0.093	0.097	0.096	0.1	0.104	0.097	0.098	0.096	0.098	0.1	0.476	0.441	0.453	0.502	0.494	0.506	0.471	0.492	0.541	0.495	0.102	0.095	0.476	0.413	0.464	0.503	0.483	0.497	0.471	0.496	0.536	0.488	0.095	0.097	0.497	0.454	0.46	0.522	0.486	0.495	0.496	0.502	0.532	0.506	0.095
05:04:10	39.7	0.099	0.093	0.094	0.094	0.097	0.095	0.1	0.104	0.096	0.098	0.096	0.098	0.1	0.479	0.443	0.455	0.502	0.495	0.508	0.477	0.496	0.543	0.498	0.102	0.095	0.477	0.414	0.461	0.503	0.485	0.501	0.475	0.5	0.538	0.492	0.095	0.097	0.5	0.453	0.466	0.524	0.488	0.498	0.497	0.505	0.534	0.511	0.095
05:09:10	39.6	0.099	0.093	0.094	0.093	0.097	0.096	0.1	0.104	0.097	0.098	0.097	0.098	0.1	0.478	0.443	0.456	0.502	0.495	0.509	0.474	0.497	0.544	0.5	0.102	0.095	0.477	0.414	0.463	0.505	0.485	0.504	0.478	0.503	0.539	0.491	0.095	0.097	0.503	0.454	0.464	0.524	0.488	0.499	0.498	0.506	0.536	0.511	0.095
05:14:10	39.6	0.099	0.093	0.094	0.093	0.097	0.095	0.1	0.104	0.097	0.098	0.096	0.098	0.1	0.481	0.443	0.459	0.503	0.496	0.51	0.474	0.498	0.547	0.5	0.102	0.095	0.479	0.413	0.464	0.506	0.497	0.504	0.474	0.504	0.54	0.491	0.095	0.097	0.505	0.455	0.474	0.525	0.489	0.499	0.497	0.508	0.536	0.511	0.095
05:19:10	39.6	0.099	0.093	0.094	0.093	0.097	0.096	0.1	0.104	0.097	0.098	0.096	0.098	0.1	0.482	0.444	0.46	0.506	0.495	0.51	0.476	0.499	0.549	0.501	0.102	0.095	0.48	0.413	0.47	0.507	0.502	0.507	0.473	0.506	0.543	0.491	0.095	0.097	0.505	0.454	0.469	0.524	0.49	0.5	0.498	0.508	0.537	0.511	0.095
05:24:10	39.6	0.099	0.093	0.094	0.093	0.097	0.096	0.1	0.104	0.097	0.098	0.096	0.098	0.1	0.482	0.444	0.461	0.507	0.495	0.512	0.483	0.499	0.55	0.5	0.102	0.095	0.481	0.412	0.467	0.506	0.503	0.51	0.474	0.507	0.544	0.491	0.095	0.097	0.505	0.457	0.469	0.524	0.491	0.501	0.5	0.51	0.54	0.511	0.095
05:29:10	39.6	0.099	0.093	0.094	0.093	0.097	0.095	0.1	0.104	0.097	0.098	0.096	0.098	0.1	0.483	0.446	0.463	0.508	0.494	0.513	0.486	0.501	0.552	0.501	0.102	0.095	0.481	0.414	0.465	0.508	0.504	0.51	0.479	0.506	0.547	0.49	0.095	0.097	0.507	0.456	0.468	0.523	0.491	0.502	0.5	0.514	0.54	0.511	0.095
05:34:10	39.6	0.099	0.093	0.094	0.094	0.097	0.096	0.1	0.104	0.096	0.098	0.096	0.098	0.1	0.483	0.447	0.466	0.51	0.495	0.513	0.488	0.503	0.552	0.501	0.102	0.095	0.482	0.414	0.469	0.509	0.506	0.512	0.474	0.51	0.547	0.491	0.095	0.097	0.508	0.456	0.471	0.522	0.491	0.5	0.502	0.517	0.541	0.511	0.095
05:39:10	39.6	0.099	0.093	0.094	0.093	0.097	0.095	0.1	0.104	0.097	0.098	0.097	0.098	0.1	0.482	0.447	0.466	0.511	0.492	0.512	0.488	0.505	0.553	0.5	0.102	0.095	0.481	0.416	0.472	0.509	0.506	0.513	0.479	0.511	0.548	0.49	0.095	0.096	0.507	0.458	0.474	0.522	0.492	0.501	0.504	0.518	0.542	0.51	0.095
05:44:10	39.6	0.099	0.093	0.094	0.094	0.097	0.096	0.1	0.104	0.096	0.098	0.096	0.098	0.1	0.481	0.447	0.468	0.511	0.494	0.513	0.49	0.505	0.555	0.5	0.102	0.095	0.481	0.415	0.473	0.509	0.506	0.514	0.483	0.511	0.547	0.488	0.095	0.097	0.508	0.458	0.475	0.52	0.493	0.501	0.504	0.521	0.542	0.511	0.095
05:49:10	39.6	0.099	0.093	0.094	0.093	0.097	0.096	0.1	0.104	0.096	0.098	0.096	0.098	0.1	0.482	0.447	0.469	0.511	0.494	0.513	0.49	0.508	0.556	0.503	0.102	0.095	0.483	0.418	0.474	0.508	0.511	0.515	0.476	0.516	0.549	0.491	0.095	0.097	0.509	0.456	0.479	0.518	0.494	0.502	0.505	0.524	0.543	0.515	0.095
05:54:10	39.6	0.099	0.093	0.094	0.093	0.097	0.096	0.1	0.104	0.097	0.098	0.096	0.098	0.1	0.481	0.448	0.472	0.513	0.494	0.512	0.491	0.509	0.556	0.501	0.102	0.095	0.481	0.414	0.477	0.511	0.507	0.515	0.475	0.516	0.551	0.491	0.095	0.096	0.509	0.455	0.48	0.518	0.494	0.502	0.507	0.525	0.545	0.514	0.095
05:59:10	39.6	0.099	0.093	0.094	0.093	0.097	0.096	0.1	0.104	0.097	0.098	0.096	0.098	0.1	0.48	0.448	0.472	0.512	0.493	0.51	0.49	0.509	0.558	0.501	0.102	0.095	0.481	0.419	0.475	0.51	0.507	0.515	0.479	0.517	0.551	0.489	0.095	0.097	0.508	0.457	0.483	0.518	0.495	0.501	0.507	0.526	0.545	0.514	0.095
06:04:10	39.6	0.099	0.093	0.094	0.094	0.097	0.096	0.1	0.104	0.096	0.098	0.096	0.098	0.1	0.481	0.45	0.473	0.511	0.493	0.51	0.49	0.51	0.556	0.502	0.102	0.095	0.482	0.415	0.476	0.509	0.512	0.517	0.486	0.519	0.551	0.488	0.095	0.096	0.509	0.459	0.487	0.517	0.496	0.502	0.508	0.527	0.546	0.516	0.095
06:09:10	39.6	0.099	0.093	0.094	0.093	0.097	0.096	0.1	0.104	0.097	0.098	0.096	0.098	0.1	0.48	0.45	0.474	0.514	0.494	0.509	0.49	0.511	0.558	0.503	0.102	0.095	0.482	0.418	0.478	0.511	0.509	0.517	0.487	0.52	0.554	0.491	0.095	0.096	0.509	0.457	0.487	0.519	0.495	0.503	0.51	0.528	0.548	0.515	0.095
06:14:10	39.6	0.099	0.093	0.094	0.093	0.097	0.096	0.1	0.104	0.097	0.098	0.096	0.098	0.1	0.481	0.452	0.475	0.515	0.494	0.51	0.491	0.512	0.557	0.504	0.102	0.095	0.482	0.418	0.479	0.51	0.508	0.518	0.487	0.52	0.553	0.49	0.095	0.096	0.509	0.458	0.489	0.519	0.497	0.504	0.508	0.529	0.548	0.518	0.095
06:19:10	39.6	0.099	0.093	0.094	0.093	0.097	0.096	0.101	0.104	0.096	0.098	0.096	0.098	0.1	0.481	0.452	0.477	0.515	0.494	0.51	0.492	0.512	0.557	0.504	0.102	0.095	0.483	0.421	0.479	0.509	0.509	0.519	0.486	0.519	0.555	0.489	0.095	0.096	0.51	0.461	0.49	0.52	0.496	0.504	0.509	0.531	0.551	0.516	0.095
06:24:10	39.6	0.099	0.093	0.094	0.094	0.097	0.096	0.1	0.104	0.096	0.098	0.097	0.098	0.1	0.481	0.452	0.477	0.515	0.494	0.51	0.494	0.512	0.547	0.504	0.102	0.095	0.483	0.416	0.478	0.511	0.507	0.519	0.484	0.52	0.554	0.488	0.096	0.097	0.51	0.455	0.49	0.52	0.497	0.502	0.507	0.53	0.55	0.515	0.095
06:29:10	39.6	0.099	0.093	0.094	0.093	0.097	0.096	0.1	0.104	0.096	0.099	0.097	0.098	0.1	0.481	0.453	0.477	0.515	0.493	0.508	0.492	0.513	0.546	0.505	0.102	0.095	0.484	0.419	0.479	0.51	0.502	0.521	0.483	0.519	0.555	0.488	0.095	0.096	0.51	0.46	0.491	0.521	0.499	0.503	0.509	0.531	0.551	0.516	0.095
06:34:10	39.6	0.099	0.093	0.094	0.093	0.097	0.096	0.1	0.104	0.096	0.098	0.096	0.098	0.1	0.482	0.454	0.478	0.516	0.493	0.508	0.494	0.512	0.548	0.505	0.102	0.095	0.484	0.419	0.48	0.511	0.502	0.52	0.481	0.518	0.555	0.486	0.095	0.096	0.509	0.463	0.489	0.52	0.497	0.5	0.508	0.529	0.552	0.514	0.095
06:39:10	39.6	0.099	0.093	0.094	0.094	0.097	0.096	0.101	0.104	0.096	0.099	0.097	0.098	0.1	0.482	0.453	0.478	0.516	0.492	0.506	0.494	0.513	0.547	0.506	0.102	0.095	0.485	0.416	0.48	0.512	0.502	0.522	0.483	0.521	0.557	0.486	0.095	0.097	0.51	0.458	0.49	0.52	0.497	0.5	0.507	0.531	0.553	0.518	0.095
06:44:10	39.6	0.099	0.093	0.094	0.093	0.097	0.096	0.1	0.104	0.096	0.098	0.096	0.098	0.1	0.483	0.454	0.482	0.518	0.495	0.507	0.497	0.515	0.547	0.508	0.102	0.095	0.487	0.418	0.482	0.511	0.507	0.522	0.481	0.521	0.558	0.485	0.095	0.096	0.51	0.455	0.492	0.52	0.499	0.502	0.508	0.531	0.553	0.52	0.095
06:49:10	39.6	0.099	0.093	0.094	0.093	0.097	0.096	0.1	0.104	0.096	0.098	0.096	0.098	0.1	0.482	0.454	0.48	0.518	0.495	0.506	0.497	0.515	0.55	0.509	0.102	0.095	0.484	0.422	0.482	0.512	0.508	0.524	0.483	0.52	0.56	0.485	0.095	0.097	0.51	0.456	0.491	0.52	0.498	0.499	0.509	0.532	0.554	0.518	0.095
06:54:10	39.6	0.099	0.093	0.094	0.093	0.097	0.096	0.1	0.104	0.096	0.099	0.097	0.098	0.1	0.481	0.453	0.482	0.519	0.494	0.507	0.498	0.515	0.548	0.508	0.102	0.095	0.484	0.416	0.481	0.511	0.507	0.523	0.485	0.521	0.56	0.485	0.095	0.096	0.509	0.459	0.491	0.519	0.498	0.498	0.509	0.532	0.555	0.516	0.095
06:59:10	39.6	0.099	0.093	0.094	0.093	0.097	0.096	0.101	0.104	0.096	0.098	0.096	0.098	0.1	0.481	0.453	0.482	0.518	0.493	0.506	0.497	0.515	0.547	0.509	0.102	0.095	0.485	0.415	0.483	0.512	0.507	0.526	0.487	0.522	0.56	0.484	0.095	0.096	0.511	0.461	0.493	0.52	0.499	0.498	0.51	0.534	0.556	0.518	0.095
07:04:10	39.6	0.099	0.093	0.094	0.093	0.097	0.096	0.1	0.104	0.096	0.099	0.097	0.098	0.1	0.481	0.453	0.482	0.519	0.492	0.506	0.497	0.514	0.549	0.508	0.102	0.095	0.485	0.415	0.482	0.512	0.507	0.525	0.487	0.523	0.56	0.483	0.095	0.096	0.509	0.455	0.492	0.519	0.499	0.496	0.509	0.533	0.556	0.518	0.095
07:09:10	39.6	0.099	0.093	0.094	0.093	0.097	0.096	0.101	0.104	0.096	0.099	0.097	0.098	0.1	0.482	0.453	0.482	0.52	0.493	0.506	0.499	0.516	0.55	0.51	0.102	0.095	0.486	0.415	0.483	0.513	0.507	0.525	0.488	0.523	0.561	0.482	0.095	0.097	0.508	0.452	0.493	0.519	0.499	0.496	0.51	0.534	0.557	0.519	0.095
07:14:10	39.6	0.099	0.093	0.094	0.093	0.097	0.096	0.1	0.104	0.096	0.099	0.096	0.098	0.1	0.481	0.453	0.483	0.521	0.491	0.505	0.499	0.515	0.55	0.508	0.102	0.095	0.486	0.418	0.484	0.513	0.505	0.525	0.488	0.523	0.56	0.481	0.095	0.097	0.508	0.452	0.493	0.519	0.499	0.496	0.508	0.534	0.558	0.518	0.095
07:19:10	39.6	0.099	0.093	0.094	0.093	0.097	0.096	0.1	0.104	0.096	0.099	0.096	0.098	0.1	0.482	0.452	0.483	0.521	0.491	0.505	0.501	0.516	0.551	0.511	0.102	0.095	0.486	0.421	0.484	0.513	0.504	0.525	0.488	0.524	0.562	0.481	0.095	0.096	0.509	0.452	0.493	0.52	0.5	0.495	0.51	0.534	0.559	0.519	0.095
07:24:10	39.6	0.099	0.093	0.094	0.094	0.097	0.096	0.101	0.104	0.096	0.099	0.096	0.098	0.1	0.481	0.452	0.483	0.523	0.491	0.504	0.5	0.516	0.552	0.51	0.102	0.095	0.487	0.419	0.485	0.513	0.503	0.525	0.489	0.523	0.563	0.479	0.095	0.097	0.508	0.454	0.492	0.519	0.499	0.494	0.51	0.534	0.56	0.519	0.095
07:29:10	39.6	0.099	0.093	0.094	0.094	0.097	0.096	0.1	0.104	0.096	0.098	0.096	0.098	0.1	0.481	0.451	0.484	0.523	0.491	0.505	0.502	0.517	0.552	0.511	0.102	0.095	0.488	0.414	0.486	0.514	0.505	0.525	0.489	0.524	0.563	0.479	0.095	0.096	0.508	0.455	0.493	0.521	0.499	0.495	0.51	0.534	0.561	0.52	0.095
07:34:10	39.6	0.099	0.093	0.094	0.093	0.097	0.096	0.1	0.104	0.096	0.098	0.096	0.098	0.1	0.479	0.452	0.483	0.523	0.491	0.503	0.502	0.517	0.55	0.511	0.102	0.095	0.488	0.412	0.487	0.513	0.504	0.526	0.489	0.526	0.563	0.478	0.095	0.097	0.506	0.457	0.492	0.519	0.498	0.494	0.511	0.535	0.56	0.52	0.095
07:39:10	39.6	0.099	0.093	0.094	0.093	0.097	0.096	0.1	0.104	0.096	0.098	0.096	0.098	0.1	0.479	0.452	0.485	0.522	0.491	0.503	0.503	0.517	0.553	0.512	0.102	0.095	0.488	0.409	0.485	0.514	0.505	0.526	0.49	0.525	0.564	0.477	0.095	0.097	0.508	0.459	0.494	0.52	0.499	0.495	0.512	0.535	0.561	0.52	0.095
07:44:10	39.6	0.099	0.093	0.094	0.093	0.097	0.096	0.1	0.104	0.096	0.098	0.096	0.097	0.1	0.479	0.451	0.486	0.523	0.492	0.503	0.505	0.517	0.55	0.513	0.102	0.095	0.49	0.409	0.488	0.515	0.504	0.525	0.491	0.526	0.565	0.479	0.095	0.096	0.507	0.459	0.495	0.521	0.499	0.496	0.513	0.536	0.562	0.522	0.095
07:49:10	39.6	0.099	0.093	0.094	0.093	0.097	0.096	0.1	0.104	0.096	0.099	0.096	0.097	0.1	0.481	0.452	0.487	0.524	0.492	0.504	0.506	0.518	0.552	0.513	0.102	0.095	0.49	0.408	0.487	0.515	0.505	0.527	0.493	0.527	0.566	0.478	0.095	0.096	0.506	0.459	0.495	0.52	0.499	0.498	0.512	0.536	0.561	0.522	0.095
07:54:10	39.6	0.099	0.093	0.094	0.093	0.097	0.096	0.1	0.104	0.096	0.099	0.097	0.097	0.1	0.479	0.451	0.486	0.524	0.491	0.501	0.504	0.517	0.551	0.513	0.102	0.095	0.49	0.407	0.487	0.515	0.504	0.526	0.493	0.528	0.566	0.477	0.095	0.097	0.506	0.458	0.496	0.52	0.5	0.5	0.515	0.536	0.561	0.523	0.095
07:59:10	39.7	0.099	0.093	0.094	0.093	0.097	0.096	0.1	0.104	0.096	0.099	0.097	0.097	0.1	0.48	0.452	0.488	0.526	0.49	0.502	0.507	0.518	0.553	0.514	0.102	0.095	0.489	0.407	0.487	0.515	0.504	0.525	0.493	0.527	0.566	0.476	0.095	0.097	0.506	0.456	0.496	0.519	0.5	0.501	0.514	0.535	0.562	0.523	0.095
08:04:10	39.7	0.099	0.093	0.094	0.093	0.097	0.096	0.1	0.104	0.096	0.099	0.096	0.097	0.1	0.48	0.452	0.488	0.514	0.49	0.501	0.508	0.516	0.553	0.514	0.102	0.095	0.49	0.406	0.488	0.515	0.505	0.527	0.496	0.529	0.568	0.475	0.095	0.096	0.506	0.455	0.496	0.52	0.5	0.503	0.514	0.535	0.563	0.523	0.095
08:09:10	39.7	0.099	0.093	0.094	0.093	0.097	0.096	0.1	0.104	0.096	0.099	0.097	0.098	0.1	0.479	0.453	0.489	0.515	0.491	0.501	0.51	0.517	0.553	0.515	0.102	0.095	0.49	0.406	0.488	0.515	0.506	0.527	0.496	0.53	0.568	0.476	0.095	0.097	0.505	0.454	0.496	0.52	0.499	0.506	0.514	0.536	0.562	0.523	0.095
08:14:10	39.7	0.099	0.093	0.094	0.093	0.097	0.096	0.1	0.104	0.096	0.099	0.096	0.098	0.1	0.478	0.452	0.488	0.515	0.49	0.5	0.508	0.516	0.553	0.515	0.102	0.095	0.49	0.406	0.491	0.516	0.505	0.527	0.496	0.53	0.569	0.476	0.095	0.097	0.506	0.456	0.498	0.521	0.5	0.508	0.515	0.535	0.564	0.523	0.095
08:19:10	39.7	0.099	0.093	0.094	0.093	0.097	0.096	0.1	0.104	0.096	0.099	0.097	0.098	0.1	0.478	0.452	0.489	0.515	0.489	0.498	0.508	0.516	0.553	0.515	0.102	0.095	0.49	0.406	0.489	0.516	0.504	0.527	0.495	0.53	0.569	0.474	0.095	0.096	0.505	0.452	0.498	0.521	0.5	0.51	0.515	0.536	0.564	0.523	0.095
08:24:10	39.7	0.099	0.093	0.094	0.093	0.097	0.096	0.1	0.104	0.096	0.099	0.096	0.097	0.1	0.477	0.451	0.489	0.515	0.488	0.497	0.509	0.517	0.553	0.516	0.102	0.095	0.492	0.405	0.489	0.516	0.504	0.527	0.496	0.532	0.571	0.474	0.095	0.097	0.505	0.452	0.498	0.521	0.5	0.508	0.516	0.535	0.566	0.524	0.095
08:29:10	39.7	0.099	0.093	0.094	0.093	0.097	0.096	0.1	0.104	0.096	0.099	0.096	0.097	0.1	0.477	0.453	0.49	0.517	0.489	0.498	0.51	0.517	0.554	0.516	0.101	0.095	0.492	0.405	0.489	0.517	0.504	0.527	0.495	0.531	0.571	0.473	0.095	0.097	0.505	0.453	0.499	0.514	0.499	0.506	0.516	0.535	0.566	0.524	0.095
08:34:10	39.7	0.099	0.093	0.093	0.093	0.097	0.096	0.1	0.104	0.096	0.099	0.096	0.097	0.1	0.477	0.454	0.49	0.518	0.489	0.498	0.51	0.517	0.555	0.517	0.102	0.095	0.49	0.405	0.49	0.516	0.505	0.528	0.495	0.531	0.571	0.471	0.095	0.096	0.505	0.452	0.501	0.514	0.499	0.506	0.515	0.535	0.567	0.524	0.095
08:39:10	39.7	0.099	0.093	0.094	0.093	0.097	0.096	0.1	0.104	0.096	0.099	0.096	0.097	0.1	0.476	0.453	0.489	0.518	0.488	0.497	0.511	0.516	0.554	0.517	0.102	0.095	0.492	0.404	0.491	0.517	0.506	0.528	0.497	0.533	0.572	0.472	0.095	0.096	0.504	0.453	0.501	0.513	0.498	0.506	0.517	0.535	0.567	0.526	0.095
08:44:10	39.7	0.099	0.093	0.094	0.093	0.097	0.096	0.1	0.104	0.096	0.099	0.096	0.097	0.1	0.476	0.453	0.491	0.518	0.488	0.496	0.512	0.516	0.556	0.518	0.102	0.095	0.493	0.405	0.491	0.517	0.508	0.529	0.497	0.533	0.573	0.471	0.095	0.097	0.504	0.452	0.501	0.513	0.499	0.507	0.516	0.535	0.568	0.525	0.095
08:49:10	39.7	0.099	0.093	0.094	0.094	0.097	0.096	0.1	0.104	0.096	0.099	0.096	0.097	0.1	0.475	0.454	0.491	0.519	0.488	0.496	0.511	0.516	0.549	0.518	0.102	0.095	0.493	0.404	0.491	0.517	0.508	0.526	0.495	0.533	0.573	0.47	0.095	0.096	0.503	0.453	0.501	0.513	0.498	0.505	0.515	0.534	0.57	0.525	0.095
08:54:10	39.7	0.099	0.093	0.094	0.093	0.097	0.096	0.1	0.104	0.096	0.098	0.096	0.097	0.1	0.474	0.453	0.491	0.519	0.488	0.496	0.511	0.516	0.548	0.518	0.101	0.095	0.493	0.404	0.491	0.518	0.508	0.527	0.498	0.534	0.574	0.471	0.095	0.097	0.503	0.453	0.5	0.514	0.499	0.505	0.517	0.534	0.57	0.525	0.095
08:59:10	39.7	0.099	0.093	0.094	0.093	0.097	0.096	0.1	0.104	0.096	0.098	0.096	0.097	0.1	0.474	0.454	0.491	0.521	0.488	0.497	0.513	0.517	0.549	0.519	0.101	0.095	0.493	0.404	0.492	0.518	0.51	0.528	0.499	0.534	0.574	0.47	0.095	0.096	0.504	0.452	0.501	0.514	0.498	0.507	0.518	0.534	0.569	0.528	0.094
09:04:10	39.7	0.099	0.093	0.094	0.093	0.097	0.096	0.1	0.104	0.096	0.098	0.096	0.097	0.1	0.474	0.454	0.491	0.519	0.488	0.497	0.514	0.516	0.551	0.52	0.102	0.095	0.494	0.404	0.492	0.518	0.512	0.528	0.498	0.535	0.575	0.47	0.095	0.096	0.503	0.453	0.503	0.515	0.499	0.506	0.517	0.533	0.57	0.528	0.094
09:09:10	39.7	0.099	0.093	0.094	0.093	0.097	0.096	0.1	0.104	0.096	0.098	0.096	0.097	0.1	0.474	0.454	0.492	0.521	0.488	0.497	0.515	0.519	0.551	0.521	0.101	0.095	0.495	0.404	0.493	0.519	0.516	0.53	0.502	0.537	0.576	0.47	0.095	0.097	0.503	0.452	0.504	0.514	0.498	0.508	0.519	0.534	0.571	0.528	0.094
09:14:10	39.7	0.098	0.093	0.094	0.093	0.097	0.096	0.1	0.104	0.096	0.099	0.096	0.097	0.1	0.474	0.454	0.492	0.521	0.488	0.497	0.515	0.519	0.547	0.521	0.101	0.095	0.497	0.403	0.493	0.519	0.516	0.53	0.5	0.536	0.576	0.469	0.095	0.097	0.502	0.452	0.503	0.515	0.497	0.507	0.518	0.533	0.571	0.529	0.094
09:19:10	39.7	0.099	0.093	0.094	0.093	0.097	0.096	0.1	0.104	0.096	0.098	0.096	0.097	0.1	0.474	0.454	0.493	0.521	0.486	0.497	0.515	0.519	0.547	0.522	0.101	0.095	0.496	0.404	0.494	0.519	0.518	0.532	0.501	0.537	0.577	0.469	0.095	0.096	0.503	0.453	0.504	0.514	0.497	0.509	0.52	0.534	0.564	0.529	0.094
09:24:10	39.7	0.099	0.093	0.094	0.094	0.097	0.096	0.1	0.104	0.096	0.099	0.096	0.097	0.1	0.472	0.454	0.493	0.521	0.486	0.496	0.515	0.519	0.547	0.522	0.102	0.095	0.496	0.404	0.495	0.52	0.523	0.533	0.503	0.539	0.577	0.469	0.095	0.097	0.502	0.454	0.505	0.515	0.497	0.511	0.52	0.533	0.564	0.53	0.094
09:29:10	39.7	0.099	0.093	0.094	0.094	0.097	0.096	0.101	0.104	0.096	0.099	0.096	0.097	0.1	0.471	0.455	0.494	0.522	0.486	0.496	0.517	0.519	0.548	0.524	0.102	0.095	0.496	0.404	0.496	0.52	0.523	0.534	0.504	0.54	0.578	0.47	0.095	0.096	0.503	0.455	0.505	0.515	0.498	0.513	0.521	0.535	0.564	0.531	0.094
09:34:10	39.7	0.099	0.093	0.094	0.093	0.097	0.096	0.1	0.105	0.096	0.098	0.096	0.097	0.1	0.472	0.456	0.494	0.521	0.485	0.496	0.516	0.518	0.547	0.523	0.102	0.095	0.497	0.403	0.496	0.521	0.521	0.535	0.504	0.538	0.578	0.467	0.095	0.096	0.501	0.454	0.505	0.515	0.497	0.512	0.521	0.534	0.564	0.53	0.094
09:39:10	39.7	0.099	0.093	0.094	0.093	0.097	0.096	0.1	0.105	0.096	0.098	0.096	0.097	0.1	0.472	0.456	0.494	0.522	0.486	0.496	0.518	0.52	0.549	0.524	0.101	0.095	0.497	0.403	0.496	0.521	0.518	0.535	0.504	0.539	0.579	0.467	0.095	0.096	0.501	0.455	0.505	0.515	0.496	0.511	0.52	0.532	0.565	0.531	0.094
09:44:10	39.7	0.099	0.093	0.093	0.093	0.097	0.096	0.1	0.104	0.096	0.098	0.096	0.097	0.1	0.47	0.455	0.495	0.521	0.485	0.495	0.518	0.518	0.55	0.525	0.102	0.095	0.496	0.403	0.497	0.521	0.519	0.534	0.505	0.54	0.579	0.467	0.095	0.096	0.501	0.455	0.507	0.515	0.496	0.51	0.52	0.533	0.566	0.532	0.094
09:49:10	39.7	0.099	0.093	0.094	0.093	0.097	0.096	0.1	0.104	0.096	0.098	0.096	0.097	0.1	0.47	0.455	0.495	0.522	0.485	0.495	0.518	0.517	0.551	0.526	0.101	0.095	0.497	0.404	0.496	0.521	0.519	0.535	0.506	0.539	0.579	0.466	0.095	0.096	0.5	0.455	0.507	0.515	0.496	0.508	0.522	0.533	0.566	0.532	0.094
09:54:10	39.7	0.099	0.093	0.093	0.093	0.097	0.096	0.1	0.104	0.096	0.099	0.096	0.097	0.1	0.47	0.456	0.495	0.522	0.485	0.494	0.519	0.518	0.55	0.526	0.101	0.095	0.497	0.403	0.498	0.522	0.521	0.535	0.507	0.541	0.58	0.467	0.095	0.096	0.5	0.455	0.505	0.516	0.494	0.508	0.521	0.533	0.567	0.533	0.094
09:59:10	39.7	0.099	0.093	0.094	0.093	0.097	0.096	0.1	0.104	0.096	0.098	0.096	0.098	0.1	0.469	0.456	0.495	0.522	0.485	0.494	0.518	0.517	0.55	0.526	0.101	0.095	0.497	0.403	0.497	0.521	0.523	0.535	0.505	0.539	0.581	0.466	0.095	0.096	0.5	0.455	0.506	0.516	0.495	0.506	0.521	0.532	0.568	0.534	0.094
10:04:10	39.7	0.099	0.093	0.094	0.093	0.097	0.096	0.1	0.105	0.096	0.098	0.096	0.097	0.1	0.469	0.456	0.496	0.523	0.485	0.494	0.518	0.517	0.551	0.526	0.101	0.095	0.498	0.403	0.499	0.522	0.528	0.537	0.507	0.541	0.581	0.465	0.095	0.096	0.5	0.455	0.507	0.516	0.495	0.509	0.523	0.535	0.568	0.534	0.094
10:09:10	39.7	0.099	0.093	0.093	0.093	0.097	0.096	0.1	0.105	0.096	0.098	0.096	0.097	0.1	0.469	0.457	0.497	0.523	0.484	0.494	0.519	0.517	0.553	0.527	0.101	0.095	0.499	0.404	0.5	0.522	0.526	0.536	0.507	0.54	0.582	0.466	0.095	0.096	0.499	0.456	0.509	0.517	0.496	0.508	0.522	0.533	0.569	0.535	0.094
10:14:10	39.7	0.098	0.093	0.093	0.093	0.097	0.096	0.1	0.104	0.096	0.098	0.096	0.097	0.1	0.468	0.457	0.498	0.523	0.484	0.493	0.519	0.516	0.552	0.527	0.101	0.095	0.498	0.404	0.499	0.523	0.524	0.538	0.507	0.541	0.581	0.465	0.095	0.096	0.498	0.455	0.509	0.516	0.495	0.507	0.523	0.533	0.569	0.534	0.094
10:19:10	39.7	0.099	0.093	0.094	0.093	0.097	0.096	0.1	0.104	0.096	0.099	0.096	0.097	0.1	0.469	0.458	0.498	0.523	0.485	0.494	0.522	0.518	0.551	0.529	0.101	0.095	0.499	0.404	0.502	0.522	0.536	0.54	0.511	0.542	0.581	0.464	0.095	0.097	0.498	0.456	0.51	0.516	0.494	0.512	0.526	0.535	0.57	0.537	0.094
10:24:10	39.7	0.099	0.093	0.093	0.093	0.097	0.096	0.1	0.104	0.096	0.099	0.096	0.097	0.1	0.469	0.459	0.499	0.524	0.484	0.494	0.522	0.517	0.551	0.528	0.101	0.095	0.499	0.404	0.502	0.522	0.543	0.541	0.51	0.543	0.582	0.466	0.095	0.096	0.498	0.457	0.51	0.518	0.493	0.515	0.526	0.535	0.57	0.537	0.094
10:29:10	39.7	0.098	0.093	0.093	0.093	0.097	0.096	0.1	0.104	0.096	0.099	0.096	0.097	0.1	0.468	0.459	0.499	0.524	0.484	0.494	0.522	0.517	0.551	0.529	0.101	0.095	0.5	0.405	0.502	0.523	0.549	0.541	0.512	0.543	0.583	0.466	0.095	0.096	0.498	0.457	0.51	0.517	0.495	0.514	0.527	0.535	0.572	0.537	0.094
10:34:10	39.7	0.099	0.093	0.093	0.093	0.097	0.096	0.1	0.104	0.096	0.099	0.096	0.097	0.1	0.467	0.459	0.499	0.525	0.484	0.494	0.524	0.519	0.551	0.53	0.101	0.095	0.501	0.405	0.503	0.523	0.557	0.541	0.511	0.544	0.582	0.466	0.095	0.096	0.499	0.459	0.51	0.518	0.494	0.515	0.527	0.535	0.572	0.538	0.094
10:39:10	39.7	0.098	0.093	0.094	0.093	0.097	0.096	0.1	0.105	0.096	0.099	0.096	0.097	0.1	0.467	0.458	0.5	0.525	0.483	0.493	0.523	0.518	0.553	0.53	0.102	0.095	0.5	0.405	0.504	0.524	0.555	0.541	0.513	0.544	0.584	0.466	0.095	0.096	0.498	0.457	0.51	0.519	0.494	0.509	0.528	0.534	0.573	0.539	0.094
10:44:10	39.7	0.099	0.093	0.093	0.093	0.097	0.096	0.1	0.104	0.096	0.099	0.096	0.097	0.1	0.466	0.459	0.5	0.526	0.483	0.494	0.523	0.518	0.552	0.531	0.101	0.095	0.502	0.405	0.504	0.524	0.558	0.54	0.51	0.544	0.584	0.466	0.095	0.096	0.497	0.458	0.512	0.518	0.494	0.506	0.527	0.534	0.573	0.539	0.094
10:49:10	39.7	0.099	0.093	0.094	0.093	0.097	0.096	0.1	0.104	0.096	0.099	0.096	0.097	0.1	0.466	0.46	0.5	0.526	0.482	0.492	0.524	0.518	0.553	0.531	0.101	0.095	0.501	0.405	0.503	0.524	0.556	0.539	0.511	0.545	0.586	0.465	0.095	0.096	0.497	0.458	0.512	0.517	0.494	0.508	0.528	0.533	0.574	0.538	0.095
10:54:10	39.7	0.098	0.093	0.093	0.093	0.097	0.096	0.1	0.104	0.096	0.099	0.096	0.098	0.1	0.466	0.46	0.501	0.527	0.483	0.493	0.525	0.518	0.554	0.532	0.101	0.095	0.502	0.406	0.505	0.525	0.558	0.541	0.511	0.543	0.586	0.465	0.095	0.096	0.497	0.457	0.513	0.518	0.494	0.511	0.528	0.533	0.575	0.54	0.094
10:59:10	39.7	0.098	0.093	0.094	0.093	0.097	0.096	0.1	0.105	0.096	0.099	0.096	0.097	0.1	0.465	0.461	0.502	0.527	0.482	0.492	0.525	0.518	0.554	0.533	0.101	0.095	0.504	0.406	0.506	0.525	0.557	0.54	0.511	0.545	0.587	0.464	0.095	0.096	0.497	0.458	0.513	0.519	0.493	0.511	0.528	0.533	0.575	0.54	0.094
11:04:10	39.7	0.098	0.093	0.093	0.093	0.097	0.096	0.1	0.105	0.096	0.099	0.096	0.097	0.1	0.464	0.461	0.501	0.527	0.481	0.492	0.526	0.517	0.555	0.533	0.101	0.095	0.503	0.406	0.506	0.525	0.556	0.541	0.511	0.546	0.587	0.464	0.095	0.096	0.496	0.459	0.513	0.519	0.494	0.506	0.529	0.533	0.576	0.54	0.094
11:09:10	39.7	0.098	0.093	0.093	0.093	0.097	0.096	0.1	0.104	0.097	0.099	0.096	0.098	0.1	0.464	0.461	0.503	0.528	0.481	0.492	0.527	0.517	0.555	0.533	0.101	0.095	0.503	0.406	0.506	0.525	0.573	0.542	0.513	0.547	0.588	0.464	0.095	0.096	0.497	0.459	0.513	0.519	0.493	0.509	0.53	0.534	0.577	0.541	0.094
11:14:10	39.7	0.099	0.093	0.094	0.093	0.097	0.096	0.1	0.104	0.096	0.099	0.096	0.097	0.1	0.463	0.462	0.503	0.528	0.48	0.491	0.526	0.516	0.555	0.534	0.101	0.095	0.504	0.405	0.507	0.526	0.573	0.541	0.511	0.546	0.589	0.464	0.095	0.096	0.496	0.459	0.515	0.52	0.492	0.506	0.53	0.533	0.577	0.541	0.094
11:19:10	39.7	0.098	0.093	0.093	0.093	0.097	0.096	0.1	0.104	0.096	0.099	0.096	0.097	0.1	0.463	0.462	0.502	0.529	0.48	0.49	0.526	0.516	0.555	0.534	0.101	0.095	0.504	0.405	0.507	0.525	0.573	0.541	0.511	0.546	0.59	0.464	0.095	0.096	0.495	0.459	0.515	0.521	0.492	0.503	0.529	0.532	0.577	0.542	0.094
11:24:10	39.7	0.098	0.093	0.093	0.093	0.097	0.096	0.1	0.105	0.096	0.099	0.096	0.097	0.1	0.462	0.463	0.503	0.529	0.48	0.49	0.528	0.518	0.556	0.535	0.101	0.095	0.504	0.406	0.508	0.527	0.577	0.542	0.512	0.548	0.591	0.464	0.095	0.096	0.497	0.459	0.515	0.521	0.492	0.502	0.531	0.532	0.578	0.542	0.094
11:29:10	39.7	0.098	0.093	0.093	0.093	0.097	0.096	0.1	0.104	0.096	0.099	0.096	0.097	0.1	0.461	0.462	0.502	0.53	0.48	0.489	0.527	0.516	0.557	0.536	0.101	0.095	0.504	0.404	0.508	0.525	0.569	0.541	0.509	0.547	0.591	0.463	0.095	0.096	0.496	0.462	0.515	0.521	0.492	0.499	0.529	0.531	0.578	0.542	0.094
11:34:10	39.7	0.098	0.093	0.093	0.093	0.097	0.096	0.1	0.105	0.096	0.099	0.096	0.098	0.1	0.461	0.463	0.505	0.53	0.48	0.491	0.527	0.517	0.557	0.536	0.101	0.095	0.505	0.405	0.51	0.525	0.573	0.542	0.512	0.55	0.592	0.464	0.095	0.096	0.496	0.462	0.517	0.522	0.491	0.499	0.532	0.533	0.58	0.543	0.094
11:39:10	39.7	0.098	0.093	0.093	0.093	0.097	0.096	0.1	0.104	0.096	0.099	0.096	0.097	0.1	0.46	0.462	0.504	0.53	0.48	0.49	0.529	0.518	0.559	0.537	0.101	0.095	0.505	0.406	0.509	0.526	0.577	0.543	0.512	0.55	0.592	0.463	0.095	0.096	0.496	0.462	0.516	0.522	0.492	0.502	0.531	0.532	0.58	0.544	0.094
11:44:10	39.7	0.098	0.093	0.094	0.093	0.097	0.096	0.1	0.104	0.096	0.099	0.096	0.098	0.1	0.46	0.463	0.505	0.53	0.481	0.491	0.529	0.519	0.56	0.536	0.101	0.095	0.506	0.406	0.509	0.526	0.581	0.543	0.512	0.55	0.592	0.464	0.095	0.096	0.496	0.462	0.516	0.522	0.491	0.5	0.531	0.531	0.58	0.543	0.094
11:49:10	39.7	0.098	0.093	0.093	0.093	0.097	0.096	0.1	0.104	0.096	0.099	0.096	0.098	0.1	0.46	0.463	0.505	0.531	0.48	0.489	0.529	0.52	0.56	0.537	0.101	0.095	0.507	0.407	0.51	0.525	0.583	0.543	0.515	0.551	0.594	0.464	0.095	0.096	0.496	0.461	0.518	0.522	0.491	0.502	0.534	0.533	0.581	0.545	0.094
11:54:10	39.7	0.098	0.093	0.093	0.093	0.097	0.096	0.1	0.105	0.096	0.099	0.096	0.097	0.1	0.46	0.463	0.504	0.531	0.478	0.489	0.529	0.518	0.56	0.536	0.101	0.095	0.507	0.406	0.509	0.526	0.572	0.544	0.513	0.551	0.595	0.464	0.095	0.096	0.495	0.46	0.518	0.523	0.491	0.5	0.532	0.53	0.583	0.545	0.094
11:59:10	39.7	0.098	0.093	0.093	0.093	0.097	0.096	0.1	0.104	0.096	0.099	0.096	0.097	0.1	0.459	0.464	0.506	0.532	0.48	0.49	0.529	0.519	0.562	0.537	0.101	0.095	0.508	0.406	0.509	0.527	0.562	0.543	0.512	0.551	0.595	0.463	0.095	0.096	0.494	0.46	0.517	0.523	0.491	0.495	0.532	0.53	0.583	0.546	0.094
12:04:10	39.7	0.098	0.093	0.093	0.093	0.097	0.096	0.1	0.104	0.096	0.098	0.096	0.097	0.1	0.458	0.464	0.505	0.533	0.48	0.489	0.529	0.517	0.563	0.536	0.101	0.095	0.507	0.407	0.509	0.527	0.558	0.543	0.512	0.551	0.595	0.464	0.095	0.096	0.494	0.46	0.519	0.524	0.491	0.494	0.533	0.53	0.584	0.547	0.094
12:09:10	39.7	0.098	0.093	0.093	0.093	0.097	0.096	0.1	0.104	0.096	0.098	0.096	0.097	0.1	0.458	0.465	0.507	0.533	0.479	0.489	0.531	0.519	0.564	0.536	0.101	0.095	0.508	0.407	0.51	0.527	0.558	0.543	0.511	0.551	0.595	0.463	0.095	0.096	0.494	0.46	0.519	0.524	0.492	0.493	0.533	0.53	0.584	0.547	0.094
12:14:10	39.7	0.098	0.093	0.093	0.093	0.097	0.096	0.1	0.104	0.096	0.098	0.096	0.097	0.1	0.458	0.467	0.506	0.533	0.479	0.489	0.53	0.519	0.563	0.537	0.101	0.095	0.509	0.407	0.51	0.527	0.561	0.543	0.511	0.551	0.596	0.464	0.095	0.096	0.494	0.461	0.519	0.524	0.492	0.492	0.533	0.53	0.585	0.547	0.094
12:19:10	39.7	0.098	0.093	0.093	0.093	0.097	0.096	0.1	0.104	0.096	0.099	0.096	0.097	0.1	0.456	0.468	0.506	0.533	0.477	0.489	0.53	0.519	0.564	0.537	0.101	0.095	0.509	0.407	0.51	0.527	0.56	0.544	0.513	0.551	0.597	0.464	0.095	0.096	0.494	0.461	0.52	0.525	0.491	0.491	0.534	0.529	0.585	0.547	0.094
12:24:10	39.7	0.098	0.093	0.093	0.093	0.097	0.096	0.1	0.104	0.096	0.099	0.096	0.097	0.1	0.456	0.464	0.506	0.534	0.478	0.489	0.53	0.519	0.564	0.536	0.101	0.095	0.509	0.408	0.511	0.528	0.557	0.544	0.512	0.552	0.599	0.464	0.095	0.096	0.495	0.462	0.52	0.526	0.492	0.49	0.535	0.53	0.587	0.548	0.094
12:29:10	39.7	0.098	0.093	0.093	0.093	0.097	0.096	0.1	0.104	0.096	0.098	0.096	0.097	0.1	0.456	0.464	0.508	0.534	0.478	0.488	0.531	0.52	0.564	0.537	0.101	0.095	0.51	0.408	0.512	0.528	0.562	0.544	0.513	0.552	0.599	0.463	0.095	0.096	0.495	0.462	0.52	0.526	0.492	0.493	0.536	0.53	0.588	0.548	0.094
12:34:10	39.7	0.098	0.093	0.093	0.093	0.097	0.096	0.1	0.104	0.096	0.098	0.096	0.097	0.1	0.456	0.464	0.508	0.535	0.478	0.49	0.531	0.52	0.566	0.536	0.101	0.095	0.51	0.409	0.512	0.528	0.558	0.545	0.512	0.553	0.599	0.463	0.095	0.096	0.495	0.463	0.52	0.526	0.492	0.492	0.534	0.531	0.588	0.548	0.094
12:39:10	39.7	0.098	0.093	0.093	0.093	0.097	0.095	0.1	0.104	0.096	0.098	0.096	0.097	0.1	0.456	0.462	0.508	0.535	0.478	0.489	0.534	0.521	0.566	0.537	0.101	0.095	0.511	0.409	0.511	0.528	0.571	0.547	0.514	0.553	0.6	0.464	0.095	0.096	0.496	0.463	0.522	0.527	0.492	0.495	0.537	0.532	0.589	0.55	0.094
12:44:10	39.7	0.098	0.093	0.093	0.093	0.097	0.096	0.1	0.104	0.096	0.098	0.096	0.097	0.1	0.456	0.464	0.509	0.535	0.477	0.49	0.534	0.521	0.567	0.536	0.101	0.095	0.512	0.41	0.513	0.529	0.572	0.547	0.512	0.552	0.6	0.463	0.095	0.096	0.495	0.463	0.522	0.528	0.492	0.494	0.535	0.532	0.59	0.55	0.094
12:49:10	39.7	0.098	0.093	0.093	0.093	0.097	0.096	0.1	0.104	0.096	0.098	0.096	0.097	0.1	0.455	0.463	0.509	0.533	0.478	0.491	0.536	0.522	0.568	0.538	0.101	0.095	0.512	0.41	0.513	0.529	0.566	0.547	0.513	0.553	0.601	0.463	0.095	0.096	0.495	0.465	0.523	0.528	0.492	0.492	0.536	0.531	0.591	0.551	0.094
12:54:10	39.7	0.098	0.093	0.093	0.093	0.097	0.096	0.1	0.105	0.096	0.098	0.096	0.097	0.1	0.455	0.461	0.508	0.532	0.476	0.489	0.534	0.521	0.568	0.537	0.101	0.095	0.513	0.41	0.513	0.529	0.561	0.547	0.511	0.552	0.601	0.463	0.095	0.096	0.495	0.466	0.523	0.528	0.492	0.492	0.536	0.532	0.591	0.551	0.094
12:59:10	39.7	0.098	0.093	0.093	0.093	0.097	0.096	0.1	0.104	0.096	0.098	0.096	0.097	0.1	0.455	0.462	0.509	0.532	0.476	0.489	0.535	0.521	0.569	0.537	0.101	0.095	0.513	0.41	0.513	0.529	0.564	0.548	0.512	0.552	0.602	0.463	0.095	0.096	0.495	0.465	0.523	0.528	0.492	0.492	0.536	0.532	0.592	0.551	0.094
13:04:10	39.7	0.098	0.093	0.093	0.093	0.097	0.096	0.1	0.104	0.096	0.098	0.096	0.097	0.1	0.454	0.463	0.508	0.532	0.475	0.49	0.535	0.521	0.569	0.536	0.101	0.095	0.513	0.41	0.514	0.53	0.56	0.548	0.511	0.552	0.603	0.464	0.095	0.096	0.495	0.466	0.523	0.529	0.493	0.491	0.535	0.532	0.592	0.552	0.094
13:09:10	39.7	0.098	0.093	0.093	0.093	0.097	0.096	0.1	0.104	0.096	0.098	0.096	0.097	0.1	0.455	0.462	0.51	0.532	0.476	0.489	0.537	0.524	0.57	0.536	0.101	0.095	0.514	0.411	0.514	0.53	0.575	0.549	0.512	0.552	0.604	0.463	0.095	0.096	0.496	0.465	0.525	0.529	0.492	0.495	0.536	0.534	0.594	0.552	0.094
13:14:10	39.7	0.098	0.093	0.093	0.093	0.097	0.096	0.1	0.104	0.096	0.098	0.096	0.097	0.1	0.454	0.464	0.51	0.533	0.475	0.491	0.539	0.523	0.57	0.537	0.101	0.095	0.514	0.412	0.514	0.53	0.566	0.549	0.512	0.552	0.604	0.463	0.095	0.096	0.495	0.466	0.524	0.53	0.492	0.494	0.537	0.533	0.595	0.553	0.094
13:19:10	39.7	0.098	0.093	0.093	0.093	0.097	0.096	0.1	0.104	0.096	0.098	0.096	0.097	0.1	0.455	0.465	0.511	0.533	0.476	0.491	0.541	0.525	0.571	0.537	0.101	0.095	0.515	0.412	0.514	0.531	0.573	0.55	0.513	0.552	0.617	0.464	0.095	0.096	0.496	0.466	0.525	0.53	0.494	0.493	0.536	0.535	0.595	0.553	0.094
13:24:10	39.7	0.098	0.093	0.093	0.093	0.097	0.095	0.1	0.104	0.096	0.098	0.096	0.097	0.1	0.454	0.464	0.511	0.533	0.475	0.491	0.54	0.525	0.572	0.537	0.101	0.095	0.516	0.413	0.516	0.532	0.577	0.55	0.512	0.552	0.618	0.463	0.095	0.096	0.495	0.466	0.526	0.531	0.493	0.494	0.537	0.534	0.596	0.554	0.094
13:29:10	39.7	0.098	0.093	0.093	0.093	0.097	0.096	0.1	0.104	0.096	0.098	0.096	0.097	0.1	0.454	0.463	0.511	0.534	0.474	0.49	0.54	0.523	0.572	0.536	0.101	0.095	0.515	0.412	0.516	0.531	0.569	0.55	0.511	0.551	0.617	0.463	0.095	0.096	0.496	0.464	0.525	0.531	0.493	0.493	0.536	0.534	0.596	0.554	0.094
13:34:10	39.7	0.098	0.093	0.093	0.093	0.097	0.096	0.1	0.104	0.096	0.098	0.096	0.097	0.1	0.454	0.464	0.51	0.534	0.474	0.49	0.541	0.525	0.572	0.536	0.101	0.095	0.516	0.413	0.516	0.532	0.571	0.551	0.512	0.552	0.618	0.464	0.095	0.096	0.497	0.464	0.526	0.531	0.494	0.494	0.536	0.535	0.596	0.556	0.094
13:39:10	39.7	0.098	0.093	0.093	0.093	0.097	0.096	0.1	0.104	0.096	0.098	0.096	0.097	0.1	0.454	0.463	0.512	0.534	0.475	0.491	0.545	0.528	0.574	0.538	0.101	0.095	0.517	0.413	0.517	0.533	0.589	0.552	0.513	0.552	0.618	0.464	0.095	0.096	0.497	0.464	0.526	0.532	0.494	0.499	0.537	0.536	0.597	0.558	0.094
13:44:10	39.7	0.098	0.093	0.093	0.093	0.097	0.096	0.1	0.104	0.096	0.098	0.096	0.097	0.1	0.454	0.465	0.512	0.535	0.476	0.491	0.545	0.527	0.575	0.537	0.101	0.095	0.518	0.414	0.516	0.533	0.573	0.553	0.511	0.55	0.617	0.464	0.095	0.096	0.497	0.465	0.526	0.533	0.494	0.494	0.535	0.534	0.596	0.556	0.094
13:49:10	39.7	0.098	0.093	0.093	0.093	0.097	0.096	0.1	0.104	0.096	0.098	0.096	0.097	0.1	0.454	0.463	0.512	0.535	0.475	0.491	0.546	0.526	0.575	0.536	0.101	0.095	0.517	0.414	0.516	0.533	0.575	0.553	0.511	0.551	0.616	0.464	0.095	0.096	0.497	0.464	0.526	0.533	0.494	0.495	0.535	0.535	0.597	0.556	0.094
13:54:10	39.7	0.098	0.093	0.093	0.093	0.097	0.096	0.1	0.104	0.096	0.098	0.096	0.097	0.1	0.454	0.465	0.512	0.536	0.474	0.491	0.546	0.526	0.576	0.537	0.101	0.095	0.518	0.415	0.516	0.534	0.56	0.553	0.51	0.551	0.616	0.464	0.095	0.096	0.496	0.464	0.526	0.533	0.494	0.492	0.534	0.534	0.598	0.556	0.094
13:59:10	39.7	0.098	0.093	0.093	0.093	0.097	0.096	0.1	0.104	0.096	0.098	0.096	0.097	0.1	0.452	0.465	0.513	0.536	0.474	0.49	0.547	0.527	0.576	0.537	0.101	0.095	0.518	0.416	0.518	0.534	0.574	0.554	0.513	0.552	0.618	0.465	0.095	0.096	0.497	0.465	0.526	0.534	0.494	0.495	0.536	0.536	0.598	0.558	0.094
14:04:10	39.7	0.098	0.093	0.093	0.093	0.097	0.095	0.1	0.104	0.096	0.098	0.096	0.097	0.1	0.454	0.465	0.513	0.536	0.474	0.491	0.547	0.527	0.577	0.537	0.101	0.095	0.519	0.416	0.518	0.535	0.577	0.555	0.512	0.551	0.618	0.465	0.095	0.096	0.498	0.464	0.528	0.534	0.495	0.494	0.535	0.536	0.598	0.557	0.095
14:09:10	39.7	0.098	0.093	0.093	0.093	0.097	0.096	0.099	0.104	0.096	0.098	0.096	0.097	0.1	0.454	0.466	0.513	0.537	0.474	0.491	0.548	0.527	0.578	0.536	0.101	0.095	0.519	0.416	0.519	0.535	0.564	0.555	0.513	0.551	0.62	0.466	0.095	0.096	0.498	0.465	0.527	0.535	0.495	0.494	0.534	0.536	0.599	0.558	0.094
14:14:10	39.7	0.098	0.093	0.093	0.093	0.097	0.095	0.1	0.104	0.096	0.098	0.096	0.097	0.1	0.453	0.465	0.514	0.537	0.474	0.492	0.548	0.527	0.579	0.537	0.101	0.095	0.519	0.416	0.519	0.535	0.552	0.554	0.51	0.552	0.621	0.466	0.095	0.096	0.497	0.465	0.527	0.536	0.497	0.492	0.534	0.535	0.6	0.558	0.094
14:19:10	39.7	0.098	0.093	0.093	0.093	0.097	0.095	0.1	0.104	0.096	0.098	0.096	0.097	0.1	0.453	0.465	0.514	0.537	0.473	0.492	0.548	0.528	0.579	0.536	0.101	0.095	0.519	0.416	0.519	0.535	0.561	0.554	0.511	0.551	0.621	0.466	0.095	0.096	0.498	0.465	0.529	0.536	0.496	0.493	0.532	0.535	0.6	0.559	0.094
14:24:10	39.7	0.098	0.093	0.093	0.093	0.097	0.095	0.1	0.103	0.096	0.098	0.096	0.097	0.1	0.453	0.466	0.514	0.538	0.475	0.492	0.551	0.529	0.579	0.537	0.101	0.095	0.519	0.417	0.519	0.536	0.57	0.556	0.511	0.551	0.621	0.465	0.095	0.096	0.498	0.466	0.528	0.536	0.496	0.493	0.533	0.537	0.6	0.558	0.094
14:29:10	39.7	0.098	0.093	0.093	0.093	0.097	0.095	0.1	0.104	0.096	0.098	0.096	0.097	0.1	0.453	0.466	0.514	0.538	0.474	0.492	0.549	0.528	0.58	0.537	0.101	0.095	0.52	0.417	0.52	0.536	0.569	0.557	0.511	0.552	0.622	0.466	0.095	0.096	0.499	0.467	0.528	0.537	0.496	0.494	0.533	0.537	0.602	0.559	0.094
14:34:10	39.7	0.098	0.093	0.093	0.093	0.097	0.096	0.1	0.104	0.096	0.098	0.096	0.097	0.1	0.453	0.465	0.516	0.539	0.474	0.492	0.549	0.529	0.58	0.536	0.101	0.095	0.52	0.418	0.521	0.537	0.565	0.557	0.512	0.552	0.622	0.468	0.095	0.096	0.499	0.466	0.529	0.537	0.496	0.494	0.533	0.537	0.601	0.558	0.095
14:39:10	39.7	0.098	0.093	0.093	0.093	0.097	0.096	0.1	0.103	0.096	0.098	0.096	0.097	0.1	0.454	0.464	0.516	0.538	0.474	0.492	0.551	0.529	0.58	0.536	0.101	0.095	0.521	0.42	0.522	0.537	0.572	0.559	0.512	0.551	0.623	0.467	0.095	0.096	0.499	0.467	0.529	0.537	0.496	0.493	0.532	0.538	0.602	0.558	0.094
14:44:10	39.7	0.098	0.093	0.093	0.093	0.097	0.095	0.1	0.104	0.096	0.098	0.096	0.097	0.1	0.454	0.462	0.517	0.539	0.474	0.492	0.548	0.528	0.582	0.536	0.101	0.095	0.521	0.419	0.521	0.538	0.549	0.558	0.509	0.55	0.623	0.466	0.095	0.096	0.498	0.466	0.53	0.538	0.496	0.491	0.532	0.536	0.602	0.559	0.094
14:49:10	39.7	0.098	0.093	0.093	0.093	0.097	0.095	0.099	0.104	0.096	0.098	0.096	0.097	0.1	0.454	0.463	0.517	0.54	0.474	0.493	0.549	0.53	0.582	0.536	0.101	0.095	0.521	0.42	0.522	0.538	0.558	0.559	0.512	0.551	0.624	0.467	0.094	0.096	0.499	0.467	0.53	0.539	0.497	0.492	0.533	0.538	0.603	0.559	0.094
14:54:10	39.7	0.098	0.093	0.093	0.093	0.097	0.096	0.1	0.104	0.096	0.098	0.096	0.097	0.1	0.454	0.462	0.518	0.54	0.474	0.492	0.549	0.531	0.583	0.536	0.101	0.095	0.521	0.42	0.522	0.539	0.556	0.559	0.511	0.552	0.624	0.466	0.095	0.096	0.499	0.467	0.531	0.539	0.497	0.491	0.533	0.538	0.604	0.56	0.094
14:59:10	39.7	0.098	0.093	0.093	0.093	0.097	0.095	0.099	0.103	0.096	0.098	0.096	0.097	0.1	0.454	0.462	0.52	0.541	0.474	0.494	0.549	0.53	0.584	0.536	0.101	0.095	0.523	0.421	0.523	0.539	0.561	0.56	0.511	0.551	0.625	0.468	0.094	0.096	0.499	0.467	0.531	0.54	0.497	0.493	0.533	0.539	0.605	0.561	0.094
15:04:10	39.7	0.098	0.093	0.093	0.093	0.097	0.095	0.099	0.104	0.096	0.098	0.096	0.097	0.1	0.454	0.461	0.519	0.541	0.475	0.493	0.549	0.532	0.585	0.536	0.101	0.095	0.522	0.421	0.524	0.54	0.573	0.561	0.512	0.553	0.626	0.468	0.095	0.096	0.501	0.468	0.531	0.539	0.497	0.492	0.534	0.54	0.606	0.56	0.094
15:09:10	39.7	0.098	0.093	0.093	0.093	0.097	0.095	0.1	0.104	0.096	0.098	0.096	0.097	0.1	0.455	0.463	0.52	0.541	0.476	0.493	0.546	0.531	0.585	0.536	0.101	0.095	0.522	0.422	0.524	0.54	0.551	0.56	0.51	0.551	0.625	0.468	0.095	0.096	0.5	0.466	0.532	0.54	0.497	0.49	0.533	0.538	0.606	0.56	0.094
15:14:10	39.7	0.098	0.093	0.093	0.093	0.097	0.096	0.099	0.104	0.096	0.098	0.096	0.097	0.1	0.454	0.461	0.52	0.541	0.475	0.493	0.545	0.532	0.585	0.535	0.101	0.095	0.522	0.422	0.525	0.54	0.55	0.561	0.512	0.551	0.627	0.468	0.095	0.096	0.5	0.465	0.533	0.541	0.499	0.489	0.531	0.538	0.607	0.56	0.094
15:19:10	39.7	0.098	0.093	0.093	0.093	0.097	0.095	0.1	0.104	0.096	0.098	0.096	0.097	0.1	0.455	0.461	0.52	0.542	0.475	0.494	0.545	0.532	0.586	0.536	0.102	0.095	0.522	0.421	0.525	0.54	0.547	0.56	0.511	0.551	0.628	0.468	0.095	0.096	0.499	0.466	0.533	0.541	0.498	0.49	0.532	0.538	0.608	0.561	0.095
15:24:10	39.7	0.098	0.093	0.094	0.093	0.097	0.096	0.1	0.104	0.096	0.098	0.096	0.097	0.1	0.455	0.462	0.521	0.542	0.477	0.494	0.545	0.533	0.588	0.535	0.101	0.095	0.524	0.423	0.525	0.541	0.56	0.563	0.512	0.552	0.628	0.469	0.095	0.096	0.5	0.466	0.533	0.542	0.498	0.49	0.532	0.54	0.609	0.562	0.094
15:29:10	39.7	0.098	0.093	0.093	0.093	0.097	0.095	0.1	0.104	0.096	0.098	0.096	0.097	0.1	0.455	0.461	0.521	0.542	0.477	0.495	0.544	0.533	0.588	0.535	0.101	0.095	0.524	0.423	0.527	0.541	0.557	0.562	0.511	0.553	0.63	0.469	0.095	0.096	0.501	0.465	0.534	0.542	0.499	0.49	0.534	0.541	0.609	0.562	0.094
15:34:10	39.7	0.098	0.093	0.093	0.093	0.097	0.095	0.1	0.103	0.096	0.097	0.096	0.097	0.1	0.456	0.461	0.521	0.543	0.477	0.495	0.542	0.533	0.588	0.535	0.101	0.095	0.524	0.424	0.526	0.541	0.56	0.563	0.51	0.55	0.63	0.469	0.095	0.096	0.501	0.466	0.534	0.543	0.499	0.49	0.533	0.54	0.61	0.562	0.094
15:39:10	39.7	0.098	0.093	0.093	0.093	0.097	0.095	0.1	0.103	0.096	0.098	0.096	0.097	0.1	0.457	0.46	0.523	0.543	0.478	0.496	0.542	0.533	0.589	0.535	0.101	0.095	0.523	0.424	0.528	0.542	0.56	0.564	0.51	0.553	0.629	0.47	0.095	0.096	0.502	0.466	0.535	0.543	0.499	0.489	0.534	0.54	0.611	0.563	0.094
15:44:10	39.7	0.098	0.093	0.093	0.093	0.097	0.095	0.099	0.103	0.096	0.097	0.096	0.097	0.1	0.457	0.459	0.522	0.543	0.478	0.496	0.542	0.534	0.59	0.535	0.101	0.095	0.525	0.425	0.527	0.542	0.566	0.564	0.51	0.552	0.629	0.471	0.095	0.096	0.503	0.465	0.535	0.544	0.499	0.491	0.535	0.541	0.61	0.564	0.094
15:49:10	39.7	0.098	0.093	0.093	0.093	0.097	0.095	0.099	0.104	0.096	0.098	0.097	0.097	0.1	0.458	0.461	0.523	0.544	0.478	0.495	0.54	0.535	0.591	0.535	0.101	0.095	0.525	0.425	0.529	0.542	0.572	0.564	0.512	0.553	0.63	0.472	0.095	0.096	0.503	0.467	0.536	0.543	0.501	0.493	0.536	0.543	0.612	0.564	0.094
15:54:10	39.7	0.098	0.093	0.093	0.093	0.097	0.095	0.1	0.103	0.096	0.097	0.096	0.097	0.1	0.458	0.46	0.524	0.545	0.478	0.496	0.539	0.536	0.591	0.536	0.101	0.095	0.526	0.426	0.529	0.543	0.562	0.565	0.512	0.552	0.628	0.471	0.095	0.096	0.503	0.466	0.537	0.544	0.502	0.492	0.535	0.542	0.612	0.564	0.094
15:59:10	39.7	0.098	0.093	0.093	0.093	0.097	0.096	0.099	0.104	0.096	0.098	0.096	0.097	0.1	0.458	0.461	0.524	0.545	0.479	0.496	0.538	0.534	0.591	0.535	0.101	0.095	0.526	0.425	0.53	0.542	0.553	0.566	0.511	0.552	0.628	0.472	0.095	0.096	0.503	0.465	0.537	0.545	0.5	0.491	0.534	0.541	0.611	0.564	0.094
16:04:10	39.7	0.098	0.093	0.093	0.093	0.097	0.095	0.1	0.104	0.096	0.098	0.097	0.097	0.1	0.459	0.461	0.525	0.546	0.479	0.497	0.537	0.536	0.592	0.536	0.101	0.095	0.525	0.426	0.531	0.542	0.555	0.567	0.512	0.552	0.628	0.472	0.095	0.096	0.503	0.466	0.537	0.545	0.501	0.491	0.534	0.541	0.612	0.565	0.094
16:09:10	39.7	0.098	0.093	0.093	0.093	0.097	0.096	0.099	0.103	0.096	0.098	0.097	0.097	0.1	0.459	0.462	0.525	0.546	0.479	0.497	0.536	0.535	0.591	0.534	0.101	0.095	0.526	0.427	0.532	0.542	0.55	0.567	0.511	0.552	0.633	0.472	0.095	0.096	0.503	0.466	0.539	0.546	0.502	0.491	0.534	0.541	0.613	0.564	0.094
16:14:10	39.7	0.098	0.093	0.093	0.093	0.096	0.095	0.099	0.103	0.095	0.098	0.096	0.097	0.1	0.459	0.464	0.525	0.546	0.481	0.498	0.537	0.536	0.593	0.535	0.101	0.095	0.526	0.428	0.531	0.543	0.556	0.567	0.512	0.553	0.628	0.473	0.095	0.096	0.503	0.466	0.539	0.547	0.502	0.491	0.536	0.543	0.614	0.566	0.094
16:19:10	39.7	0.098	0.093	0.093	0.093	0.097	0.095	0.1	0.103	0.096	0.098	0.097	0.097	0.1	0.46	0.463	0.526	0.547	0.48	0.498	0.535	0.536	0.593	0.535	0.101	0.095	0.527	0.428	0.532	0.544	0.56	0.568	0.512	0.552	0.628	0.473	0.095	0.096	0.504	0.466	0.54	0.547	0.502	0.491	0.536	0.543	0.615	0.567	0.094
16:24:10	39.7	0.098	0.093	0.093	0.093	0.097	0.095	0.099	0.103	0.096	0.098	0.096	0.097	0.1	0.46	0.464	0.526	0.547	0.48	0.498	0.535	0.536	0.594	0.535	0.102	0.095	0.527	0.429	0.533	0.544	0.56	0.568	0.511	0.552	0.627	0.473	0.095	0.096	0.504	0.466	0.54	0.547	0.503	0.491	0.535	0.543	0.616	0.567	0.094
16:29:10	39.7	0.098	0.093	0.093	0.093	0.097	0.095	0.1	0.103	0.096	0.097	0.096	0.097	0.1	0.46	0.465	0.527	0.548	0.48	0.498	0.533	0.536	0.595	0.534	0.102	0.095	0.528	0.429	0.534	0.545	0.563	0.57	0.513	0.553	0.628	0.474	0.095	0.096	0.505	0.465	0.54	0.548	0.503	0.491	0.536	0.543	0.616	0.569	0.094
16:34:10	39.7	0.098	0.093	0.093	0.093	0.096	0.095	0.099	0.103	0.096	0.097	0.096	0.097	0.1	0.462	0.465	0.528	0.548	0.481	0.499	0.534	0.538	0.594	0.535	0.101	0.095	0.528	0.43	0.535	0.544	0.565	0.57	0.513	0.554	0.629	0.474	0.095	0.096	0.506	0.467	0.543	0.548	0.503	0.492	0.537	0.546	0.617	0.568	0.094
16:39:10	39.7	0.098	0.093	0.093	0.093	0.097	0.095	0.099	0.103	0.096	0.098	0.096	0.097	0.1	0.462	0.466	0.528	0.549	0.482	0.499	0.533	0.537	0.595	0.535	0.101	0.095	0.528	0.43	0.535	0.545	0.573	0.571	0.514	0.554	0.629	0.474	0.095	0.096	0.505	0.467	0.543	0.548	0.503	0.493	0.537	0.545	0.617	0.57	0.094
16:44:10	39.7	0.098	0.093	0.093	0.093	0.096	0.096	0.099	0.103	0.095	0.098	0.096	0.097	0.1	0.463	0.466	0.528	0.549	0.482	0.499	0.532	0.536	0.596	0.535	0.101	0.095	0.528	0.431	0.535	0.545	0.547	0.571	0.511	0.554	0.63	0.475	0.095	0.096	0.505	0.466	0.544	0.55	0.503	0.492	0.536	0.545	0.618	0.571	0.094
16:49:10	39.7	0.098	0.093	0.093	0.093	0.097	0.095	0.1	0.103	0.096	0.098	0.097	0.098	0.1	0.464	0.466	0.529	0.55	0.483	0.499	0.531	0.538	0.596	0.536	0.102	0.095	0.528	0.432	0.537	0.546	0.548	0.572	0.514	0.554	0.631	0.475	0.095	0.096	0.507	0.467	0.544	0.549	0.504	0.491	0.537	0.545	0.618	0.571	0.094
16:54:10	39.7	0.098	0.093	0.093	0.093	0.096	0.095	0.099	0.103	0.096	0.098	0.096	0.098	0.1	0.464	0.467	0.529	0.551	0.484	0.5	0.531	0.538	0.597	0.536	0.101	0.095	0.528	0.431	0.536	0.546	0.552	0.572	0.513	0.553	0.63	0.475	0.095	0.096	0.507	0.466	0.544	0.55	0.503	0.491	0.536	0.545	0.619	0.57	0.094
16:59:10	39.7	0.098	0.093	0.093	0.093	0.097	0.095	0.099	0.103	0.095	0.098	0.096	0.097	0.1	0.464	0.468	0.531	0.551	0.484	0.5	0.53	0.538	0.597	0.535	0.101	0.095	0.528	0.433	0.538	0.547	0.564	0.573	0.513	0.553	0.632	0.475	0.095	0.096	0.508	0.467	0.545	0.55	0.504	0.492	0.536	0.547	0.62	0.571	0.094
17:04:10	39.7	0.098	0.093	0.093	0.093	0.097	0.095	0.099	0.103	0.096	0.098	0.096	0.098	0.1	0.466	0.469	0.531	0.552	0.486	0.502	0.529	0.539	0.599	0.535	0.101	0.095	0.528	0.434	0.538	0.547	0.554	0.574	0.513	0.553	0.633	0.475	0.095	0.096	0.508	0.466	0.545	0.551	0.505	0.492	0.537	0.547	0.621	0.571	0.094
17:09:10	39.7	0.098	0.093	0.093	0.093	0.097	0.095	0.099	0.103	0.096	0.097	0.096	0.098	0.1	0.467	0.47	0.531	0.552	0.486	0.501	0.528	0.54	0.599	0.536	0.101	0.095	0.529	0.434	0.539	0.548	0.556	0.574	0.514	0.553	0.633	0.476	0.095	0.096	0.509	0.466	0.545	0.551	0.504	0.492	0.536	0.546	0.621	0.574	0.094
17:14:10	39.7	0.098	0.093	0.093	0.093	0.097	0.095	0.099	0.103	0.096	0.098	0.097	0.098	0.1	0.467	0.469	0.531	0.553	0.485	0.501	0.527	0.539	0.6	0.535	0.101	0.095	0.528	0.434	0.538	0.548	0.557	0.574	0.514	0.554	0.634	0.476	0.095	0.096	0.51	0.467	0.547	0.552	0.505	0.493	0.536	0.548	0.622	0.573	0.094
17:19:10	39.7	0.098	0.093	0.093	0.093	0.097	0.096	0.099	0.103	0.095	0.098	0.096	0.098	0.1	0.469	0.47	0.533	0.553	0.487	0.503	0.527	0.539	0.6	0.536	0.102	0.095	0.53	0.434	0.538	0.548	0.559	0.575	0.515	0.553	0.634	0.476	0.095	0.096	0.51	0.467	0.547	0.552	0.505	0.493	0.537	0.548	0.623	0.573	0.094
17:24:10	39.7	0.098	0.093	0.093	0.093	0.096	0.095	0.1	0.103	0.096	0.098	0.096	0.098	0.1	0.47	0.472	0.533	0.553	0.486	0.503	0.526	0.54	0.601	0.535	0.101	0.095	0.531	0.434	0.539	0.549	0.559	0.577	0.515	0.554	0.635	0.476	0.095	0.096	0.511	0.469	0.548	0.552	0.505	0.494	0.537	0.549	0.623	0.573	0.094
17:29:10	39.7	0.098	0.093	0.093	0.093	0.096	0.095	0.1	0.103	0.096	0.098	0.097	0.098	0.1	0.47	0.471	0.534	0.552	0.488	0.503	0.526	0.541	0.602	0.536	0.101	0.095	0.529	0.435	0.54	0.549	0.549	0.577	0.515	0.554	0.636	0.477	0.095	0.096	0.512	0.468	0.549	0.553	0.505	0.492	0.536	0.548	0.624	0.574	0.094
17:34:10	39.7	0.098	0.093	0.093	0.093	0.096	0.095	0.1	0.103	0.095	0.098	0.096	0.098	0.1	0.471	0.472	0.534	0.553	0.487	0.502	0.524	0.54	0.603	0.536	0.101	0.095	0.529	0.436	0.54	0.55	0.55	0.578	0.515	0.554	0.637	0.477	0.095	0.096	0.512	0.467	0.549	0.554	0.506	0.493	0.537	0.549	0.624	0.575	0.094
17:39:10	39.7	0.098	0.093	0.093	0.093	0.096	0.095	0.1	0.103	0.095	0.098	0.096	0.098	0.1	0.471	0.474	0.534	0.554	0.488	0.504	0.523	0.542	0.604	0.537	0.101	0.095	0.53	0.436	0.54	0.55	0.545	0.577	0.515	0.553	0.637	0.478	0.095	0.096	0.513	0.467	0.55	0.555	0.506	0.492	0.535	0.549	0.625	0.576	0.094
17:44:10	39.7	0.098	0.093	0.093	0.093	0.096	0.095	0.1	0.103	0.095	0.097	0.096	0.098	0.1	0.471	0.473	0.534	0.554	0.488	0.503	0.522	0.541	0.606	0.537	0.101	0.095	0.53	0.435	0.541	0.551	0.546	0.576	0.514	0.553	0.638	0.477	0.095	0.096	0.513	0.468	0.55	0.555	0.506	0.492	0.535	0.549	0.626	0.575	0.094
17:49:10	39.7	0.098	0.093	0.093	0.093	0.097	0.095	0.1	0.103	0.096	0.098	0.096	0.098	0.1	0.473	0.474	0.534	0.555	0.489	0.504	0.522	0.541	0.606	0.537	0.101	0.095	0.53	0.437	0.542	0.551	0.556	0.578	0.515	0.554	0.639	0.478	0.095	0.096	0.513	0.47	0.551	0.555	0.507	0.493	0.536	0.551	0.627	0.576	0.094
17:54:10	39.7	0.098	0.093	0.093	0.093	0.097	0.095	0.1	0.103	0.096	0.097	0.096	0.098	0.1	0.474	0.475	0.535	0.555	0.488	0.504	0.521	0.542	0.606	0.537	0.101	0.095	0.53	0.437	0.541	0.552	0.54	0.578	0.514	0.553	0.64	0.478	0.095	0.096	0.514	0.468	0.551	0.555	0.507	0.493	0.535	0.549	0.627	0.576	0.094
17:59:10	39.7	0.098	0.093	0.093	0.093	0.096	0.096	0.1	0.103	0.096	0.098	0.096	0.098	0.1	0.476	0.475	0.535	0.555	0.49	0.505	0.522	0.543	0.607	0.537	0.101	0.095	0.53	0.438	0.543	0.552	0.553	0.578	0.515	0.555	0.64	0.478	0.095	0.096	0.515	0.469	0.553	0.556	0.508	0.494	0.534	0.552	0.629	0.578	0.094
18:04:10	39.7	0.098	0.093	0.093	0.093	0.096	0.095	0.1	0.103	0.096	0.097	0.096	0.098	0.1	0.476	0.476	0.536	0.556	0.49	0.505	0.52	0.543	0.607	0.538	0.101	0.095	0.531	0.439	0.543	0.552	0.551	0.579	0.515	0.554	0.641	0.479	0.095	0.096	0.516	0.469	0.554	0.557	0.508	0.493	0.535	0.552	0.63	0.578	0.094
18:09:10	39.7	0.098	0.093	0.093	0.093	0.096	0.095	0.1	0.103	0.096	0.097	0.096	0.098	0.1	0.476	0.476	0.536	0.556	0.491	0.506	0.519	0.543	0.608	0.537	0.101	0.095	0.532	0.44	0.543	0.553	0.551	0.58	0.517	0.555	0.642	0.479	0.095	0.096	0.516	0.47	0.553	0.558	0.509	0.495	0.535	0.554	0.63	0.579	0.094
18:14:10	39.7	0.098	0.093	0.093	0.093	0.096	0.095	0.1	0.103	0.096	0.097	0.096	0.098	0.1	0.478	0.477	0.536	0.557	0.492	0.507	0.52	0.544	0.609	0.537	0.101	0.095	0.533	0.441	0.544	0.553	0.551	0.581	0.517	0.556	0.643	0.479	0.095	0.096	0.518	0.471	0.554	0.558	0.51	0.494	0.535	0.554	0.631	0.58	0.094
18:19:10	39.7	0.098	0.093	0.093	0.093	0.096	0.095	0.1	0.103	0.095	0.097	0.096	0.098	0.1	0.479	0.478	0.537	0.557	0.493	0.507	0.519	0.546	0.61	0.538	0.101	0.095	0.532	0.441	0.545	0.554	0.541	0.58	0.516	0.554	0.643	0.48	0.095	0.096	0.517	0.469	0.554	0.559	0.509	0.494	0.534	0.553	0.632	0.579	0.094
18:24:10	39.7	0.098	0.093	0.093	0.093	0.096	0.095	0.1	0.103	0.096	0.097	0.096	0.098	0.1	0.479	0.478	0.538	0.558	0.493	0.508	0.52	0.545	0.61	0.538	0.101	0.095	0.533	0.442	0.545	0.554	0.552	0.581	0.517	0.555	0.645	0.479	0.095	0.096	0.519	0.471	0.556	0.559	0.51	0.495	0.534	0.555	0.633	0.581	0.094
18:29:10	39.7	0.098	0.093	0.093	0.093	0.097	0.095	0.1	0.103	0.096	0.097	0.096	0.098	0.1	0.481	0.479	0.539	0.558	0.493	0.509	0.519	0.545	0.61	0.537	0.101	0.095	0.533	0.442	0.546	0.554	0.547	0.581	0.518	0.554	0.645	0.48	0.095	0.096	0.52	0.472	0.555	0.559	0.511	0.495	0.533	0.555	0.634	0.581	0.094
18:34:10	39.7	0.098	0.093	0.093	0.093	0.097	0.095	0.1	0.103	0.096	0.097	0.096	0.098	0.1	0.481	0.48	0.539	0.559	0.494	0.508	0.519	0.546	0.612	0.539	0.101	0.095	0.533	0.444	0.547	0.556	0.538	0.582	0.518	0.553	0.645	0.48	0.095	0.096	0.52	0.471	0.557	0.56	0.51	0.494	0.531	0.554	0.635	0.581	0.094
18:39:10	39.7	0.098	0.093	0.093	0.093	0.096	0.095	0.1	0.103	0.096	0.097	0.096	0.098	0.1	0.482	0.479	0.539	0.559	0.494	0.509	0.518	0.545	0.612	0.538	0.101	0.095	0.533	0.444	0.546	0.556	0.54	0.582	0.517	0.554	0.646	0.481	0.095	0.096	0.52	0.473	0.557	0.56	0.511	0.494	0.531	0.555	0.636	0.582	0.094
18:44:10	39.7	0.098	0.093	0.093	0.093	0.096	0.095	0.1	0.103	0.095	0.097	0.096	0.097	0.1	0.482	0.479	0.538	0.559	0.494	0.509	0.516	0.545	0.611	0.538	0.101	0.095	0.534	0.445	0.547	0.556	0.537	0.582	0.516	0.553	0.647	0.481	0.095	0.096	0.521	0.472	0.557	0.56	0.511	0.494	0.53	0.555	0.635	0.582	0.095
18:49:10	39.7	0.098	0.093	0.093	0.093	0.096	0.095	0.1	0.103	0.096	0.097	0.096	0.097	0.1	0.484	0.48	0.54	0.56	0.496	0.51	0.517	0.546	0.611	0.538	0.101	0.095	0.534	0.446	0.547	0.557	0.537	0.583	0.517	0.554	0.648	0.481	0.095	0.096	0.522	0.473	0.559	0.561	0.512	0.495	0.53	0.557	0.637	0.583	0.095
18:54:10	39.7	0.098	0.093	0.093	0.093	0.096	0.095	0.1	0.103	0.096	0.097	0.096	0.098	0.1	0.484	0.48	0.54	0.56	0.496	0.511	0.516	0.546	0.612	0.539	0.101	0.095	0.534	0.446	0.548	0.557	0.534	0.583	0.517	0.552	0.648	0.482	0.095	0.096	0.522	0.473	0.558	0.561	0.511	0.495	0.529	0.555	0.637	0.582	0.095
18:59:10	39.7	0.098	0.093	0.093	0.093	0.097	0.095	0.1	0.103	0.095	0.097	0.096	0.098	0.1	0.485	0.482	0.541	0.561	0.499	0.512	0.516	0.547	0.614	0.54	0.101	0.095	0.535	0.447	0.55	0.557	0.536	0.584	0.518	0.552	0.649	0.482	0.095	0.096	0.523	0.475	0.56	0.562	0.512	0.495	0.53	0.557	0.638	0.584	0.095
19:04:10	39.7	0.098	0.093	0.093	0.093	0.096	0.095	0.1	0.103	0.096	0.097	0.096	0.098	0.1	0.486	0.482	0.54	0.561	0.498	0.511	0.517	0.548	0.614	0.539	0.101	0.095	0.534	0.448	0.549	0.558	0.538	0.584	0.517	0.554	0.65	0.486	0.095	0.096	0.524	0.475	0.56	0.563	0.514	0.495	0.53	0.559	0.639	0.584	0.095
19:09:10	39.7	0.098	0.093	0.093	0.093	0.096	0.095	0.1	0.103	0.095	0.097	0.096	0.098	0.1	0.487	0.483	0.541	0.562	0.499	0.512	0.516	0.547	0.61	0.541	0.101	0.095	0.535	0.448	0.55	0.558	0.54	0.585	0.519	0.553	0.651	0.486	0.095	0.096	0.524	0.476	0.561	0.563	0.513	0.496	0.529	0.561	0.64	0.585	0.095
19:14:10	39.7	0.098	0.093	0.093	0.093	0.096	0.095	0.1	0.103	0.095	0.097	0.096	0.097	0.1	0.488	0.484	0.541	0.563	0.5	0.512	0.515	0.548	0.61	0.539	0.101	0.095	0.536	0.449	0.551	0.558	0.541	0.585	0.518	0.553	0.653	0.486	0.095	0.096	0.525	0.477	0.561	0.563	0.514	0.496	0.528	0.561	0.641	0.585	0.095
19:19:10	39.7	0.098	0.093	0.093	0.093	0.096	0.095	0.1	0.103	0.095	0.097	0.096	0.097	0.1	0.488	0.485	0.541	0.563	0.501	0.513	0.515	0.547	0.612	0.54	0.101	0.095	0.536	0.45	0.55	0.559	0.538	0.586	0.519	0.553	0.654	0.488	0.095	0.096	0.525	0.477	0.562	0.564	0.515	0.497	0.528	0.561	0.641	0.585	0.095
19:24:10	39.7	0.098	0.093	0.093	0.093	0.096	0.095	0.1	0.103	0.095	0.097	0.096	0.097	0.1	0.489	0.485	0.543	0.564	0.502	0.514	0.515	0.549	0.612	0.542	0.101	0.095	0.537	0.451	0.552	0.559	0.536	0.586	0.519	0.554	0.656	0.487	0.095	0.096	0.526	0.48	0.563	0.564	0.516	0.497	0.528	0.563	0.642	0.586	0.095
19:29:10	39.7	0.098	0.093	0.093	0.093	0.096	0.095	0.1	0.103	0.095	0.097	0.096	0.097	0.1	0.491	0.486	0.544	0.565	0.503	0.515	0.515	0.549	0.613	0.541	0.101	0.095	0.537	0.452	0.552	0.559	0.534	0.587	0.52	0.554	0.656	0.488	0.095	0.096	0.526	0.479	0.564	0.565	0.516	0.497	0.528	0.563	0.643	0.586	0.095
19:34:10	39.7	0.098	0.093	0.093	0.093	0.096	0.095	0.1	0.103	0.095	0.097	0.096	0.097	0.1	0.491	0.487	0.544	0.566	0.503	0.516	0.515	0.55	0.614	0.542	0.101	0.095	0.538	0.454	0.552	0.56	0.529	0.587	0.519	0.553	0.656	0.488	0.095	0.096	0.527	0.479	0.564	0.566	0.516	0.497	0.528	0.563	0.643	0.587	0.095
19:39:10	39.7	0.098	0.093	0.093	0.093	0.096	0.095	0.099	0.103	0.095	0.097	0.096	0.097	0.1	0.491	0.487	0.545	0.565	0.504	0.516	0.515	0.55	0.614	0.542	0.101	0.095	0.538	0.454	0.553	0.561	0.521	0.588	0.519	0.553	0.657	0.489	0.095	0.096	0.527	0.48	0.564	0.566	0.516	0.497	0.527	0.563	0.645	0.587	0.095
19:44:10	39.7	0.098	0.093	0.093	0.093	0.096	0.095	0.1	0.103	0.095	0.097	0.096	0.097	0.1	0.492	0.487	0.544	0.566	0.504	0.517	0.514	0.55	0.616	0.544	0.101	0.095	0.537	0.455	0.553	0.561	0.519	0.588	0.519	0.553	0.658	0.489	0.095	0.096	0.528	0.48	0.566	0.566	0.517	0.497	0.528	0.564	0.645	0.587	0.095
19:49:10	39.8	0.098	0.093	0.093	0.093	0.096	0.095	0.1	0.103	0.095	0.097	0.096	0.097	0.1	0.494	0.489	0.547	0.566	0.506	0.518	0.516	0.552	0.614	0.543	0.101	0.095	0.539	0.456	0.555	0.562	0.521	0.59	0.525	0.554	0.66	0.491	0.094	0.096	0.529	0.483	0.566	0.567	0.519	0.498	0.528	0.566	0.647	0.589	0.095
19:54:10	39.8	0.098	0.093	0.093	0.093	0.096	0.095	0.1	0.103	0.095	0.097	0.096	0.097	0.1	0.494	0.49	0.545	0.566	0.506	0.518	0.513	0.551	0.609	0.543	0.101	0.095	0.54	0.457	0.554	0.563	0.514	0.59	0.523	0.553	0.659	0.493	0.095	0.096	0.529	0.483	0.566	0.567	0.518	0.498	0.526	0.565	0.647	0.589	0.095
19:59:10	39.8	0.098	0.093	0.093	0.093	0.096	0.095	0.099	0.103	0.095	0.097	0.096	0.097	0.1	0.494	0.49	0.546	0.567	0.507	0.518	0.514	0.551	0.611	0.543	0.101	0.095	0.54	0.457	0.554	0.563	0.515	0.59	0.523	0.554	0.66	0.492	0.094	0.096	0.53	0.483	0.566	0.567	0.519	0.499	0.525	0.566	0.649	0.589	0.095
20:04:10	39.7	0.098	0.093	0.093	0.093	0.096	0.095	0.099	0.103	0.095	0.097	0.096	0.097	0.1	0.496	0.491	0.547	0.567	0.507	0.519	0.513	0.552	0.611	0.544	0.101	0.095	0.54	0.458	0.555	0.563	0.52	0.59	0.524	0.553	0.661	0.492	0.094	0.096	0.53	0.484	0.567	0.567	0.52	0.499	0.525	0.565	0.65	0.59	0.095
[truncated: 48 more columns]
