# Supplementary material for: The tetracycline resistome is shaped by selection for specific resistance mechanisms by each antibiotic generation
Source: Nat Commun. 2025 Feb 7;16:1452. doi: 10.1038/s41467-025-56425-5 (PMC11806011; doi:10.1038/s41467-025-56425-5)
Supplement: Supplementary file 6 — Source Data [file 41467_2025_56425_MOESM6_ESM.zip › data/plateReader/EXP20220602/EXP20220602_platemap.xlsx]

## Sheet: Sheet1
Well	code	gene	IPTG	exp
A1
A2
A3
A4
A5
A6
A7
A8
A9
A10
A11
A12
B1
B2	363	empty	Y	EXP20220602
B3	344	tetW	Y	EXP20220602
B4	345	tet32	Y	EXP20220602
B5	346	tetS	Y	EXP20220602
B6	351	tetX7	Y	EXP20220602
B7	363	empty	N	EXP20220602
B8	344	tetW	N	EXP20220602
B9	345	tet32	N	EXP20220602
B10	346	tetS	N	EXP20220602
B11	351	tetX7	N	EXP20220602
B12
C1
C2	363	empty	Y	EXP20220602
C3	344	tetW	Y	EXP20220602
C4	345	tet32	Y	EXP20220602
C5	346	tetS	Y	EXP20220602
C6	351	tetX7	Y	EXP20220602
C7	363	empty	N	EXP20220602
C8	344	tetW	N	EXP20220602
C9	345	tet32	N	EXP20220602
C10	346	tetS	N	EXP20220602
C11	351	tetX7	N	EXP20220602
C12
D1
D2	363	empty	Y	EXP20220602
D3	344	tetW	Y	EXP20220602
D4	345	tet32	Y	EXP20220602
D5	346	tetS	Y	EXP20220602
D6	351	tetX7	Y	EXP20220602
D7	363	empty	N	EXP20220602
D8	344	tetW	N	EXP20220602
D9	345	tet32	N	EXP20220602
D10	346	tetS	N	EXP20220602
D11	351	tetX7	N	EXP20220602
D12
E1
E2	352	tetX3	Y	EXP20220602
E3	353	tetX6	Y	EXP20220602
E4	355	tetX12	Y	EXP20220602
E5	356	tetX2	Y	EXP20220602
E6	366	tetX8	Y	EXP20220602
E7	352	tetX3	N	EXP20220602
E8	353	tetX6	N	EXP20220602
E9	355	tetX12	N	EXP20220602
E10	356	tetX2	N	EXP20220602
E11	366	tetX8	N	EXP20220602
E12
F1
F2	352	tetX3	Y	EXP20220602
F3	353	tetX6	Y	EXP20220602
F4	355	tetX12	Y	EXP20220602
F5	356	tetX2	Y	EXP20220602
F6	366	tetX8	Y	EXP20220602
F7	352	tetX3	N	EXP20220602
F8	353	tetX6	N	EXP20220602
F9	355	tetX12	N	EXP20220602
F10	356	tetX2	N	EXP20220602
F11	366	tetX8	N	EXP20220602
F12
G1
G2	352	tetX3	Y	EXP20220602
G3	353	tetX6	Y	EXP20220602
G4	355	tetX12	Y	EXP20220602
G5	356	tetX2	Y	EXP20220602
G6	366	tetX8	Y	EXP20220602
G7	352	tetX3	N	EXP20220602
G8	353	tetX6	N	EXP20220602
G9	355	tetX12	N	EXP20220602
G10	356	tetX2	N	EXP20220602
G11	366	tetX8	N	EXP20220602
G12
H1
H2
H3
H4
H5
H6
H7
H8
H9
H10
H11
H12
