# Supplementary material for: The tetracycline resistome is shaped by selection for specific resistance mechanisms by each antibiotic generation
Source: Nat Commun. 2025 Feb 7;16:1452. doi: 10.1038/s41467-025-56425-5 (PMC11806011; doi:10.1038/s41467-025-56425-5)
Supplement: Supplementary file 6 — Source Data [file 41467_2025_56425_MOESM6_ESM.zip › data/plateReader/EXP20220605/EXP20220605_v2.xlsx]

## Sheet: Sheet3
Time	T° 600	A1	A2	A3	A4	A5	A6	A7	A8	A9	A10	A11	A12	B1	B2	B3	B4	B5	B6	B7	B8	B9	B10	B11	B12	C1	C2	C3	C4	C5	C6	C7	C8	C9	C10	C11	C12	D1	D2	D3	D4	D5	D6	D7	D8	D9	D10	D11	D12
0	38.3	0.096	0.103	0.096	0.095	0.1	0.107	0.103	0.099	0.095	0.096	0.095	0.099	0.125	0.126	0.126	0.122	0.124	0.128	0.124	0.123	0.119	0.125	0.12	0.095	0.097	0.122	0.126	0.122	0.13	0.122	0.126	0.124	0.124	0.138	0.119	0.098	0.1	0.122	0.123	0.119	0.123	0.124	0.127	0.126	0.122	0.125	0.12	0.096
5	38.2	0.096	0.103	0.096	0.094	0.099	0.106	0.103	0.098	0.095	0.096	0.095	0.098	0.124	0.125	0.125	0.122	0.125	0.128	0.124	0.123	0.118	0.125	0.12	0.095	0.098	0.121	0.126	0.123	0.13	0.122	0.127	0.126	0.124	0.138	0.118	0.098	0.099	0.121	0.122	0.119	0.123	0.125	0.127	0.126	0.122	0.125	0.119	0.096
10	38.2	0.096	0.103	0.096	0.094	0.099	0.106	0.102	0.098	0.095	0.096	0.095	0.098	0.126	0.126	0.126	0.123	0.126	0.129	0.124	0.124	0.119	0.127	0.121	0.094	0.098	0.123	0.127	0.123	0.131	0.123	0.127	0.128	0.125	0.133	0.119	0.099	0.099	0.122	0.123	0.119	0.124	0.129	0.128	0.128	0.122	0.126	0.12	0.096
15	38.3	0.096	0.102	0.096	0.094	0.099	0.105	0.102	0.098	0.095	0.096	0.095	0.098	0.123	0.128	0.128	0.125	0.127	0.13	0.126	0.125	0.121	0.128	0.122	0.094	0.099	0.125	0.128	0.125	0.132	0.124	0.129	0.131	0.126	0.141	0.121	0.099	0.098	0.123	0.124	0.12	0.125	0.131	0.129	0.139	0.123	0.128	0.122	0.096
20	38.3	0.096	0.103	0.096	0.094	0.099	0.105	0.102	0.098	0.095	0.096	0.096	0.097	0.123	0.13	0.131	0.128	0.13	0.131	0.129	0.128	0.123	0.131	0.125	0.094	0.099	0.128	0.131	0.127	0.135	0.125	0.132	0.136	0.128	0.145	0.124	0.099	0.098	0.126	0.127	0.122	0.127	0.132	0.131	0.144	0.125	0.13	0.125	0.096
25	38.4	0.096	0.102	0.095	0.094	0.099	0.104	0.102	0.097	0.095	0.096	0.095	0.097	0.127	0.134	0.134	0.131	0.134	0.135	0.133	0.132	0.127	0.136	0.128	0.094	0.099	0.131	0.134	0.13	0.138	0.128	0.135	0.14	0.131	0.15	0.127	0.098	0.098	0.13	0.13	0.125	0.13	0.133	0.134	0.146	0.127	0.133	0.128	0.096
30	38.5	0.096	0.102	0.095	0.094	0.099	0.104	0.101	0.097	0.095	0.096	0.095	0.097	0.126	0.139	0.139	0.135	0.138	0.138	0.137	0.137	0.131	0.141	0.132	0.094	0.099	0.135	0.138	0.134	0.143	0.132	0.14	0.144	0.135	0.157	0.13	0.098	0.098	0.134	0.135	0.129	0.134	0.138	0.138	0.139	0.131	0.138	0.131	0.096
35	38.5	0.096	0.102	0.095	0.094	0.099	0.104	0.101	0.097	0.095	0.097	0.095	0.097	0.123	0.144	0.145	0.14	0.144	0.143	0.142	0.142	0.136	0.147	0.137	0.094	0.099	0.141	0.144	0.138	0.148	0.136	0.145	0.15	0.14	0.163	0.135	0.099	0.098	0.139	0.14	0.133	0.14	0.139	0.143	0.145	0.135	0.143	0.136	0.096
40	38.6	0.096	0.102	0.095	0.094	0.098	0.104	0.101	0.097	0.095	0.097	0.095	0.097	0.13	0.151	0.152	0.145	0.151	0.148	0.149	0.149	0.142	0.154	0.143	0.094	0.099	0.147	0.15	0.144	0.153	0.14	0.151	0.158	0.145	0.165	0.14	0.098	0.098	0.145	0.146	0.138	0.145	0.143	0.149	0.151	0.141	0.15	0.141	0.096
45	38.6	0.096	0.102	0.095	0.094	0.098	0.104	0.101	0.097	0.095	0.096	0.095	0.097	0.128	0.159	0.159	0.152	0.159	0.156	0.158	0.158	0.15	0.164	0.15	0.093	0.099	0.154	0.157	0.15	0.161	0.147	0.16	0.167	0.152	0.178	0.147	0.098	0.098	0.152	0.152	0.144	0.152	0.159	0.156	0.16	0.148	0.157	0.148	0.096
50	38.7	0.096	0.102	0.095	0.094	0.098	0.104	0.101	0.097	0.095	0.096	0.095	0.097	0.129	0.167	0.168	0.16	0.167	0.163	0.166	0.165	0.157	0.172	0.157	0.094	0.099	0.162	0.164	0.157	0.168	0.153	0.168	0.176	0.158	0.176	0.155	0.098	0.098	0.16	0.16	0.151	0.16	0.156	0.163	0.167	0.154	0.166	0.155	0.096
55	38.8	0.096	0.102	0.095	0.094	0.098	0.104	0.101	0.097	0.095	0.096	0.095	0.097	0.129	0.179	0.178	0.169	0.178	0.172	0.177	0.177	0.166	0.184	0.169	0.094	0.099	0.172	0.174	0.166	0.177	0.161	0.178	0.188	0.167	0.182	0.163	0.098	0.098	0.17	0.169	0.16	0.169	0.165	0.173	0.177	0.163	0.176	0.163	0.096
60	38.9	0.096	0.102	0.095	0.093	0.098	0.104	0.101	0.097	0.095	0.096	0.095	0.097	0.124	0.189	0.188	0.178	0.189	0.183	0.188	0.187	0.177	0.197	0.18	0.093	0.099	0.18	0.183	0.174	0.186	0.17	0.188	0.195	0.175	0.202	0.171	0.098	0.098	0.179	0.179	0.168	0.179	0.175	0.182	0.186	0.171	0.185	0.171	0.096
65	38.9	0.096	0.102	0.095	0.094	0.098	0.104	0.101	0.097	0.095	0.097	0.095	0.096	0.129	0.203	0.202	0.19	0.201	0.194	0.202	0.201	0.188	0.211	0.189	0.093	0.099	0.194	0.195	0.184	0.196	0.18	0.201	0.209	0.185	0.214	0.183	0.098	0.098	0.191	0.19	0.179	0.19	0.193	0.193	0.199	0.181	0.199	0.183	0.096
70	39	0.096	0.102	0.095	0.093	0.098	0.104	0.101	0.097	0.095	0.097	0.095	0.096	0.129	0.217	0.215	0.203	0.215	0.207	0.215	0.216	0.201	0.228	0.206	0.093	0.099	0.206	0.208	0.195	0.209	0.192	0.217	0.224	0.199	0.232	0.196	0.098	0.098	0.204	0.203	0.192	0.204	0.197	0.207	0.214	0.194	0.213	0.195	0.096
75	39	0.096	0.102	0.095	0.093	0.098	0.104	0.101	0.097	0.095	0.096	0.095	0.097	0.129	0.235	0.232	0.217	0.23	0.222	0.233	0.233	0.216	0.245	0.219	0.093	0.099	0.222	0.222	0.209	0.222	0.204	0.235	0.243	0.21	0.237	0.209	0.098	0.098	0.22	0.217	0.205	0.217	0.212	0.221	0.229	0.209	0.228	0.207	0.096
80	39.1	0.096	0.102	0.095	0.093	0.098	0.104	0.101	0.097	0.095	0.096	0.095	0.097	0.13	0.254	0.248	0.232	0.246	0.238	0.251	0.25	0.231	0.263	0.232	0.093	0.098	0.239	0.237	0.223	0.236	0.218	0.251	0.257	0.222	0.256	0.22	0.098	0.098	0.233	0.232	0.217	0.23	0.222	0.235	0.244	0.222	0.242	0.221	0.096
85	39.1	0.096	0.102	0.095	0.093	0.098	0.104	0.101	0.096	0.095	0.096	0.095	0.096	0.127	0.271	0.264	0.244	0.26	0.252	0.265	0.265	0.246	0.28	0.249	0.093	0.098	0.254	0.253	0.236	0.249	0.235	0.27	0.271	0.236	0.275	0.234	0.098	0.098	0.248	0.246	0.23	0.245	0.239	0.249	0.264	0.233	0.257	0.233	0.096
90	39.1	0.096	0.102	0.095	0.093	0.098	0.104	0.101	0.096	0.095	0.096	0.095	0.096	0.126	0.291	0.283	0.264	0.278	0.271	0.285	0.285	0.263	0.298	0.27	0.093	0.099	0.274	0.272	0.254	0.264	0.246	0.287	0.293	0.253	0.298	0.253	0.098	0.098	0.268	0.264	0.249	0.26	0.258	0.265	0.282	0.252	0.275	0.254	0.096
95	39.2	0.096	0.102	0.095	0.093	0.098	0.104	0.101	0.096	0.095	0.097	0.095	0.097	0.128	0.312	0.304	0.285	0.297	0.292	0.306	0.306	0.284	0.322	0.293	0.094	0.099	0.291	0.289	0.274	0.279	0.264	0.31	0.313	0.271	0.315	0.275	0.098	0.098	0.286	0.281	0.268	0.276	0.297	0.28	0.299	0.271	0.293	0.275	0.096
100	39.2	0.096	0.102	0.095	0.093	0.098	0.104	0.101	0.096	0.095	0.097	0.095	0.096	0.132	0.335	0.32	0.301	0.315	0.311	0.325	0.323	0.3	0.34	0.305	0.093	0.098	0.312	0.308	0.291	0.297	0.284	0.336	0.333	0.285	0.337	0.291	0.098	0.098	0.303	0.299	0.283	0.293	0.321	0.298	0.327	0.284	0.312	0.291	0.096
105	39.3	0.096	0.102	0.095	0.093	0.098	0.104	0.101	0.097	0.095	0.097	0.095	0.096	0.128	0.355	0.343	0.325	0.332	0.332	0.35	0.345	0.32	0.362	0.331	0.093	0.098	0.336	0.327	0.317	0.308	0.294	0.357	0.362	0.304	0.353	0.311	0.098	0.098	0.32	0.317	0.302	0.308	0.318	0.327	0.342	0.302	0.33	0.31	0.096
110	39.3	0.096	0.102	0.095	0.093	0.098	0.104	0.101	0.096	0.095	0.096	0.095	0.096	0.132	0.38	0.37	0.346	0.349	0.352	0.369	0.377	0.34	0.386	0.361	0.094	0.098	0.352	0.349	0.337	0.322	0.306	0.362	0.389	0.318	0.379	0.327	0.098	0.098	0.343	0.337	0.321	0.318	0.339	0.344	0.355	0.32	0.346	0.327	0.096
115	39.3	0.096	0.102	0.095	0.093	0.098	0.104	0.101	0.096	0.095	0.096	0.095	0.096	0.131	0.398	0.397	0.377	0.37	0.368	0.399	0.407	0.367	0.423	0.405	0.093	0.098	0.381	0.375	0.368	0.335	0.313	0.373	0.41	0.34	0.411	0.351	0.098	0.098	0.365	0.36	0.344	0.336	0.374	0.355	0.361	0.344	0.373	0.356	0.096
120	39.4	0.096	0.102	0.095	0.093	0.098	0.104	0.101	0.096	0.095	0.096	0.095	0.096	0.131	0.432	0.425	0.402	0.386	0.387	0.426	0.445	0.391	0.451	0.426	0.093	0.098	0.413	0.398	0.391	0.351	0.327	0.399	0.433	0.355	0.433	0.369	0.098	0.098	0.392	0.382	0.371	0.354	0.389	0.375	0.384	0.362	0.394	0.376	0.097
125	39.4	0.096	0.102	0.095	0.093	0.098	0.103	0.101	0.096	0.095	0.096	0.095	0.096	0.133	0.463	0.449	0.416	0.398	0.392	0.438	0.478	0.405	0.462	0.433	0.093	0.098	0.444	0.42	0.416	0.364	0.34	0.41	0.452	0.373	0.436	0.383	0.098	0.098	0.416	0.401	0.391	0.371	0.394	0.378	0.402	0.387	0.411	0.39	0.096
130	39.4	0.096	0.102	0.095	0.093	0.098	0.104	0.101	0.096	0.095	0.097	0.095	0.096	0.131	0.478	0.485	0.457	0.429	0.419	0.475	0.507	0.447	0.506	0.484	0.093	0.098	0.478	0.454	0.445	0.386	0.351	0.428	0.468	0.401	0.472	0.425	0.098	0.098	0.451	0.428	0.423	0.388	0.412	0.399	0.413	0.416	0.441	0.439	0.096
135	39.4	0.096	0.102	0.095	0.093	0.098	0.104	0.101	0.096	0.095	0.096	0.095	0.096	0.131	0.504	0.497	0.467	0.439	0.423	0.483	0.536	0.449	0.51	0.501	0.093	0.098	0.504	0.472	0.461	0.396	0.364	0.434	0.483	0.417	0.484	0.43	0.098	0.098	0.472	0.449	0.439	0.4	0.448	0.419	0.434	0.446	0.452	0.445	0.097
140	39.5	0.096	0.102	0.095	0.093	0.098	0.103	0.101	0.096	0.095	0.096	0.095	0.096	0.13	0.529	0.516	0.475	0.446	0.438	0.501	0.567	0.467	0.524	0.518	0.094	0.098	0.53	0.49	0.487	0.408	0.382	0.447	0.492	0.428	0.493	0.445	0.098	0.098	0.492	0.465	0.463	0.409	0.484	0.434	0.456	0.468	0.465	0.459	0.097
145	39.5	0.096	0.102	0.095	0.093	0.098	0.104	0.101	0.096	0.095	0.096	0.095	0.096	0.134	0.525	0.533	0.487	0.446	0.441	0.507	0.572	0.484	0.536	0.555	0.093	0.098	0.541	0.515	0.513	0.411	0.39	0.447	0.496	0.44	0.509	0.464	0.098	0.098	0.509	0.476	0.481	0.412	0.487	0.454	0.449	0.497	0.471	0.485	0.097
150	39.5	0.096	0.102	0.095	0.093	0.098	0.104	0.101	0.096	0.095	0.096	0.095	0.096	0.134	0.51	0.532	0.498	0.443	0.446	0.505	0.562	0.504	0.556	0.583	0.093	0.098	0.535	0.52	0.53	0.405	0.395	0.446	0.497	0.453	0.528	0.486	0.098	0.098	0.516	0.482	0.487	0.409	0.488	0.459	0.446	0.519	0.474	0.512	0.097
155	39.5	0.096	0.102	0.095	0.093	0.098	0.104	0.101	0.096	0.095	0.096	0.095	0.096	0.134	0.501	0.537	0.508	0.45	0.445	0.509	0.551	0.519	0.579	0.59	0.093	0.098	0.532	0.53	0.543	0.405	0.396	0.445	0.492	0.462	0.55	0.506	0.098	0.098	0.526	0.489	0.496	0.41	0.492	0.464	0.438	0.535	0.487	0.538	0.096
160	39.5	0.096	0.102	0.095	0.093	0.098	0.104	0.101	0.096	0.095	0.096	0.095	0.096	0.134	0.489	0.552	0.528	0.464	0.454	0.531	0.534	0.555	0.617	0.59	0.093	0.098	0.521	0.55	0.556	0.41	0.396	0.45	0.488	0.481	0.588	0.551	0.099	0.098	0.547	0.511	0.515	0.412	0.469	0.448	0.434	0.558	0.521	0.566	0.096
165	39.5	0.096	0.102	0.095	0.093	0.098	0.104	0.101	0.096	0.095	0.097	0.095	0.096	0.132	0.49	0.552	0.528	0.458	0.447	0.522	0.545	0.546	0.616	0.597	0.093	0.098	0.514	0.553	0.564	0.412	0.396	0.447	0.489	0.474	0.591	0.552	0.098	0.098	0.548	0.508	0.513	0.413	0.47	0.45	0.437	0.557	0.509	0.563	0.097
170	39.5	0.096	0.102	0.095	0.093	0.098	0.104	0.101	0.096	0.095	0.097	0.095	0.096	0.132	0.503	0.566	0.526	0.462	0.448	0.528	0.573	0.541	0.616	0.622	0.093	0.098	0.532	0.568	0.579	0.412	0.398	0.446	0.49	0.47	0.587	0.538	0.098	0.098	0.56	0.517	0.524	0.416	0.473	0.469	0.443	0.552	0.509	0.555	0.097
175	39.5	0.096	0.102	0.095	0.093	0.099	0.104	0.101	0.096	0.095	0.097	0.095	0.096	0.134	0.515	0.558	0.513	0.453	0.443	0.516	0.612	0.519	0.601	0.619	0.093	0.098	0.548	0.558	0.582	0.415	0.403	0.448	0.494	0.459	0.569	0.506	0.098	0.098	0.555	0.51	0.514	0.419	0.495	0.459	0.453	0.542	0.493	0.54	0.097
180	39.5	0.096	0.102	0.095	0.093	0.098	0.104	0.101	0.096	0.095	0.097	0.095	0.096	0.135	0.484	0.566	0.524	0.461	0.446	0.508	0.595	0.539	0.628	0.601	0.093	0.098	0.524	0.576	0.577	0.421	0.406	0.449	0.496	0.475	0.602	0.539	0.098	0.098	0.539	0.525	0.522	0.425	0.478	0.471	0.448	0.57	0.517	0.571	0.097
185	39.6	0.096	0.102	0.095	0.093	0.097	0.104	0.101	0.096	0.095	0.096	0.095	0.096	0.135	0.477	0.567	0.522	0.463	0.445	0.5	0.605	0.533	0.629	0.589	0.093	0.098	0.519	0.576	0.569	0.423	0.41	0.454	0.5	0.473	0.605	0.528	0.098	0.097	0.521	0.526	0.516	0.428	0.484	0.473	0.451	0.573	0.512	0.551	0.097
190	39.6	0.096	0.102	0.095	0.093	0.098	0.104	0.101	0.096	0.095	0.097	0.095	0.096	0.135	0.473	0.579	0.527	0.472	0.45	0.506	0.613	0.536	0.647	0.587	0.093	0.098	0.515	0.596	0.569	0.43	0.416	0.458	0.503	0.479	0.623	0.531	0.098	0.098	0.519	0.54	0.529	0.434	0.487	0.467	0.455	0.583	0.526	0.554	0.097
195	39.6	0.096	0.102	0.095	0.093	0.098	0.104	0.101	0.096	0.095	0.097	0.095	0.096	0.134	0.466	0.573	0.517	0.475	0.45	0.5	0.585	0.531	0.657	0.568	0.093	0.098	0.498	0.591	0.541	0.432	0.417	0.457	0.507	0.478	0.643	0.525	0.098	0.097	0.502	0.538	0.505	0.437	0.481	0.455	0.454	0.614	0.542	0.548	0.097
200	39.6	0.096	0.102	0.095	0.093	0.097	0.104	0.101	0.096	0.095	0.097	0.095	0.096	0.135	0.47	0.571	0.51	0.473	0.45	0.502	0.601	0.52	0.644	0.576	0.093	0.098	0.5	0.596	0.534	0.435	0.422	0.458	0.515	0.476	0.643	0.519	0.098	0.097	0.503	0.541	0.493	0.441	0.483	0.459	0.461	0.602	0.533	0.543	0.097
205	39.6	0.096	0.102	0.095	0.093	0.1	0.104	0.101	0.096	0.095	0.096	0.095	0.096	0.134	0.47	0.561	0.499	0.468	0.453	0.504	0.576	0.516	0.637	0.572	0.093	0.098	0.502	0.59	0.525	0.439	0.427	0.461	0.521	0.479	0.646	0.521	0.098	0.097	0.502	0.544	0.485	0.446	0.451	0.463	0.464	0.597	0.515	0.54	0.097
210	39.6	0.096	0.102	0.095	0.093	0.1	0.104	0.101	0.096	0.095	0.096	0.095	0.096	0.134	0.469	0.529	0.489	0.465	0.455	0.5	0.55	0.51	0.627	0.562	0.093	0.098	0.489	0.557	0.509	0.441	0.43	0.464	0.524	0.477	0.634	0.513	0.098	0.097	0.496	0.529	0.474	0.447	0.451	0.465	0.459	0.598	0.508	0.534	0.097
215	39.6	0.096	0.102	0.095	0.093	0.1	0.104	0.101	0.096	0.095	0.097	0.095	0.096	0.136	0.466	0.509	0.482	0.465	0.458	0.496	0.522	0.513	0.629	0.559	0.093	0.098	0.473	0.535	0.496	0.448	0.433	0.469	0.53	0.483	0.634	0.515	0.098	0.097	0.495	0.516	0.469	0.45	0.454	0.47	0.459	0.612	0.508	0.542	0.097
220	39.6	0.096	0.102	0.095	0.093	0.1	0.104	0.101	0.096	0.095	0.096	0.095	0.096	0.135	0.472	0.499	0.485	0.471	0.464	0.501	0.52	0.517	0.634	0.571	0.093	0.098	0.473	0.529	0.499	0.452	0.435	0.469	0.537	0.489	0.636	0.522	0.098	0.097	0.51	0.511	0.48	0.453	0.458	0.474	0.466	0.601	0.51	0.554	0.096
225	39.6	0.096	0.102	0.095	0.093	0.101	0.104	0.101	0.096	0.095	0.096	0.095	0.096	0.134	0.477	0.483	0.482	0.477	0.468	0.505	0.518	0.528	0.638	0.574	0.093	0.098	0.475	0.513	0.494	0.451	0.441	0.479	0.542	0.493	0.642	0.531	0.098	0.097	0.52	0.506	0.484	0.456	0.462	0.477	0.468	0.597	0.516	0.562	0.096
230	39.6	0.096	0.102	0.095	0.093	0.1	0.104	0.101	0.096	0.095	0.097	0.095	0.096	0.135	0.475	0.47	0.481	0.478	0.47	0.502	0.511	0.528	0.64	0.569	0.093	0.098	0.474	0.495	0.488	0.456	0.443	0.477	0.547	0.495	0.638	0.531	0.098	0.097	0.513	0.491	0.481	0.458	0.462	0.479	0.463	0.588	0.515	0.561	0.096
235	39.6	0.096	0.102	0.095	0.093	0.1	0.104	0.101	0.096	0.095	0.097	0.095	0.096	0.137	0.475	0.463	0.481	0.481	0.472	0.505	0.511	0.531	0.639	0.575	0.093	0.098	0.475	0.483	0.483	0.459	0.446	0.484	0.551	0.501	0.639	0.538	0.098	0.097	0.514	0.488	0.483	0.462	0.469	0.483	0.463	0.575	0.516	0.563	0.096
240	39.6	0.096	0.102	0.095	0.093	0.1	0.104	0.101	0.096	0.095	0.097	0.095	0.096	0.135	0.476	0.459	0.481	0.481	0.475	0.508	0.512	0.536	0.637	0.58	0.093	0.098	0.477	0.472	0.482	0.458	0.448	0.483	0.557	0.503	0.639	0.545	0.098	0.098	0.516	0.486	0.489	0.463	0.471	0.485	0.465	0.556	0.517	0.567	0.097
245	39.6	0.096	0.102	0.095	0.093	0.1	0.104	0.1	0.096	0.095	0.096	0.095	0.096	0.136	0.474	0.455	0.479	0.477	0.474	0.503	0.503	0.533	0.628	0.574	0.093	0.097	0.476	0.464	0.478	0.463	0.451	0.492	0.56	0.506	0.633	0.547	0.098	0.099	0.509	0.48	0.487	0.464	0.473	0.486	0.465	0.54	0.517	0.564	0.096
250	39.6	0.096	0.102	0.095	0.093	0.1	0.104	0.1	0.096	0.095	0.097	0.096	0.096	0.137	0.476	0.454	0.479	0.478	0.476	0.505	0.496	0.537	0.63	0.575	0.093	0.098	0.479	0.46	0.476	0.466	0.452	0.488	0.565	0.511	0.632	0.556	0.098	0.1	0.507	0.478	0.487	0.467	0.473	0.489	0.466	0.528	0.526	0.571	0.097
255	39.6	0.096	0.102	0.095	0.093	0.1	0.104	0.1	0.096	0.095	0.097	0.096	0.096	0.137	0.48	0.454	0.48	0.484	0.478	0.512	0.507	0.544	0.637	0.59	0.093	0.098	0.482	0.466	0.48	0.469	0.455	0.497	0.569	0.515	0.635	0.563	0.098	0.099	0.523	0.484	0.5	0.468	0.479	0.492	0.47	0.52	0.528	0.582	0.096
260	39.6	0.096	0.102	0.095	0.093	0.1	0.104	0.101	0.096	0.095	0.097	0.095	0.096	0.137	0.482	0.453	0.48	0.485	0.481	0.514	0.502	0.546	0.635	0.586	0.093	0.098	0.482	0.462	0.479	0.466	0.458	0.494	0.571	0.519	0.631	0.568	0.098	0.099	0.518	0.48	0.495	0.47	0.477	0.493	0.469	0.516	0.529	0.587	0.097
265	39.6	0.096	0.102	0.095	0.093	0.1	0.104	0.1	0.096	0.095	0.097	0.096	0.096	0.137	0.485	0.453	0.481	0.487	0.483	0.518	0.502	0.559	0.64	0.597	0.093	0.097	0.483	0.459	0.478	0.474	0.461	0.499	0.573	0.523	0.634	0.575	0.098	0.099	0.525	0.482	0.494	0.472	0.481	0.495	0.471	0.514	0.538	0.597	0.096
270	39.6	0.096	0.102	0.095	0.093	0.1	0.104	0.1	0.096	0.095	0.096	0.095	0.096	0.137	0.485	0.452	0.481	0.484	0.486	0.519	0.498	0.561	0.637	0.596	0.093	0.098	0.486	0.456	0.478	0.47	0.462	0.499	0.576	0.526	0.63	0.584	0.098	0.098	0.522	0.479	0.494	0.473	0.483	0.498	0.47	0.51	0.541	0.601	0.097
275	39.6	0.096	0.102	0.095	0.093	0.1	0.104	0.1	0.096	0.095	0.096	0.095	0.096	0.137	0.487	0.451	0.483	0.484	0.487	0.521	0.498	0.567	0.643	0.594	0.093	0.097	0.487	0.456	0.478	0.474	0.465	0.507	0.578	0.533	0.633	0.597	0.098	0.098	0.523	0.478	0.494	0.474	0.485	0.498	0.469	0.504	0.547	0.606	0.097
280	39.7	0.096	0.102	0.095	0.093	0.1	0.104	0.101	0.096	0.095	0.097	0.095	0.096	0.136	0.489	0.452	0.486	0.493	0.49	0.531	0.501	0.58	0.653	0.608	0.093	0.097	0.49	0.455	0.482	0.477	0.467	0.506	0.58	0.542	0.641	0.608	0.098	0.099	0.535	0.483	0.506	0.476	0.485	0.501	0.472	0.505	0.555	0.618	0.096
285	39.7	0.096	0.102	0.095	0.093	0.1	0.104	0.1	0.096	0.095	0.096	0.095	0.096	0.137	0.49	0.449	0.485	0.49	0.491	0.524	0.495	0.582	0.653	0.599	0.093	0.098	0.49	0.453	0.479	0.476	0.468	0.508	0.582	0.546	0.63	0.609	0.098	0.098	0.53	0.475	0.503	0.477	0.486	0.502	0.469	0.503	0.558	0.61	0.097
290	39.7	0.096	0.102	0.095	0.093	0.099	0.104	0.1	0.096	0.095	0.096	0.095	0.096	0.137	0.494	0.45	0.488	0.496	0.492	0.53	0.496	0.586	0.661	0.616	0.093	0.097	0.493	0.456	0.484	0.483	0.471	0.51	0.584	0.544	0.64	0.616	0.098	0.098	0.541	0.481	0.514	0.479	0.486	0.506	0.474	0.505	0.557	0.622	0.097
295	39.6	0.096	0.102	0.095	0.093	0.1	0.104	0.1	0.096	0.095	0.096	0.095	0.096	0.137	0.492	0.448	0.487	0.493	0.494	0.526	0.488	0.589	0.663	0.601	0.093	0.097	0.493	0.452	0.482	0.479	0.472	0.52	0.586	0.545	0.63	0.615	0.098	0.098	0.53	0.472	0.504	0.481	0.489	0.505	0.47	0.502	0.572	0.617	0.096
300	39.6	0.096	0.102	0.095	0.093	0.1	0.104	0.1	0.096	0.095	0.096	0.095	0.096	0.138	0.496	0.446	0.491	0.494	0.497	0.535	0.491	0.599	0.672	0.62	0.093	0.097	0.495	0.451	0.485	0.488	0.474	0.512	0.589	0.555	0.645	0.621	0.098	0.098	0.54	0.476	0.512	0.483	0.492	0.509	0.472	0.506	0.575	0.633	0.096
305	39.7	0.096	0.102	0.095	0.093	0.1	0.104	0.1	0.096	0.095	0.096	0.095	0.096	0.136	0.501	0.447	0.492	0.494	0.502	0.534	0.495	0.615	0.685	0.618	0.093	0.097	0.5	0.448	0.484	0.482	0.477	0.516	0.59	0.57	0.649	0.636	0.098	0.098	0.552	0.47	0.509	0.485	0.496	0.511	0.47	0.504	0.603	0.633	0.096
310	39.7	0.096	0.102	0.095	0.093	0.1	0.104	0.1	0.096	0.095	0.096	0.095	0.096	0.137	0.498	0.445	0.492	0.493	0.5	0.531	0.495	0.606	0.678	0.604	0.093	0.097	0.503	0.447	0.486	0.496	0.478	0.516	0.591	0.566	0.643	0.627	0.098	0.098	0.54	0.463	0.504	0.485	0.497	0.51	0.471	0.506	0.603	0.624	0.096
315	39.7	0.096	0.102	0.095	0.093	0.1	0.104	0.1	0.096	0.095	0.096	0.095	0.096	0.137	0.5	0.444	0.496	0.5	0.503	0.538	0.498	0.618	0.69	0.623	0.093	0.097	0.503	0.446	0.49	0.485	0.48	0.519	0.592	0.582	0.656	0.643	0.098	0.098	0.545	0.468	0.513	0.487	0.493	0.512	0.472	0.507	0.611	0.641	0.097
320	39.7	0.096	0.102	0.095	0.093	0.1	0.104	0.1	0.096	0.095	0.096	0.095	0.096	0.137	0.5	0.443	0.497	0.501	0.504	0.54	0.497	0.621	0.693	0.621	0.093	0.097	0.501	0.446	0.49	0.494	0.482	0.524	0.594	0.586	0.656	0.654	0.098	0.098	0.547	0.469	0.514	0.486	0.495	0.513	0.471	0.508	0.617	0.646	0.096
325	39.7	0.096	0.102	0.095	0.093	0.1	0.104	0.1	0.096	0.095	0.096	0.095	0.096	0.137	0.498	0.441	0.496	0.496	0.503	0.534	0.495	0.621	0.686	0.606	0.093	0.097	0.499	0.444	0.488	0.49	0.482	0.529	0.594	0.581	0.653	0.648	0.098	0.098	0.546	0.462	0.512	0.489	0.506	0.514	0.471	0.505	0.623	0.639	0.096
330	39.7	0.096	0.102	0.095	0.093	0.1	0.104	0.1	0.096	0.095	0.096	0.095	0.096	0.137	0.499	0.441	0.499	0.498	0.504	0.532	0.495	0.625	0.691	0.62	0.093	0.097	0.499	0.443	0.49	0.491	0.484	0.531	0.595	0.589	0.661	0.644	0.097	0.098	0.549	0.464	0.516	0.489	0.499	0.515	0.473	0.511	0.617	0.653	0.096
335	39.7	0.096	0.102	0.095	0.093	0.1	0.104	0.1	0.096	0.095	0.096	0.095	0.096	0.137	0.497	0.439	0.498	0.5	0.504	0.532	0.496	0.622	0.682	0.613	0.093	0.097	0.498	0.441	0.49	0.486	0.485	0.533	0.597	0.59	0.661	0.644	0.097	0.098	0.546	0.463	0.52	0.487	0.498	0.512	0.472	0.505	0.616	0.644	0.096
340	39.7	0.096	0.102	0.095	0.093	0.1	0.105	0.1	0.096	0.095	0.096	0.095	0.096	0.137	0.494	0.439	0.498	0.496	0.503	0.527	0.492	0.629	0.682	0.596	0.093	0.097	0.497	0.44	0.487	0.502	0.485	0.534	0.598	0.579	0.66	0.647	0.098	0.098	0.547	0.457	0.512	0.488	0.501	0.512	0.47	0.503	0.633	0.633	0.096
345	39.7	0.096	0.102	0.095	0.093	0.1	0.104	0.1	0.096	0.094	0.096	0.095	0.096	0.137	0.495	0.437	0.497	0.498	0.502	0.529	0.492	0.635	0.69	0.61	0.093	0.097	0.499	0.44	0.488	0.499	0.484	0.534	0.599	0.587	0.67	0.657	0.097	0.098	0.555	0.461	0.518	0.487	0.499	0.511	0.469	0.502	0.632	0.644	0.096
350	39.7	0.096	0.102	0.095	0.093	0.1	0.104	0.1	0.096	0.094	0.096	0.095	0.096	0.137	0.494	0.436	0.497	0.5	0.504	0.533	0.493	0.637	0.693	0.604	0.093	0.097	0.5	0.44	0.488	0.486	0.485	0.536	0.601	0.586	0.671	0.661	0.097	0.098	0.561	0.46	0.521	0.488	0.498	0.51	0.47	0.502	0.636	0.639	0.096
355	39.7	0.096	0.102	0.095	0.093	0.1	0.104	0.1	0.096	0.095	0.096	0.095	0.096	0.136	0.495	0.434	0.498	0.5	0.504	0.534	0.494	0.638	0.697	0.617	0.093	0.097	0.498	0.437	0.488	0.485	0.485	0.538	0.602	0.59	0.674	0.668	0.098	0.098	0.568	0.466	0.524	0.486	0.499	0.509	0.469	0.502	0.64	0.626	0.096
360	39.7	0.096	0.102	0.095	0.093	0.1	0.104	0.1	0.096	0.094	0.096	0.095	0.096	0.136	0.493	0.434	0.498	0.496	0.505	0.533	0.491	0.638	0.691	0.609	0.093	0.097	0.498	0.436	0.487	0.486	0.485	0.537	0.603	0.588	0.67	0.666	0.098	0.098	0.565	0.458	0.516	0.485	0.497	0.509	0.468	0.501	0.641	0.612	0.096
365	39.7	0.096	0.102	0.095	0.093	0.1	0.104	0.1	0.096	0.094	0.096	0.095	0.096	0.137	0.493	0.433	0.5	0.495	0.505	0.528	0.49	0.635	0.695	0.606	0.093	0.097	0.496	0.436	0.488	0.489	0.485	0.535	0.605	0.587	0.673	0.669	0.097	0.098	0.563	0.46	0.512	0.484	0.495	0.508	0.468	0.499	0.631	0.614	0.096
370	39.7	0.096	0.102	0.095	0.093	0.1	0.104	0.1	0.096	0.095	0.096	0.095	0.096	0.137	0.488	0.43	0.493	0.488	0.501	0.52	0.479	0.622	0.68	0.576	0.093	0.097	0.492	0.433	0.483	0.486	0.483	0.533	0.605	0.579	0.666	0.657	0.098	0.098	0.554	0.451	0.502	0.485	0.493	0.507	0.466	0.498	0.633	0.593	0.096
375	39.7	0.096	0.102	0.095	0.093	0.1	0.104	0.1	0.096	0.095	0.096	0.095	0.096	0.137	0.491	0.431	0.495	0.493	0.504	0.526	0.483	0.643	0.696	0.597	0.093	0.097	0.494	0.433	0.486	0.494	0.485	0.534	0.605	0.597	0.682	0.675	0.097	0.098	0.564	0.457	0.507	0.484	0.493	0.507	0.466	0.498	0.647	0.613	0.096
380	39.7	0.097	0.102	0.095	0.093	0.1	0.104	0.1	0.096	0.095	0.096	0.095	0.096	0.133	0.487	0.429	0.49	0.487	0.501	0.522	0.479	0.639	0.688	0.583	0.093	0.097	0.496	0.432	0.483	0.485	0.485	0.531	0.605	0.596	0.68	0.67	0.098	0.098	0.565	0.449	0.504	0.486	0.5	0.507	0.464	0.495	0.657	0.604	0.096
385	39.7	0.097	0.102	0.095	0.093	0.1	0.104	0.1	0.096	0.094	0.096	0.095	0.096	0.135	0.487	0.428	0.489	0.486	0.5	0.52	0.479	0.637	0.69	0.584	0.093	0.097	0.494	0.431	0.484	0.495	0.484	0.531	0.607	0.595	0.68	0.67	0.097	0.098	0.561	0.447	0.501	0.485	0.499	0.505	0.463	0.495	0.652	0.606	0.096
390	39.7	0.097	0.102	0.095	0.093	0.1	0.104	0.1	0.096	0.094	0.096	0.095	0.095	0.134	0.487	0.426	0.487	0.487	0.499	0.52	0.477	0.634	0.692	0.581	0.093	0.097	0.492	0.428	0.486	0.482	0.483	0.531	0.607	0.597	0.679	0.67	0.097	0.098	0.561	0.446	0.502	0.485	0.498	0.504	0.463	0.495	0.649	0.611	0.096
395	39.7	0.097	0.102	0.095	0.093	0.1	0.104	0.1	0.096	0.095	0.096	0.095	0.096	0.134	0.486	0.426	0.488	0.486	0.498	0.523	0.475	0.635	0.692	0.572	0.093	0.097	0.494	0.429	0.485	0.482	0.485	0.53	0.608	0.6	0.682	0.672	0.098	0.098	0.563	0.445	0.505	0.485	0.5	0.504	0.464	0.494	0.659	0.611	0.096
400	39.7	0.097	0.101	0.095	0.093	0.1	0.104	0.1	0.096	0.094	0.096	0.095	0.096	0.133	0.485	0.424	0.487	0.486	0.497	0.524	0.474	0.635	0.691	0.561	0.093	0.097	0.492	0.426	0.485	0.498	0.484	0.529	0.607	0.598	0.679	0.672	0.097	0.098	0.561	0.442	0.501	0.486	0.498	0.505	0.462	0.493	0.659	0.614	0.096
405	39.7	0.097	0.102	0.095	0.093	0.1	0.104	0.1	0.095	0.094	0.096	0.095	0.095	0.134	0.484	0.424	0.487	0.484	0.496	0.526	0.472	0.642	0.695	0.556	0.093	0.097	0.491	0.426	0.485	0.498	0.484	0.528	0.608	0.6	0.679	0.676	0.097	0.097	0.563	0.44	0.5	0.484	0.496	0.503	0.462	0.491	0.67	0.616	0.096
410	39.7	0.097	0.102	0.095	0.093	0.1	0.105	0.1	0.096	0.095	0.096	0.095	0.096	0.134	0.484	0.424	0.487	0.484	0.496	0.526	0.471	0.639	0.69	0.551	0.093	0.097	0.491	0.425	0.485	0.496	0.485	0.526	0.609	0.597	0.677	0.668	0.097	0.098	0.557	0.438	0.497	0.483	0.495	0.503	0.459	0.49	0.665	0.608	0.096
415	39.7	0.097	0.102	0.095	0.093	0.1	0.105	0.1	0.096	0.095	0.096	0.095	0.096	0.133	0.483	0.422	0.485	0.483	0.495	0.529	0.471	0.64	0.694	0.552	0.093	0.098	0.49	0.424	0.484	0.495	0.485	0.527	0.611	0.599	0.682	0.674	0.097	0.098	0.559	0.436	0.497	0.483	0.496	0.502	0.457	0.489	0.656	0.616	0.096
420	39.7	0.098	0.102	0.095	0.093	0.1	0.105	0.1	0.096	0.094	0.096	0.095	0.095	0.135	0.484	0.421	0.486	0.484	0.495	0.53	0.472	0.646	0.7	0.563	0.093	0.097	0.49	0.424	0.488	0.496	0.485	0.53	0.613	0.608	0.689	0.682	0.097	0.097	0.56	0.438	0.504	0.485	0.499	0.504	0.458	0.49	0.655	0.634	0.096
425	39.7	0.098	0.102	0.095	0.093	0.1	0.105	0.1	0.096	0.094	0.096	0.095	0.096	0.133	0.485	0.421	0.488	0.484	0.497	0.533	0.471	0.65	0.706	0.563	0.093	0.097	0.495	0.422	0.492	0.497	0.486	0.534	0.615	0.613	0.693	0.683	0.097	0.098	0.566	0.436	0.508	0.485	0.502	0.504	0.457	0.489	0.657	0.639	0.096
430	39.7	0.098	0.102	0.095	0.093	0.1	0.104	0.1	0.096	0.094	0.096	0.095	0.095	0.135	0.485	0.419	0.489	0.483	0.496	0.532	0.471	0.65	0.706	0.569	0.093	0.097	0.494	0.421	0.491	0.496	0.486	0.534	0.618	0.614	0.691	0.685	0.097	0.098	0.566	0.434	0.509	0.484	0.504	0.504	0.457	0.489	0.655	0.643	0.096
435	39.7	0.098	0.102	0.095	0.093	0.1	0.105	0.1	0.095	0.094	0.096	0.095	0.096	0.133	0.483	0.417	0.488	0.482	0.496	0.531	0.471	0.652	0.709	0.568	0.093	0.097	0.495	0.419	0.491	0.495	0.485	0.532	0.621	0.614	0.697	0.689	0.097	0.097	0.565	0.433	0.512	0.484	0.5	0.504	0.456	0.487	0.658	0.646	0.096
440	39.7	0.099	0.102	0.095	0.093	0.1	0.105	0.1	0.096	0.095	0.096	0.095	0.095	0.134	0.483	0.416	0.486	0.481	0.496	0.535	0.471	0.647	0.702	0.558	0.093	0.097	0.492	0.417	0.492	0.494	0.486	0.53	0.623	0.609	0.692	0.682	0.097	0.097	0.559	0.431	0.508	0.483	0.498	0.504	0.455	0.486	0.656	0.638	0.096
445	39.7	0.099	0.102	0.095	0.093	0.1	0.105	0.1	0.096	0.095	0.096	0.095	0.095	0.133	0.48	0.416	0.487	0.479	0.494	0.536	0.47	0.648	0.703	0.554	0.093	0.097	0.488	0.416	0.489	0.492	0.485	0.53	0.626	0.607	0.691	0.684	0.097	0.097	0.557	0.428	0.51	0.483	0.495	0.504	0.454	0.485	0.663	0.638	0.096
450	39.7	0.099	0.102	0.095	0.093	0.1	0.104	0.1	0.095	0.094	0.096	0.095	0.095	0.133	0.481	0.415	0.486	0.479	0.495	0.535	0.47	0.644	0.706	0.56	0.093	0.097	0.486	0.415	0.49	0.492	0.485	0.53	0.629	0.609	0.694	0.689	0.097	0.097	0.559	0.427	0.51	0.484	0.493	0.505	0.452	0.485	0.662	0.647	0.096
455	39.7	0.099	0.101	0.095	0.093	0.1	0.104	0.1	0.096	0.094	0.096	0.095	0.095	0.133	0.48	0.412	0.488	0.48	0.496	0.538	0.469	0.646	0.704	0.562	0.093	0.097	0.485	0.414	0.491	0.491	0.484	0.529	0.631	0.613	0.698	0.691	0.097	0.097	0.558	0.426	0.511	0.484	0.494	0.504	0.452	0.484	0.667	0.654	0.096
460	39.7	0.1	0.102	0.095	0.093	0.1	0.105	0.1	0.095	0.094	0.096	0.095	0.095	0.13	0.481	0.412	0.49	0.48	0.497	0.54	0.469	0.654	0.709	0.566	0.093	0.097	0.488	0.414	0.494	0.491	0.485	0.53	0.632	0.621	0.704	0.695	0.097	0.098	0.564	0.425	0.514	0.483	0.495	0.506	0.452	0.484	0.678	0.662	0.096
465	39.7	0.1	0.102	0.095	0.093	0.1	0.105	0.1	0.096	0.095	0.096	0.095	0.095	0.131	0.48	0.411	0.488	0.478	0.495	0.54	0.466	0.648	0.694	0.554	0.093	0.097	0.486	0.413	0.495	0.49	0.484	0.526	0.632	0.614	0.693	0.675	0.097	0.097	0.556	0.423	0.511	0.483	0.493	0.502	0.45	0.48	0.673	0.645	0.096
470	39.7	0.1	0.102	0.095	0.093	0.1	0.104	0.1	0.095	0.094	0.096	0.095	0.096	0.129	0.481	0.41	0.49	0.478	0.496	0.544	0.467	0.653	0.709	0.563	0.093	0.097	0.483	0.413	0.496	0.49	0.484	0.529	0.637	0.621	0.7	0.695	0.097	0.097	0.557	0.421	0.512	0.483	0.493	0.502	0.449	0.482	0.684	0.664	0.096
475	39.7	0.101	0.102	0.095	0.093	0.1	0.105	0.1	0.096	0.094	0.096	0.095	0.095	0.13	0.479	0.408	0.49	0.478	0.495	0.545	0.465	0.651	0.701	0.555	0.093	0.097	0.482	0.413	0.496	0.488	0.483	0.528	0.634	0.617	0.693	0.683	0.097	0.097	0.551	0.422	0.511	0.481	0.486	0.501	0.447	0.485	0.681	0.646	0.096
480	39.7	0.102	0.102	0.095	0.093	0.1	0.105	0.1	0.096	0.095	0.096	0.095	0.095	0.131	0.477	0.406	0.487	0.477	0.494	0.542	0.461	0.646	0.692	0.547	0.093	0.097	0.48	0.411	0.496	0.487	0.482	0.525	0.633	0.613	0.686	0.679	0.097	0.097	0.545	0.419	0.509	0.482	0.484	0.501	0.447	0.479	0.679	0.638	0.096
485	39.7	0.102	0.102	0.095	0.093	0.1	0.104	0.1	0.095	0.094	0.096	0.095	0.095	0.128	0.478	0.406	0.489	0.477	0.495	0.543	0.464	0.65	0.709	0.561	0.093	0.097	0.482	0.411	0.501	0.487	0.483	0.529	0.637	0.621	0.699	0.703	0.097	0.097	0.55	0.418	0.513	0.483	0.487	0.504	0.447	0.48	0.687	0.664	0.096
490	39.7	0.102	0.102	0.095	0.093	0.1	0.105	0.101	0.095	0.094	0.096	0.095	0.096	0.129	0.478	0.405	0.491	0.477	0.496	0.553	0.464	0.658	0.709	0.562	0.093	0.097	0.487	0.41	0.508	0.487	0.483	0.529	0.641	0.622	0.703	0.698	0.097	0.097	0.553	0.418	0.522	0.483	0.489	0.503	0.445	0.478	0.688	0.658	0.096
495	39.7	0.103	0.102	0.095	0.093	0.1	0.105	0.101	0.096	0.095	0.096	0.095	0.096	0.128	0.477	0.404	0.491	0.48	0.493	0.554	0.464	0.66	0.703	0.558	0.093	0.097	0.486	0.409	0.511	0.486	0.481	0.526	0.647	0.619	0.701	0.69	0.097	0.097	0.55	0.416	0.524	0.483	0.488	0.5	0.444	0.477	0.684	0.653	0.096
500	39.7	0.104	0.102	0.095	0.093	0.1	0.104	0.1	0.095	0.095	0.096	0.094	0.095	0.127	0.476	0.402	0.491	0.479	0.493	0.55	0.463	0.66	0.7	0.557	0.093	0.097	0.483	0.409	0.512	0.486	0.481	0.525	0.65	0.621	0.701	0.694	0.097	0.097	0.546	0.415	0.523	0.481	0.487	0.501	0.442	0.477	0.686	0.656	0.096
505	39.7	0.105	0.102	0.095	0.093	0.1	0.105	0.1	0.095	0.094	0.096	0.095	0.096	0.129	0.477	0.402	0.494	0.481	0.493	0.554	0.462	0.666	0.711	0.561	0.093	0.097	0.485	0.408	0.514	0.484	0.481	0.526	0.656	0.626	0.709	0.705	0.097	0.097	0.551	0.414	0.524	0.481	0.486	0.501	0.443	0.478	0.693	0.665	0.096
510	39.7	0.106	0.102	0.095	0.093	0.1	0.104	0.1	0.095	0.094	0.096	0.095	0.096	0.131	0.475	0.402	0.493	0.478	0.49	0.547	0.462	0.66	0.703	0.557	0.093	0.097	0.482	0.407	0.513	0.485	0.481	0.524	0.659	0.618	0.706	0.697	0.097	0.097	0.544	0.412	0.515	0.48	0.483	0.498	0.441	0.476	0.688	0.656	0.096
515	39.7	0.107	0.102	0.095	0.093	0.1	0.105	0.101	0.095	0.094	0.096	0.095	0.095	0.126	0.472	0.399	0.489	0.476	0.488	0.542	0.456	0.652	0.686	0.543	0.093	0.097	0.479	0.407	0.507	0.483	0.48	0.521	0.653	0.608	0.692	0.673	0.097	0.097	0.535	0.411	0.511	0.481	0.479	0.497	0.44	0.474	0.686	0.633	0.096
520	39.7	0.108	0.102	0.095	0.093	0.1	0.105	0.101	0.095	0.095	0.096	0.095	0.096	0.129	0.473	0.399	0.491	0.476	0.488	0.556	0.457	0.657	0.696	0.553	0.093	0.097	0.48	0.406	0.511	0.483	0.479	0.522	0.661	0.616	0.706	0.696	0.097	0.097	0.541	0.409	0.513	0.479	0.478	0.499	0.439	0.48	0.693	0.669	0.096
525	39.7	0.109	0.102	0.095	0.093	0.1	0.105	0.101	0.095	0.094	0.096	0.095	0.096	0.127	0.474	0.399	0.494	0.475	0.489	0.546	0.457	0.659	0.705	0.559	0.093	0.097	0.482	0.406	0.514	0.483	0.479	0.523	0.673	0.623	0.713	0.705	0.097	0.097	0.552	0.409	0.515	0.48	0.48	0.5	0.439	0.476	0.693	0.666	0.096
530	39.7	0.11	0.102	0.095	0.093	0.099	0.105	0.1	0.095	0.094	0.096	0.095	0.095	0.13	0.473	0.398	0.5	0.477	0.488	0.541	0.455	0.657	0.696	0.549	0.093	0.097	0.484	0.407	0.514	0.483	0.479	0.522	0.671	0.621	0.706	0.694	0.098	0.097	0.548	0.41	0.522	0.481	0.479	0.499	0.437	0.474	0.696	0.649	0.096
535	39.7	0.112	0.102	0.096	0.093	0.1	0.105	0.1	0.095	0.094	0.096	0.094	0.095	0.128	0.472	0.397	0.504	0.474	0.487	0.536	0.452	0.649	0.686	0.545	0.093	0.097	0.482	0.405	0.51	0.482	0.478	0.519	0.665	0.615	0.697	0.683	0.097	0.098	0.542	0.408	0.515	0.48	0.476	0.5	0.435	0.472	0.689	0.637	0.096
540	39.7	0.114	0.102	0.095	0.093	0.1	0.105	0.1	0.095	0.095	0.096	0.095	0.095	0.127	0.472	0.396	0.507	0.473	0.488	0.537	0.454	0.658	0.699	0.551	0.093	0.097	0.485	0.404	0.514	0.481	0.479	0.522	0.673	0.627	0.71	0.706	0.097	0.097	0.548	0.408	0.515	0.481	0.477	0.502	0.437	0.475	0.696	0.663	0.096
545	39.7	0.114	0.102	0.095	0.093	0.1	0.105	0.101	0.095	0.094	0.096	0.094	0.095	0.128	0.471	0.396	0.509	0.472	0.486	0.536	0.452	0.651	0.685	0.55	0.093	0.097	0.483	0.404	0.51	0.481	0.478	0.52	0.667	0.615	0.695	0.689	0.097	0.099	0.544	0.406	0.514	0.48	0.477	0.5	0.434	0.473	0.689	0.641	0.096
550	39.7	0.117	0.102	0.095	0.093	0.1	0.105	0.101	0.095	0.094	0.096	0.094	0.095	0.128	0.47	0.394	0.506	0.471	0.486	0.535	0.45	0.648	0.677	0.55	0.093	0.097	0.483	0.403	0.505	0.48	0.477	0.518	0.662	0.614	0.691	0.685	0.098	0.099	0.542	0.405	0.51	0.48	0.475	0.499	0.433	0.474	0.686	0.635	0.096
555	39.7	0.119	0.102	0.096	0.093	0.1	0.105	0.101	0.095	0.095	0.096	0.095	0.096	0.129	0.469	0.393	0.505	0.472	0.482	0.534	0.451	0.645	0.674	0.553	0.093	0.097	0.48	0.401	0.503	0.479	0.476	0.517	0.659	0.611	0.686	0.69	0.097	0.099	0.538	0.404	0.499	0.479	0.473	0.5	0.433	0.472	0.686	0.637	0.096
560	39.7	0.12	0.102	0.095	0.093	0.1	0.105	0.1	0.095	0.094	0.096	0.094	0.096	0.128	0.468	0.393	0.507	0.472	0.484	0.531	0.45	0.65	0.681	0.553	0.093	0.097	0.48	0.401	0.503	0.479	0.475	0.517	0.659	0.618	0.69	0.697	0.097	0.097	0.546	0.403	0.498	0.479	0.473	0.502	0.432	0.471	0.689	0.646	0.096
565	39.7	0.123	0.102	0.095	0.093	0.099	0.105	0.1	0.095	0.094	0.096	0.094	0.095	0.13	0.469	0.392	0.508	0.472	0.483	0.529	0.45	0.649	0.676	0.548	0.093	0.097	0.48	0.402	0.504	0.478	0.475	0.517	0.661	0.617	0.685	0.692	0.097	0.098	0.538	0.403	0.495	0.479	0.472	0.504	0.431	0.472	0.686	0.646	0.096
570	39.7	0.126	0.102	0.095	0.093	0.1	0.105	0.1	0.095	0.094	0.096	0.094	0.095	0.123	0.474	0.391	0.512	0.471	0.486	0.535	0.451	0.674	0.705	0.565	0.093	0.097	0.488	0.402	0.516	0.479	0.476	0.524	0.674	0.643	0.714	0.728	0.097	0.1	0.545	0.405	0.508	0.48	0.477	0.513	0.43	0.472	0.708	0.686	0.096
575	39.7	0.128	0.102	0.095	0.093	0.1	0.105	0.101	0.095	0.094	0.096	0.095	0.095	0.128	0.477	0.392	0.518	0.473	0.487	0.538	0.45	0.67	0.706	0.562	0.093	0.097	0.488	0.403	0.521	0.479	0.476	0.526	0.667	0.644	0.715	0.729	0.097	0.1	0.548	0.404	0.511	0.48	0.479	0.513	0.431	0.473	0.705	0.684	0.096
580	39.7	0.13	0.102	0.095	0.093	0.099	0.105	0.101	0.095	0.094	0.096	0.095	0.095	0.126	0.475	0.391	0.515	0.473	0.486	0.537	0.448	0.664	0.697	0.559	0.093	0.097	0.483	0.401	0.518	0.477	0.475	0.523	0.655	0.637	0.705	0.72	0.097	0.1	0.54	0.402	0.504	0.478	0.477	0.507	0.429	0.471	0.696	0.675	0.096
585	39.7	0.135	0.102	0.095	0.093	0.1	0.105	0.1	0.096	0.094	0.096	0.094	0.095	0.126	0.474	0.389	0.514	0.476	0.487	0.537	0.445	0.668	0.702	0.56	0.093	0.097	0.481	0.399	0.519	0.477	0.474	0.524	0.658	0.645	0.706	0.733	0.097	0.1	0.54	0.402	0.503	0.478	0.476	0.507	0.429	0.472	0.7	0.688	0.096
590	39.7	0.137	0.102	0.095	0.093	0.1	0.105	0.1	0.095	0.094	0.096	0.095	0.095	0.125	0.473	0.388	0.514	0.478	0.486	0.536	0.444	0.665	0.697	0.559	0.093	0.097	0.482	0.397	0.516	0.476	0.474	0.52	0.655	0.641	0.7	0.727	0.097	0.1	0.546	0.402	0.505	0.477	0.476	0.505	0.428	0.472	0.698	0.683	0.096
595	39.7	0.139	0.102	0.095	0.093	0.1	0.105	0.101	0.095	0.094	0.096	0.094	0.095	0.124	0.473	0.388	0.514	0.481	0.488	0.536	0.441	0.676	0.704	0.559	0.093	0.097	0.483	0.397	0.519	0.476	0.475	0.523	0.657	0.651	0.704	0.74	0.097	0.098	0.553	0.404	0.513	0.477	0.477	0.511	0.428	0.473	0.708	0.693	0.096
600	39.7	0.139	0.102	0.096	0.093	0.1	0.105	0.101	0.095	0.094	0.096	0.094	0.095	0.124	0.473	0.387	0.511	0.482	0.485	0.533	0.44	0.673	0.708	0.558	0.093	0.097	0.481	0.394	0.519	0.476	0.473	0.522	0.663	0.642	0.704	0.74	0.097	0.1	0.546	0.403	0.51	0.477	0.476	0.508	0.426	0.472	0.702	0.695	0.096
605	39.7	0.141	0.102	0.095	0.093	0.1	0.105	0.1	0.095	0.094	0.096	0.094	0.096	0.128	0.471	0.386	0.506	0.482	0.483	0.532	0.439	0.674	0.699	0.551	0.093	0.097	0.479	0.393	0.517	0.475	0.474	0.52	0.658	0.638	0.698	0.735	0.097	0.098	0.542	0.403	0.507	0.477	0.474	0.506	0.425	0.472	0.707	0.686	0.096
610	39.7	0.143	0.102	0.095	0.093	0.1	0.105	0.1	0.095	0.094	0.096	0.094	0.095	0.125	0.472	0.386	0.508	0.483	0.482	0.535	0.436	0.681	0.703	0.561	0.093	0.097	0.479	0.394	0.522	0.475	0.474	0.521	0.668	0.649	0.707	0.75	0.098	0.098	0.553	0.403	0.512	0.476	0.476	0.512	0.425	0.473	0.72	0.704	0.096
615	39.7	0.143	0.102	0.095	0.093	0.099	0.105	0.1	0.096	0.094	0.096	0.094	0.095	0.128	0.47	0.384	0.503	0.483	0.482	0.533	0.433	0.66	0.679	0.547	0.093	0.097	0.478	0.392	0.515	0.474	0.472	0.515	0.655	0.622	0.676	0.715	0.097	0.099	0.535	0.401	0.508	0.476	0.474	0.505	0.423	0.47	0.7	0.664	0.096
620	39.8	0.146	0.102	0.095	0.093	0.099	0.105	0.101	0.095	0.094	0.096	0.094	0.095	0.124	0.47	0.383	0.5	0.485	0.482	0.528	0.433	0.663	0.672	0.559	0.093	0.097	0.475	0.39	0.516	0.474	0.472	0.515	0.654	0.624	0.674	0.724	0.097	0.099	0.537	0.398	0.511	0.475	0.473	0.506	0.423	0.471	0.706	0.674	0.096
625	39.8	0.148	0.102	0.095	0.093	0.1	0.105	0.101	0.096	0.094	0.096	0.094	0.095	0.128	0.469	0.382	0.497	0.48	0.481	0.526	0.431	0.652	0.658	0.557	0.093	0.097	0.473	0.389	0.514	0.473	0.471	0.512	0.649	0.616	0.663	0.713	0.097	0.097	0.527	0.398	0.506	0.475	0.471	0.501	0.422	0.47	0.699	0.659	0.096
630	39.8	0.154	0.102	0.095	0.093	0.099	0.105	0.1	0.095	0.094	0.096	0.094	0.095	0.129	0.471	0.381	0.496	0.48	0.481	0.531	0.43	0.663	0.662	0.555	0.093	0.097	0.472	0.387	0.514	0.473	0.471	0.513	0.652	0.625	0.668	0.725	0.097	0.098	0.536	0.398	0.509	0.473	0.472	0.501	0.421	0.47	0.708	0.67	0.096
635	39.8	0.159	0.102	0.095	0.093	0.099	0.105	0.1	0.095	0.094	0.096	0.094	0.095	0.125	0.468	0.38	0.493	0.482	0.481	0.531	0.428	0.658	0.651	0.545	0.093	0.097	0.471	0.387	0.511	0.472	0.47	0.512	0.651	0.619	0.661	0.713	0.097	0.097	0.533	0.398	0.51	0.473	0.472	0.502	0.42	0.469	0.704	0.66	0.096
640	39.8	0.164	0.101	0.095	0.093	0.099	0.105	0.101	0.095	0.094	0.096	0.094	0.095	0.128	0.47	0.38	0.495	0.48	0.481	0.536	0.428	0.671	0.66	0.553	0.093	0.097	0.472	0.388	0.516	0.472	0.47	0.514	0.659	0.629	0.67	0.729	0.098	0.098	0.537	0.401	0.511	0.473	0.473	0.506	0.42	0.47	0.712	0.682	0.096
645	39.8	0.171	0.102	0.095	0.093	0.099	0.105	0.101	0.095	0.094	0.096	0.094	0.095	0.125	0.469	0.379	0.498	0.48	0.482	0.533	0.426	0.669	0.649	0.552	0.093	0.097	0.471	0.387	0.513	0.471	0.47	0.511	0.653	0.623	0.66	0.707	0.097	0.097	0.539	0.401	0.506	0.472	0.472	0.503	0.418	0.469	0.705	0.67	0.096
650	39.8	0.179	0.102	0.095	0.093	0.099	0.105	0.1	0.095	0.094	0.096	0.094	0.095	0.125	0.471	0.379	0.505	0.479	0.485	0.546	0.427	0.683	0.663	0.572	0.093	0.097	0.475	0.388	0.523	0.471	0.469	0.513	0.661	0.64	0.676	0.725	0.098	0.097	0.55	0.403	0.516	0.474	0.474	0.506	0.418	0.472	0.717	0.69	0.096
655	39.8	0.186	0.102	0.096	0.093	0.099	0.105	0.101	0.095	0.094	0.096	0.094	0.095	0.128	0.468	0.377	0.505	0.478	0.483	0.541	0.425	0.667	0.652	0.551	0.093	0.097	0.473	0.386	0.518	0.47	0.469	0.512	0.657	0.629	0.66	0.698	0.097	0.097	0.528	0.401	0.512	0.473	0.472	0.505	0.417	0.47	0.705	0.67	0.096
660	39.8	0.195	0.102	0.095	0.093	0.1	0.105	0.1	0.095	0.094	0.096	0.094	0.095	0.125	0.469	0.378	0.507	0.48	0.484	0.542	0.426	0.679	0.663	0.556	0.093	0.097	0.477	0.386	0.524	0.471	0.469	0.513	0.667	0.639	0.671	0.716	0.097	0.097	0.527	0.401	0.515	0.472	0.472	0.508	0.417	0.471	0.716	0.693	0.096
665	39.8	0.205	0.102	0.096	0.093	0.1	0.105	0.101	0.095	0.095	0.096	0.094	0.095	0.128	0.467	0.375	0.506	0.479	0.483	0.544	0.424	0.671	0.647	0.551	0.093	0.097	0.475	0.385	0.518	0.47	0.467	0.511	0.662	0.624	0.657	0.698	0.098	0.097	0.527	0.395	0.511	0.472	0.471	0.502	0.416	0.47	0.705	0.678	0.096
670	39.8	0.215	0.102	0.095	0.093	0.099	0.105	0.1	0.095	0.094	0.096	0.094	0.095	0.129	0.468	0.375	0.51	0.482	0.485	0.55	0.424	0.685	0.664	0.563	0.093	0.097	0.475	0.387	0.521	0.47	0.468	0.513	0.67	0.637	0.67	0.717	0.098	0.097	0.532	0.395	0.518	0.472	0.471	0.5	0.416	0.47	0.721	0.696	0.096
675	39.8	0.227	0.102	0.096	0.093	0.099	0.105	0.1	0.095	0.094	0.096	0.094	0.095	0.124	0.467	0.374	0.508	0.478	0.484	0.551	0.425	0.676	0.648	0.551	0.093	0.097	0.473	0.384	0.516	0.469	0.467	0.511	0.665	0.63	0.657	0.698	0.098	0.097	0.529	0.392	0.513	0.472	0.47	0.501	0.415	0.469	0.709	0.677	0.097
680	39.8	0.238	0.102	0.095	0.093	0.1	0.105	0.1	0.095	0.094	0.096	0.094	0.095	0.13	0.47	0.374	0.51	0.479	0.484	0.547	0.424	0.694	0.658	0.564	0.093	0.097	0.478	0.385	0.523	0.47	0.467	0.514	0.678	0.648	0.678	0.73	0.097	0.097	0.529	0.392	0.519	0.472	0.474	0.508	0.415	0.47	0.726	0.708	0.096
685	39.8	0.248	0.102	0.095	0.093	0.099	0.105	0.1	0.095	0.094	0.096	0.094	0.095	0.128	0.471	0.373	0.518	0.483	0.488	0.553	0.421	0.706	0.662	0.573	0.093	0.097	0.481	0.386	0.534	0.471	0.47	0.517	0.681	0.663	0.684	0.74	0.097	0.097	0.523	0.393	0.526	0.474	0.475	0.516	0.415	0.47	0.733	0.711	0.096
690	39.8	0.26	0.102	0.096	0.093	0.099	0.105	0.1	0.095	0.094	0.096	0.094	0.095	0.124	0.469	0.372	0.513	0.479	0.486	0.541	0.421	0.688	0.644	0.564	0.093	0.097	0.478	0.384	0.525	0.469	0.467	0.513	0.673	0.644	0.665	0.719	0.097	0.097	0.52	0.39	0.515	0.471	0.472	0.511	0.413	0.469	0.716	0.687	0.096
695	39.8	0.272	0.102	0.096	0.093	0.099	0.105	0.1	0.096	0.095	0.096	0.094	0.095	0.126	0.467	0.371	0.51	0.481	0.486	0.535	0.417	0.686	0.636	0.562	0.093	0.097	0.474	0.381	0.517	0.468	0.468	0.511	0.672	0.631	0.657	0.711	0.098	0.097	0.522	0.389	0.508	0.47	0.471	0.505	0.413	0.469	0.71	0.677	0.096
700	39.8	0.287	0.102	0.095	0.093	0.099	0.105	0.101	0.095	0.094	0.096	0.094	0.095	0.128	0.468	0.371	0.512	0.482	0.487	0.536	0.416	0.7	0.642	0.576	0.093	0.097	0.475	0.381	0.519	0.468	0.467	0.513	0.683	0.638	0.667	0.727	0.097	0.097	0.525	0.39	0.511	0.471	0.473	0.51	0.413	0.47	0.714	0.687	0.096
705	39.8	0.3	0.102	0.095	0.093	0.099	0.105	0.1	0.095	0.094	0.096	0.094	0.095	0.123	0.465	0.368	0.507	0.477	0.485	0.53	0.413	0.684	0.623	0.56	0.093	0.097	0.472	0.379	0.512	0.467	0.466	0.509	0.675	0.621	0.666	0.705	0.097	0.097	0.513	0.387	0.503	0.469	0.471	0.502	0.411	0.468	0.701	0.673	0.096
710	39.8	0.314	0.102	0.095	0.093	0.099	0.105	0.101	0.095	0.094	0.096	0.094	0.095	0.123	0.466	0.37	0.506	0.48	0.488	0.53	0.413	0.697	0.633	0.559	0.093	0.097	0.474	0.379	0.513	0.467	0.467	0.51	0.678	0.621	0.685	0.722	0.097	0.097	0.516	0.386	0.51	0.469	0.473	0.503	0.411	0.468	0.715	0.685	0.096
715	39.8	0.328	0.102	0.096	0.093	0.099	0.105	0.1	0.095	0.095	0.096	0.094	0.095	0.129	0.464	0.368	0.501	0.476	0.483	0.526	0.411	0.679	0.613	0.55	0.093	0.097	0.469	0.378	0.501	0.466	0.465	0.507	0.666	0.593	0.673	0.694	0.098	0.097	0.51	0.384	0.499	0.469	0.471	0.499	0.41	0.468	0.694	0.654	0.096
720	39.8	0.341	0.102	0.095	0.093	0.099	0.105	0.101	0.095	0.094	0.096	0.094	0.095	0.127	0.463	0.367	0.496	0.475	0.481	0.518	0.41	0.679	0.605	0.56	0.093	0.097	0.469	0.376	0.494	0.465	0.464	0.507	0.66	0.589	0.673	0.705	0.098	0.097	0.509	0.385	0.502	0.467	0.469	0.496	0.409	0.468	0.696	0.66	0.096
725	39.8	0.357	0.102	0.095	0.093	0.099	0.105	0.1	0.095	0.094	0.096	0.094	0.095	0.124	0.463	0.366	0.493	0.475	0.479	0.521	0.41	0.68	0.602	0.561	0.093	0.097	0.47	0.376	0.494	0.465	0.465	0.507	0.669	0.59	0.676	0.673	0.098	0.097	0.51	0.383	0.505	0.468	0.471	0.497	0.409	0.468	0.7	0.661	0.096
730	39.8	0.369	0.102	0.096	0.093	0.099	0.105	0.1	0.096	0.095	0.096	0.094	0.095	0.129	0.463	0.365	0.492	0.476	0.478	0.519	0.41	0.669	0.593	0.554	0.093	0.097	0.469	0.373	0.489	0.465	0.464	0.508	0.67	0.574	0.67	0.623	0.098	0.097	0.508	0.381	0.498	0.468	0.471	0.5	0.409	0.467	0.69	0.652	0.096
735	39.8	0.377	0.102	0.096	0.093	0.099	0.105	0.1	0.095	0.094	0.096	0.094	0.095	0.127	0.463	0.365	0.492	0.475	0.48	0.518	0.41	0.668	0.59	0.555	0.093	0.097	0.469	0.372	0.487	0.465	0.464	0.506	0.675	0.563	0.669	0.614	0.098	0.097	0.508	0.382	0.496	0.468	0.472	0.5	0.409	0.468	0.691	0.664	0.096
740	39.8	0.386	0.102	0.095	0.093	0.099	0.105	0.1	0.095	0.094	0.096	0.094	0.095	0.128	0.462	0.363	0.489	0.473	0.477	0.512	0.41	0.655	0.582	0.55	0.093	0.097	0.468	0.37	0.485	0.463	0.464	0.504	0.663	0.557	0.647	0.606	0.098	0.097	0.503	0.379	0.494	0.469	0.47	0.505	0.408	0.467	0.679	0.656	0.096
745	39.8	0.393	0.102	0.095	0.093	0.098	0.105	0.1	0.095	0.094	0.096	0.094	0.095	0.125	0.464	0.364	0.49	0.477	0.48	0.514	0.412	0.686	0.602	0.561	0.093	0.097	0.472	0.371	0.494	0.465	0.463	0.505	0.685	0.572	0.677	0.629	0.098	0.097	0.514	0.38	0.508	0.481	0.471	0.513	0.409	0.467	0.708	0.688	0.096
750	39.8	0.393	0.102	0.096	0.093	0.098	0.105	0.101	0.096	0.095	0.096	0.095	0.095	0.123	0.464	0.363	0.491	0.473	0.479	0.515	0.411	0.678	0.602	0.551	0.093	0.097	0.471	0.37	0.488	0.465	0.463	0.502	0.673	0.563	0.665	0.614	0.098	0.097	0.512	0.379	0.5	0.471	0.469	0.502	0.408	0.468	0.689	0.656	0.096
755	39.8	0.394	0.102	0.095	0.093	0.098	0.105	0.1	0.095	0.095	0.096	0.094	0.095	0.128	0.459	0.361	0.486	0.472	0.476	0.511	0.41	0.662	0.59	0.542	0.093	0.097	0.467	0.368	0.482	0.465	0.462	0.5	0.66	0.562	0.656	0.596	0.098	0.097	0.505	0.377	0.493	0.468	0.468	0.495	0.407	0.468	0.673	0.637	0.096
760	39.8	0.396	0.102	0.096	0.093	0.098	0.105	0.101	0.095	0.095	0.096	0.094	0.095	0.129	0.459	0.361	0.484	0.472	0.476	0.511	0.409	0.667	0.592	0.543	0.093	0.097	0.467	0.367	0.485	0.463	0.462	0.5	0.669	0.572	0.665	0.612	0.097	0.097	0.505	0.375	0.497	0.467	0.469	0.516	0.406	0.467	0.683	0.658	0.096
765	39.8	0.397	0.102	0.095	0.093	0.099	0.105	0.1	0.095	0.095	0.096	0.094	0.095	0.129	0.459	0.361	0.484	0.474	0.477	0.512	0.409	0.669	0.59	0.543	0.093	0.097	0.467	0.367	0.486	0.464	0.462	0.499	0.666	0.569	0.667	0.61	0.098	0.097	0.507	0.374	0.495	0.467	0.469	0.506	0.405	0.467	0.687	0.669	0.096
770	39.7	0.401	0.102	0.096	0.093	0.099	0.105	0.101	0.095	0.094	0.096	0.094	0.095	0.124	0.459	0.36	0.485	0.476	0.476	0.512	0.409	0.682	0.599	0.55	0.093	0.097	0.469	0.368	0.488	0.464	0.462	0.501	0.676	0.578	0.688	0.612	0.097	0.097	0.507	0.375	0.499	0.467	0.47	0.5	0.406	0.468	0.697	0.69	0.096
775	39.7	0.406	0.102	0.096	0.093	0.099	0.105	0.101	0.095	0.095	0.096	0.094	0.095	0.13	0.46	0.36	0.486	0.476	0.478	0.513	0.41	0.684	0.602	0.551	0.093	0.097	0.469	0.367	0.488	0.464	0.462	0.502	0.677	0.576	0.686	0.599	0.097	0.097	0.508	0.373	0.5	0.467	0.469	0.497	0.405	0.468	0.698	0.677	0.096
780	39.7	0.408	0.102	0.095	0.093	0.098	0.105	0.1	0.095	0.094	0.096	0.094	0.095	0.125	0.459	0.359	0.485	0.473	0.479	0.514	0.407	0.674	0.594	0.549	0.093	0.097	0.467	0.366	0.485	0.464	0.463	0.501	0.674	0.55	0.674	0.593	0.098	0.097	0.51	0.372	0.494	0.467	0.468	0.498	0.405	0.468	0.682	0.653	0.096
785	39.7	0.413	0.102	0.095	0.093	0.098	0.105	0.101	0.095	0.094	0.096	0.094	0.095	0.13	0.459	0.358	0.485	0.474	0.478	0.511	0.405	0.674	0.594	0.547	0.093	0.097	0.467	0.366	0.487	0.464	0.462	0.502	0.674	0.536	0.677	0.592	0.097	0.097	0.512	0.372	0.489	0.468	0.469	0.498	0.405	0.467	0.689	0.657	0.096
790	39.7	0.418	0.102	0.096	0.093	0.099	0.105	0.101	0.096	0.095	0.096	0.094	0.095	0.126	0.459	0.358	0.485	0.477	0.479	0.51	0.406	0.677	0.599	0.551	0.093	0.097	0.468	0.365	0.488	0.464	0.462	0.501	0.684	0.529	0.68	0.588	0.098	0.097	0.515	0.372	0.488	0.467	0.469	0.497	0.404	0.467	0.695	0.651	0.096
795	39.7	0.422	0.102	0.095	0.093	0.098	0.105	0.101	0.095	0.095	0.096	0.094	0.095	0.13	0.458	0.357	0.48	0.476	0.479	0.511	0.405	0.665	0.586	0.545	0.093	0.097	0.465	0.364	0.486	0.464	0.462	0.5	0.673	0.521	0.666	0.57	0.098	0.097	0.508	0.371	0.486	0.466	0.468	0.494	0.404	0.468	0.68	0.655	0.096
800	39.7	0.426	0.102	0.095	0.093	0.098	0.105	0.101	0.095	0.095	0.096	0.094	0.095	0.13	0.458	0.356	0.477	0.476	0.476	0.507	0.404	0.672	0.582	0.545	0.093	0.097	0.466	0.363	0.485	0.463	0.462	0.5	0.68	0.512	0.674	0.575	0.098	0.097	0.508	0.37	0.485	0.466	0.468	0.495	0.403	0.467	0.687	0.679	0.095
805	39.7	0.43	0.102	0.095	0.093	0.098	0.105	0.101	0.096	0.095	0.096	0.094	0.095	0.126	0.459	0.355	0.474	0.478	0.476	0.508	0.404	0.683	0.574	0.547	0.093	0.097	0.466	0.362	0.481	0.464	0.462	0.498	0.678	0.522	0.652	0.575	0.098	0.097	0.506	0.37	0.483	0.466	0.469	0.497	0.402	0.468	0.691	0.681	0.096
810	39.7	0.436	0.102	0.096	0.093	0.098	0.105	0.101	0.095	0.095	0.096	0.094	0.095	0.126	0.459	0.356	0.474	0.476	0.476	0.512	0.404	0.687	0.571	0.553	0.093	0.097	0.466	0.362	0.484	0.464	0.462	0.498	0.683	0.536	0.628	0.581	0.098	0.097	0.502	0.369	0.482	0.465	0.469	0.496	0.402	0.468	0.696	0.685	0.095
815	39.7	0.437	0.102	0.095	0.093	0.097	0.105	0.1	0.095	0.095	0.096	0.094	0.095	0.127	0.457	0.355	0.472	0.474	0.476	0.509	0.403	0.673	0.561	0.541	0.093	0.097	0.465	0.361	0.481	0.464	0.461	0.497	0.673	0.53	0.608	0.57	0.098	0.097	0.498	0.368	0.48	0.465	0.468	0.49	0.401	0.468	0.688	0.677	0.095
820	39.7	0.441	0.102	0.095	0.093	0.097	0.105	0.1	0.095	0.094	0.096	0.094	0.095	0.13	0.458	0.354	0.469	0.475	0.474	0.512	0.403	0.652	0.568	0.553	0.093	0.097	0.466	0.361	0.482	0.463	0.461	0.497	0.682	0.532	0.594	0.574	0.098	0.097	0.499	0.367	0.482	0.464	0.469	0.489	0.401	0.468	0.663	0.655	0.095
825	39.7	0.446	0.102	0.096	0.093	0.098	0.105	0.101	0.096	0.095	0.096	0.094	0.095	0.13	0.457	0.354	0.47	0.477	0.475	0.51	0.402	0.677	0.57	0.55	0.093	0.097	0.466	0.36	0.482	0.463	0.461	0.496	0.68	0.53	0.585	0.576	0.098	0.097	0.496	0.367	0.48	0.463	0.468	0.487	0.401	0.468	0.645	0.65	0.095
830	39.7	0.448	0.102	0.095	0.093	0.098	0.106	0.1	0.095	0.094	0.096	0.094	0.095	0.131	0.458	0.353	0.473	0.477	0.473	0.505	0.401	0.638	0.577	0.557	0.093	0.097	0.467	0.36	0.487	0.463	0.46	0.499	0.697	0.548	0.597	0.585	0.097	0.097	0.499	0.368	0.488	0.464	0.471	0.492	0.401	0.468	0.655	0.644	0.095
835	39.7	0.451	0.102	0.095	0.093	0.097	0.106	0.1	0.095	0.094	0.096	0.094	0.095	0.125	0.458	0.354	0.475	0.478	0.476	0.505	0.402	0.623	0.581	0.553	0.093	0.097	0.467	0.361	0.491	0.463	0.461	0.5	0.702	0.551	0.595	0.585	0.097	0.097	0.502	0.369	0.491	0.465	0.472	0.493	0.401	0.468	0.658	0.617	0.095
840	39.7	0.454	0.102	0.096	0.093	0.097	0.105	0.101	0.095	0.094	0.096	0.094	0.095	0.131	0.46	0.353	0.476	0.478	0.475	0.505	0.401	0.624	0.592	0.556	0.093	0.097	0.468	0.36	0.495	0.464	0.461	0.5	0.707	0.559	0.595	0.588	0.097	0.097	0.51	0.369	0.491	0.466	0.472	0.495	0.4	0.469	0.657	0.614	0.095
845	39.7	0.459	0.102	0.095	0.093	0.097	0.105	0.101	0.095	0.095	0.096	0.094	0.095	0.131	0.457	0.352	0.473	0.475	0.474	0.501	0.399	0.606	0.585	0.554	0.093	0.097	0.465	0.359	0.489	0.464	0.461	0.498	0.682	0.561	0.575	0.567	0.098	0.097	0.504	0.367	0.482	0.464	0.471	0.489	0.399	0.468	0.631	0.595	0.095
850	39.7	0.46	0.102	0.096	0.093	0.097	0.105	0.101	0.096	0.095	0.096	0.094	0.095	0.126	0.458	0.353	0.475	0.477	0.477	0.506	0.4	0.614	0.59	0.56	0.093	0.097	0.466	0.359	0.491	0.465	0.461	0.498	0.692	0.544	0.574	0.576	0.098	0.097	0.502	0.367	0.485	0.465	0.471	0.493	0.398	0.468	0.644	0.598	0.095
855	39.7	0.464	0.102	0.095	0.093	0.097	0.105	0.101	0.096	0.095	0.096	0.094	0.095	0.127	0.457	0.352	0.475	0.477	0.475	0.509	0.399	0.607	0.581	0.557	0.093	0.097	0.466	0.358	0.495	0.464	0.46	0.497	0.686	0.527	0.57	0.571	0.098	0.097	0.5	0.365	0.488	0.465	0.471	0.491	0.398	0.469	0.641	0.582	0.095
860	39.7	0.466	0.102	0.095	0.093	0.098	0.106	0.101	0.096	0.094	0.096	0.094	0.095	0.127	0.458	0.352	0.48	0.476	0.476	0.508	0.399	0.626	0.588	0.562	0.093	0.097	0.468	0.357	0.503	0.465	0.459	0.499	0.701	0.545	0.577	0.584	0.097	0.097	0.508	0.366	0.49	0.466	0.475	0.494	0.398	0.469	0.67	0.597	0.095
865	39.7	0.468	0.102	0.096	0.093	0.097	0.105	0.101	0.096	0.094	0.096	0.094	0.095	0.127	0.458	0.351	0.479	0.478	0.473	0.507	0.398	0.623	0.584	0.561	0.093	0.097	0.467	0.357	0.503	0.465	0.46	0.5	0.699	0.545	0.583	0.579	0.097	0.097	0.512	0.368	0.487	0.465	0.474	0.494	0.398	0.469	0.668	0.581	0.095
870	39.7	0.471	0.102	0.096	0.093	0.097	0.106	0.101	0.095	0.095	0.096	0.094	0.095	0.131	0.459	0.351	0.477	0.477	0.475	0.508	0.397	0.624	0.577	0.561	0.093	0.097	0.467	0.357	0.502	0.465	0.46	0.5	0.702	0.544	0.58	0.578	0.097	0.097	0.506	0.367	0.487	0.464	0.474	0.496	0.398	0.469	0.666	0.585	0.095
875	39.7	0.473	0.102	0.096	0.093	0.098	0.105	0.1	0.095	0.094	0.096	0.094	0.095	0.132	0.46	0.351	0.481	0.479	0.477	0.511	0.398	0.635	0.595	0.565	0.093	0.097	0.469	0.357	0.506	0.466	0.459	0.501	0.709	0.551	0.587	0.589	0.097	0.097	0.509	0.368	0.487	0.466	0.476	0.498	0.398	0.469	0.684	0.604	0.095
880	39.7	0.475	0.102	0.096	0.093	0.098	0.105	0.101	0.095	0.094	0.096	0.094	0.095	0.126	0.459	0.35	0.483	0.478	0.476	0.511	0.397	0.625	0.593	0.563	0.093	0.097	0.469	0.357	0.505	0.466	0.46	0.5	0.709	0.551	0.581	0.582	0.097	0.097	0.505	0.366	0.49	0.466	0.476	0.501	0.397	0.47	0.679	0.59	0.095
885	39.7	0.478	0.102	0.096	0.093	0.098	0.106	0.101	0.095	0.094	0.096	0.094	0.095	0.125	0.459	0.351	0.479	0.475	0.478	0.51	0.397	0.616	0.585	0.56	0.093	0.097	0.467	0.356	0.498	0.466	0.459	0.499	0.698	0.543	0.565	0.573	0.098	0.097	0.501	0.366	0.482	0.464	0.475	0.498	0.396	0.469	0.658	0.574	0.095
890	39.7	0.48	0.102	0.096	0.093	0.097	0.105	0.101	0.095	0.094	0.096	0.094	0.095	0.127	0.46	0.35	0.479	0.476	0.48	0.512	0.398	0.623	0.602	0.563	0.093	0.097	0.468	0.355	0.496	0.467	0.459	0.502	0.678	0.544	0.567	0.578	0.098	0.097	0.504	0.366	0.485	0.466	0.477	0.501	0.396	0.47	0.667	0.576	0.095
895	39.7	0.482	0.101	0.096	0.093	0.098	0.105	0.101	0.095	0.095	0.096	0.094	0.095	0.127	0.46	0.349	0.477	0.476	0.478	0.511	0.397	0.623	0.597	0.561	0.093	0.097	0.469	0.355	0.494	0.467	0.46	0.506	0.665	0.544	0.553	0.576	0.097	0.097	0.503	0.366	0.481	0.465	0.477	0.497	0.396	0.47	0.658	0.572	0.095
900	39.7	0.485	0.102	0.096	0.093	0.099	0.105	0.101	0.095	0.094	0.096	0.094	0.095	0.126	0.46	0.35	0.479	0.477	0.479	0.514	0.399	0.627	0.595	0.557	0.093	0.097	0.47	0.355	0.494	0.467	0.46	0.506	0.665	0.545	0.545	0.58	0.097	0.097	0.504	0.365	0.481	0.464	0.478	0.495	0.396	0.471	0.653	0.576	0.095
905	39.7	0.486	0.102	0.096	0.093	0.099	0.105	0.101	0.095	0.094	0.096	0.094	0.095	0.132	0.46	0.348	0.481	0.474	0.479	0.513	0.399	0.619	0.595	0.556	0.093	0.097	0.471	0.355	0.496	0.467	0.46	0.506	0.666	0.546	0.545	0.586	0.097	0.097	0.503	0.366	0.481	0.465	0.478	0.495	0.396	0.47	0.659	0.574	0.095
910	39.7	0.487	0.102	0.095	0.093	0.099	0.105	0.101	0.095	0.094	0.096	0.094	0.095	0.131	0.461	0.349	0.483	0.475	0.478	0.512	0.398	0.627	0.598	0.56	0.093	0.097	0.472	0.354	0.496	0.467	0.459	0.508	0.665	0.548	0.555	0.591	0.097	0.097	0.504	0.365	0.486	0.466	0.479	0.494	0.396	0.471	0.673	0.578	0.095
915	39.7	0.491	0.102	0.096	0.093	0.098	0.105	0.101	0.096	0.095	0.096	0.094	0.095	0.132	0.461	0.348	0.477	0.473	0.48	0.51	0.397	0.597	0.583	0.55	0.093	0.097	0.468	0.354	0.487	0.466	0.46	0.502	0.637	0.534	0.54	0.582	0.097	0.097	0.501	0.364	0.48	0.463	0.476	0.489	0.395	0.47	0.642	0.557	0.095
920	39.7	0.492	0.102	0.096	0.093	0.097	0.105	0.101	0.095	0.095	0.096	0.094	0.095	0.132	0.46	0.347	0.475	0.472	0.482	0.506	0.396	0.591	0.588	0.551	0.093	0.097	0.467	0.353	0.484	0.467	0.46	0.499	0.632	0.527	0.531	0.58	0.098	0.097	0.5	0.369	0.478	0.463	0.478	0.488	0.395	0.47	0.634	0.554	0.095
925	39.7	0.493	0.102	0.095	0.093	0.098	0.105	0.1	0.095	0.095	0.096	0.094	0.095	0.132	0.459	0.347	0.476	0.472	0.483	0.505	0.396	0.599	0.606	0.557	0.093	0.097	0.469	0.353	0.485	0.467	0.459	0.496	0.638	0.529	0.527	0.581	0.098	0.097	0.497	0.369	0.478	0.464	0.478	0.489	0.394	0.471	0.621	0.552	0.095
930	39.7	0.496	0.102	0.096	0.093	0.098	0.105	0.101	0.095	0.095	0.096	0.094	0.095	0.132	0.461	0.347	0.479	0.473	0.485	0.503	0.396	0.588	0.61	0.561	0.093	0.097	0.47	0.353	0.488	0.467	0.46	0.497	0.651	0.531	0.527	0.586	0.098	0.097	0.501	0.369	0.481	0.465	0.48	0.49	0.395	0.472	0.62	0.556	0.095
935	39.7	0.497	0.102	0.095	0.093	0.098	0.105	0.1	0.095	0.094	0.096	0.094	0.095	0.127	0.462	0.347	0.477	0.473	0.48	0.504	0.397	0.575	0.58	0.557	0.093	0.097	0.469	0.353	0.487	0.468	0.459	0.496	0.641	0.521	0.519	0.573	0.097	0.097	0.499	0.368	0.477	0.464	0.479	0.488	0.396	0.472	0.582	0.552	0.095
940	39.7	0.499	0.102	0.096	0.093	0.098	0.105	0.101	0.096	0.095	0.096	0.094	0.095	0.132	0.476	0.347	0.48	0.474	0.483	0.504	0.396	0.575	0.563	0.558	0.093	0.097	0.47	0.352	0.488	0.469	0.46	0.498	0.651	0.525	0.526	0.589	0.097	0.097	0.504	0.368	0.48	0.464	0.481	0.493	0.395	0.474	0.59	0.556	0.095
945	39.7	0.502	0.102	0.096	0.093	0.097	0.105	0.101	0.095	0.094	0.096	0.094	0.095	0.132	0.466	0.347	0.48	0.474	0.484	0.506	0.397	0.561	0.544	0.556	0.093	0.097	0.47	0.353	0.485	0.469	0.46	0.496	0.645	0.52	0.518	0.581	0.097	0.097	0.5	0.368	0.478	0.464	0.48	0.49	0.395	0.473	0.569	0.548	0.095
950	39.7	0.502	0.102	0.096	0.093	0.098	0.105	0.101	0.096	0.094	0.096	0.094	0.095	0.133	0.465	0.346	0.479	0.474	0.481	0.503	0.396	0.57	0.528	0.562	0.093	0.097	0.471	0.352	0.483	0.468	0.459	0.496	0.64	0.521	0.518	0.581	0.097	0.097	0.495	0.366	0.48	0.465	0.48	0.491	0.396	0.473	0.584	0.548	0.095
955	39.7	0.503	0.102	0.096	0.093	0.097	0.105	0.1	0.095	0.094	0.096	0.094	0.095	0.132	0.464	0.346	0.476	0.473	0.482	0.5	0.396	0.554	0.52	0.556	0.093	0.097	0.47	0.351	0.478	0.468	0.459	0.497	0.631	0.519	0.512	0.565	0.097	0.097	0.495	0.366	0.478	0.464	0.48	0.49	0.397	0.473	0.566	0.548	0.095
960	39.7	0.505	0.102	0.095	0.093	0.097	0.105	0.101	0.096	0.095	0.096	0.094	0.095	0.127	0.464	0.346	0.476	0.475	0.481	0.5	0.396	0.564	0.516	0.56	0.093	0.097	0.468	0.351	0.479	0.469	0.459	0.497	0.632	0.523	0.508	0.563	0.097	0.097	0.499	0.365	0.479	0.464	0.48	0.49	0.396	0.473	0.569	0.546	0.095
965	39.7	0.505	0.102	0.095	0.093	0.097	0.105	0.101	0.096	0.095	0.096	0.094	0.095	0.127	0.464	0.346	0.477	0.475	0.481	0.5	0.397	0.559	0.519	0.567	0.093	0.097	0.469	0.351	0.483	0.471	0.46	0.498	0.645	0.535	0.512	0.57	0.097	0.097	0.503	0.366	0.481	0.466	0.481	0.492	0.396	0.474	0.579	0.555	0.095
970	39.8	0.507	0.102	0.096	0.093	0.097	0.105	0.101	0.095	0.095	0.096	0.094	0.095	0.127	0.464	0.346	0.478	0.475	0.482	0.502	0.397	0.552	0.524	0.569	0.093	0.097	0.469	0.352	0.484	0.47	0.459	0.499	0.646	0.538	0.519	0.575	0.097	0.097	0.503	0.366	0.481	0.465	0.482	0.493	0.396	0.474	0.584	0.556	0.095
975	39.8	0.506	0.102	0.096	0.093	0.097	0.105	0.101	0.095	0.095	0.096	0.094	0.095	0.128	0.466	0.345	0.478	0.476	0.482	0.504	0.397	0.558	0.528	0.569	0.093	0.097	0.471	0.351	0.487	0.471	0.46	0.498	0.642	0.54	0.527	0.575	0.098	0.096	0.509	0.365	0.482	0.467	0.484	0.494	0.396	0.475	0.593	0.559	0.095
980	39.8	0.508	0.102	0.096	0.093	0.097	0.106	0.101	0.096	0.094	0.096	0.094	0.095	0.128	0.466	0.346	0.478	0.475	0.48	0.504	0.396	0.564	0.526	0.564	0.093	0.097	0.471	0.352	0.487	0.47	0.459	0.498	0.648	0.536	0.526	0.579	0.098	0.096	0.504	0.367	0.482	0.466	0.483	0.494	0.396	0.476	0.589	0.557	0.095
985	39.8	0.509	0.102	0.095	0.093	0.097	0.105	0.101	0.095	0.095	0.096	0.094	0.095	0.127	0.465	0.345	0.475	0.474	0.483	0.503	0.396	0.551	0.519	0.558	0.093	0.097	0.47	0.351	0.483	0.471	0.459	0.498	0.635	0.524	0.512	0.569	0.098	0.097	0.499	0.364	0.479	0.465	0.482	0.489	0.396	0.476	0.558	0.535	0.095
990	39.8	0.509	0.102	0.096	0.093	0.097	0.106	0.101	0.095	0.094	0.096	0.094	0.095	0.133	0.465	0.345	0.474	0.475	0.481	0.502	0.395	0.554	0.512	0.557	0.093	0.097	0.47	0.352	0.484	0.472	0.46	0.498	0.641	0.523	0.506	0.566	0.098	0.096	0.492	0.364	0.477	0.466	0.482	0.489	0.395	0.476	0.55	0.532	0.095
995	39.8	0.508	0.102	0.096	0.093	0.097	0.105	0.101	0.095	0.094	0.096	0.094	0.095	0.129	0.466	0.346	0.476	0.474	0.479	0.503	0.395	0.577	0.515	0.558	0.093	0.097	0.47	0.351	0.486	0.471	0.459	0.5	0.641	0.536	0.511	0.57	0.097	0.097	0.491	0.364	0.479	0.467	0.485	0.491	0.394	0.476	0.567	0.539	0.095
1000	39.7	0.51	0.102	0.096	0.093	0.097	0.106	0.101	0.095	0.095	0.096	0.094	0.095	0.128	0.467	0.346	0.476	0.475	0.478	0.503	0.395	0.565	0.514	0.555	0.093	0.097	0.47	0.351	0.483	0.472	0.46	0.499	0.627	0.525	0.504	0.564	0.097	0.096	0.491	0.365	0.478	0.465	0.487	0.489	0.395	0.477	0.554	0.53	0.095
1005	39.7	0.511	0.102	0.096	0.093	0.097	0.106	0.101	0.095	0.095	0.096	0.094	0.095	0.128	0.467	0.345	0.478	0.477	0.48	0.504	0.396	0.567	0.513	0.556	0.093	0.097	0.471	0.351	0.484	0.473	0.46	0.501	0.637	0.525	0.5	0.571	0.097	0.096	0.491	0.365	0.478	0.466	0.487	0.49	0.395	0.478	0.555	0.534	0.095
1010	39.7	0.511	0.102	0.095	0.093	0.097	0.105	0.101	0.095	0.095	0.096	0.094	0.095	0.133	0.467	0.346	0.478	0.477	0.479	0.501	0.395	0.561	0.507	0.557	0.093	0.097	0.47	0.352	0.482	0.473	0.46	0.5	0.624	0.523	0.495	0.565	0.097	0.096	0.491	0.364	0.478	0.466	0.487	0.489	0.395	0.478	0.543	0.526	0.095
1015	39.7	0.512	0.102	0.096	0.093	0.097	0.106	0.101	0.096	0.095	0.096	0.094	0.095	0.134	0.468	0.346	0.479	0.477	0.48	0.501	0.395	0.547	0.503	0.558	0.093	0.097	0.471	0.352	0.483	0.474	0.461	0.501	0.623	0.525	0.493	0.562	0.097	0.096	0.49	0.364	0.478	0.467	0.487	0.489	0.395	0.479	0.536	0.525	0.095
1020	39.7	0.512	0.102	0.095	0.093	0.097	0.105	0.101	0.095	0.095	0.096	0.094	0.095	0.134	0.469	0.346	0.483	0.477	0.481	0.502	0.395	0.552	0.512	0.563	0.093	0.097	0.473	0.351	0.486	0.474	0.461	0.502	0.644	0.538	0.5	0.576	0.097	0.096	0.492	0.366	0.481	0.469	0.489	0.492	0.394	0.48	0.557	0.535	0.095
1025	39.7	0.513	0.102	0.096	0.093	0.097	0.105	0.101	0.095	0.094	0.096	0.094	0.095	0.134	0.47	0.346	0.482	0.477	0.48	0.502	0.396	0.544	0.514	0.56	0.093	0.097	0.472	0.351	0.487	0.474	0.461	0.502	0.635	0.53	0.494	0.558	0.097	0.096	0.494	0.365	0.482	0.469	0.489	0.491	0.395	0.481	0.545	0.53	0.095
1030	39.7	0.514	0.102	0.096	0.093	0.097	0.105	0.101	0.095	0.094	0.096	0.094	0.095	0.129	0.471	0.347	0.484	0.477	0.481	0.501	0.397	0.545	0.513	0.559	0.093	0.097	0.473	0.352	0.488	0.474	0.461	0.502	0.629	0.538	0.496	0.554	0.097	0.096	0.494	0.366	0.481	0.469	0.489	0.491	0.395	0.482	0.55	0.53	0.095
1035	39.7	0.515	0.102	0.096	0.093	0.097	0.105	0.101	0.096	0.095	0.096	0.094	0.095	0.135	0.471	0.347	0.485	0.48	0.482	0.502	0.397	0.548	0.515	0.557	0.093	0.097	0.473	0.353	0.488	0.475	0.461	0.502	0.631	0.536	0.497	0.554	0.097	0.096	0.497	0.366	0.482	0.469	0.489	0.493	0.395	0.482	0.557	0.531	0.095
1040	39.7	0.516	0.102	0.095	0.093	0.096	0.105	0.101	0.095	0.095	0.096	0.094	0.095	0.135	0.471	0.346	0.487	0.479	0.482	0.501	0.397	0.549	0.513	0.559	0.093	0.097	0.474	0.353	0.487	0.475	0.461	0.502	0.628	0.535	0.494	0.55	0.097	0.096	0.496	0.367	0.481	0.469	0.489	0.492	0.395	0.482	0.556	0.529	0.095
1045	39.7	0.516	0.102	0.096	0.093	0.097	0.105	0.101	0.095	0.094	0.096	0.094	0.095	0.134	0.471	0.346	0.486	0.479	0.481	0.5	0.396	0.54	0.506	0.556	0.093	0.097	0.474	0.352	0.486	0.476	0.461	0.502	0.609	0.535	0.491	0.549	0.097	0.096	0.496	0.367	0.481	0.469	0.49	0.491	0.395	0.482	0.544	0.527	0.095
1050	39.7	0.516	0.102	0.096	0.093	0.097	0.105	0.101	0.095	0.094	0.096	0.094	0.095	0.13	0.471	0.351	0.484	0.48	0.481	0.5	0.397	0.536	0.506	0.556	0.093	0.097	0.475	0.352	0.487	0.477	0.461	0.502	0.608	0.54	0.487	0.549	0.097	0.096	0.495	0.368	0.479	0.468	0.49	0.492	0.394	0.483	0.537	0.525	0.095
1055	39.7	0.516	0.102	0.095	0.093	0.097	0.105	0.101	0.095	0.095	0.096	0.094	0.095	0.129	0.473	0.352	0.486	0.479	0.482	0.499	0.398	0.532	0.505	0.555	0.093	0.097	0.475	0.353	0.487	0.477	0.461	0.501	0.603	0.533	0.484	0.549	0.097	0.096	0.494	0.369	0.48	0.469	0.49	0.492	0.394	0.483	0.536	0.526	0.095
1060	39.7	0.517	0.102	0.096	0.093	0.097	0.105	0.101	0.095	0.095	0.096	0.094	0.095	0.13	0.474	0.352	0.486	0.48	0.484	0.501	0.398	0.531	0.508	0.556	0.093	0.097	0.475	0.353	0.489	0.477	0.461	0.502	0.599	0.53	0.483	0.55	0.097	0.096	0.494	0.368	0.48	0.47	0.49	0.491	0.395	0.483	0.534	0.527	0.095
1065	39.7	0.518	0.102	0.096	0.093	0.097	0.105	0.101	0.095	0.094	0.096	0.094	0.095	0.129	0.475	0.352	0.486	0.48	0.484	0.501	0.398	0.526	0.509	0.555	0.093	0.097	0.477	0.354	0.491	0.479	0.462	0.502	0.6	0.533	0.482	0.553	0.098	0.096	0.495	0.37	0.479	0.47	0.491	0.492	0.395	0.484	0.526	0.531	0.095
1070	39.7	0.519	0.102	0.096	0.093	0.096	0.105	0.101	0.095	0.095	0.096	0.094	0.095	0.134	0.474	0.351	0.485	0.48	0.483	0.5	0.399	0.526	0.508	0.553	0.093	0.097	0.477	0.353	0.492	0.48	0.462	0.504	0.594	0.53	0.482	0.554	0.097	0.096	0.493	0.371	0.481	0.47	0.492	0.493	0.395	0.485	0.525	0.53	0.095
1075	39.7	0.518	0.102	0.095	0.093	0.097	0.105	0.101	0.095	0.095	0.096	0.094	0.095	0.134	0.476	0.35	0.487	0.481	0.484	0.501	0.399	0.53	0.51	0.552	0.093	0.097	0.477	0.354	0.495	0.48	0.462	0.504	0.6	0.529	0.481	0.556	0.097	0.096	0.494	0.372	0.481	0.471	0.494	0.493	0.396	0.487	0.532	0.53	0.095
1080	39.7	0.52	0.102	0.096	0.093	0.097	0.105	0.101	0.095	0.094	0.096	0.094	0.095	0.135	0.476	0.351	0.487	0.481	0.486	0.502	0.398	0.527	0.512	0.547	0.093	0.096	0.478	0.354	0.499	0.48	0.462	0.503	0.596	0.531	0.478	0.555	0.097	0.096	0.494	0.373	0.481	0.472	0.494	0.493	0.395	0.486	0.534	0.529	0.095
1085	39.7	0.52	0.102	0.096	0.093	0.097	0.105	0.101	0.095	0.095	0.096	0.094	0.096	0.129	0.477	0.351	0.487	0.482	0.486	0.503	0.398	0.534	0.514	0.552	0.093	0.097	0.478	0.355	0.5	0.482	0.462	0.504	0.6	0.533	0.477	0.556	0.097	0.096	0.496	0.375	0.483	0.473	0.495	0.495	0.396	0.487	0.534	0.531	0.095
1090	39.7	0.519	0.102	0.096	0.093	0.097	0.105	0.101	0.095	0.095	0.096	0.094	0.095	0.129	0.478	0.351	0.487	0.482	0.487	0.504	0.398	0.528	0.516	0.551	0.093	0.096	0.478	0.356	0.498	0.482	0.463	0.504	0.593	0.526	0.474	0.557	0.097	0.096	0.496	0.375	0.482	0.472	0.494	0.493	0.396	0.491	0.532	0.526	0.095
1095	39.7	0.52	0.102	0.096	0.093	0.096	0.105	0.101	0.095	0.094	0.096	0.094	0.095	0.13	0.479	0.351	0.487	0.481	0.486	0.502	0.397	0.528	0.512	0.553	0.093	0.097	0.478	0.357	0.499	0.483	0.463	0.505	0.592	0.53	0.475	0.56	0.097	0.096	0.496	0.376	0.483	0.473	0.495	0.494	0.396	0.488	0.54	0.527	0.095
1100	39.7	0.522	0.102	0.095	0.093	0.097	0.105	0.101	0.096	0.095	0.096	0.094	0.095	0.129	0.479	0.351	0.488	0.483	0.487	0.503	0.398	0.519	0.507	0.555	0.093	0.097	0.48	0.358	0.499	0.483	0.466	0.507	0.592	0.533	0.473	0.561	0.097	0.096	0.497	0.376	0.483	0.473	0.496	0.495	0.396	0.489	0.534	0.528	0.095
1105	39.7	0.522	0.102	0.096	0.093	0.097	0.105	0.101	0.095	0.095	0.096	0.094	0.095	0.13	0.478	0.351	0.489	0.483	0.489	0.503	0.398	0.516	0.515	0.563	0.093	0.096	0.481	0.358	0.501	0.484	0.467	0.506	0.606	0.545	0.475	0.564	0.097	0.096	0.499	0.377	0.483	0.473	0.497	0.496	0.398	0.489	0.537	0.533	0.095
1110	39.7	0.523	0.102	0.096	0.093	0.097	0.105	0.101	0.095	0.094	0.096	0.095	0.095	0.13	0.478	0.35	0.489	0.483	0.489	0.503	0.397	0.512	0.509	0.558	0.093	0.097	0.481	0.358	0.497	0.485	0.467	0.506	0.6	0.539	0.475	0.562	0.097	0.096	0.498	0.377	0.483	0.475	0.498	0.496	0.399	0.49	0.527	0.53	0.095
1115	39.7	0.524	0.102	0.096	0.093	0.096	0.104	0.101	0.095	0.095	0.096	0.095	0.095	0.135	0.479	0.351	0.489	0.483	0.489	0.503	0.398	0.51	0.507	0.558	0.093	0.097	0.481	0.358	0.498	0.485	0.467	0.506	0.589	0.53	0.472	0.561	0.097	0.096	0.496	0.376	0.482	0.474	0.497	0.494	0.399	0.49	0.508	0.528	0.095
1120	39.7	0.524	0.102	0.095	0.093	0.096	0.104	0.101	0.095	0.095	0.096	0.094	0.095	0.13	0.479	0.35	0.489	0.484	0.491	0.502	0.398	0.512	0.51	0.559	0.093	0.096	0.481	0.359	0.5	0.486	0.467	0.507	0.584	0.538	0.473	0.561	0.098	0.096	0.498	0.377	0.485	0.475	0.497	0.496	0.399	0.491	0.507	0.53	0.095
1125	39.7	0.526	0.102	0.096	0.093	0.096	0.104	0.101	0.095	0.095	0.096	0.094	0.095	0.135	0.48	0.351	0.489	0.484	0.49	0.502	0.399	0.511	0.51	0.557	0.093	0.097	0.482	0.364	0.5	0.486	0.467	0.509	0.583	0.536	0.473	0.561	0.097	0.096	0.498	0.378	0.485	0.476	0.498	0.496	0.399	0.492	0.502	0.528	0.095
1130	39.7	0.525	0.102	0.096	0.093	0.096	0.104	0.101	0.095	0.095	0.096	0.094	0.095	0.131	0.481	0.35	0.491	0.485	0.492	0.503	0.398	0.514	0.508	0.558	0.093	0.096	0.483	0.366	0.498	0.487	0.468	0.508	0.577	0.534	0.473	0.561	0.097	0.096	0.497	0.378	0.486	0.476	0.498	0.497	0.401	0.493	0.501	0.528	0.095
1135	39.7	0.527	0.102	0.095	0.093	0.096	0.104	0.101	0.095	0.095	0.096	0.094	0.095	0.13	0.481	0.354	0.491	0.485	0.492	0.504	0.399	0.513	0.509	0.559	0.093	0.097	0.484	0.365	0.499	0.488	0.468	0.51	0.579	0.535	0.474	0.563	0.097	0.096	0.495	0.378	0.488	0.476	0.498	0.498	0.399	0.494	0.503	0.529	0.095
1140	39.7	0.526	0.102	0.095	0.093	0.096	0.104	0.101	0.095	0.095	0.096	0.094	0.095	0.13	0.482	0.354	0.492	0.486	0.494	0.505	0.403	0.513	0.51	0.559	0.093	0.096	0.484	0.366	0.499	0.489	0.468	0.51	0.568	0.53	0.473	0.557	0.097	0.096	0.497	0.378	0.488	0.477	0.499	0.498	0.399	0.494	0.498	0.529	0.095
1145	39.7	0.527	0.102	0.096	0.093	0.097	0.104	0.101	0.095	0.095	0.096	0.094	0.095	0.135	0.483	0.353	0.494	0.487	0.494	0.504	0.403	0.513	0.51	0.557	0.093	0.096	0.485	0.366	0.499	0.49	0.469	0.512	0.576	0.534	0.474	0.557	0.097	0.096	0.499	0.379	0.487	0.478	0.5	0.498	0.4	0.494	0.503	0.531	0.095
1150	39.7	0.528	0.102	0.095	0.093	0.097	0.104	0.101	0.095	0.094	0.096	0.094	0.095	0.131	0.484	0.352	0.495	0.488	0.493	0.504	0.403	0.513	0.511	0.557	0.093	0.097	0.485	0.367	0.499	0.49	0.469	0.512	0.57	0.537	0.476	0.556	0.098	0.096	0.498	0.379	0.489	0.479	0.5	0.5	0.4	0.496	0.504	0.531	0.095
1155	39.7	0.528	0.102	0.095	0.093	0.096	0.104	0.101	0.095	0.095	0.096	0.094	0.095	0.136	0.485	0.353	0.494	0.489	0.494	0.504	0.403	0.513	0.508	0.557	0.093	0.097	0.486	0.367	0.497	0.49	0.469	0.513	0.567	0.531	0.475	0.557	0.096	0.096	0.501	0.379	0.489	0.479	0.5	0.5	0.401	0.497	0.504	0.531	0.095
1160	39.7	0.528	0.102	0.095	0.093	0.096	0.104	0.1	0.095	0.094	0.096	0.094	0.095	0.135	0.485	0.353	0.494	0.49	0.496	0.504	0.404	0.513	0.505	0.557	0.093	0.096	0.487	0.368	0.498	0.491	0.469	0.513	0.564	0.526	0.473	0.556	0.097	0.096	0.502	0.38	0.489	0.48	0.501	0.5	0.403	0.497	0.5	0.533	0.095
1165	39.7	0.529	0.102	0.095	0.093	0.096	0.104	0.101	0.095	0.094	0.096	0.094	0.095	0.135	0.486	0.352	0.494	0.49	0.495	0.505	0.404	0.512	0.503	0.555	0.093	0.097	0.485	0.368	0.497	0.491	0.47	0.513	0.543	0.523	0.473	0.557	0.097	0.096	0.503	0.38	0.49	0.479	0.502	0.5	0.403	0.497	0.493	0.535	0.095
1170	39.7	0.531	0.102	0.095	0.093	0.096	0.104	0.1	0.095	0.094	0.096	0.095	0.095	0.136	0.487	0.353	0.495	0.491	0.496	0.504	0.405	0.514	0.505	0.556	0.093	0.096	0.487	0.369	0.498	0.493	0.47	0.514	0.542	0.524	0.473	0.555	0.097	0.096	0.503	0.381	0.492	0.481	0.502	0.501	0.403	0.499	0.498	0.535	0.095
1175	39.7	0.531	0.102	0.095	0.093	0.096	0.104	0.101	0.095	0.094	0.096	0.095	0.095	0.135	0.488	0.353	0.495	0.491	0.498	0.506	0.406	0.515	0.506	0.56	0.093	0.096	0.487	0.369	0.499	0.493	0.471	0.515	0.542	0.527	0.474	0.557	0.097	0.096	0.504	0.381	0.492	0.481	0.504	0.502	0.403	0.5	0.498	0.535	0.095
1180	39.7	0.531	0.102	0.095	0.093	0.096	0.104	0.1	0.095	0.094	0.096	0.095	0.095	0.136	0.489	0.352	0.495	0.493	0.497	0.505	0.406	0.516	0.507	0.564	0.093	0.097	0.487	0.369	0.5	0.493	0.471	0.515	0.533	0.526	0.473	0.558	0.097	0.096	0.504	0.381	0.492	0.481	0.504	0.501	0.403	0.5	0.493	0.536	0.095
1185	39.7	0.53	0.102	0.095	0.093	0.096	0.104	0.101	0.095	0.094	0.096	0.095	0.095	0.136	0.49	0.353	0.497	0.494	0.498	0.506	0.407	0.517	0.506	0.562	0.093	0.096	0.489	0.37	0.501	0.494	0.471	0.516	0.531	0.527	0.473	0.557	0.097	0.096	0.504	0.381	0.493	0.482	0.504	0.503	0.404	0.501	0.493	0.537	0.095
1190	39.7	0.532	0.102	0.095	0.093	0.096	0.104	0.1	0.094	0.094	0.096	0.094	0.095	0.135	0.491	0.352	0.497	0.496	0.499	0.506	0.408	0.517	0.506	0.562	0.093	0.096	0.489	0.37	0.502	0.494	0.471	0.516	0.528	0.526	0.474	0.556	0.097	0.096	0.505	0.382	0.494	0.483	0.505	0.502	0.403	0.502	0.491	0.541	0.095
1195	39.7	0.532	0.102	0.095	0.093	0.096	0.104	0.101	0.095	0.094	0.096	0.094	0.095	0.136	0.492	0.352	0.498	0.498	0.5	0.508	0.409	0.52	0.505	0.565	0.093	0.097	0.489	0.37	0.505	0.495	0.472	0.517	0.529	0.528	0.474	0.557	0.097	0.096	0.506	0.383	0.497	0.483	0.507	0.503	0.402	0.502	0.493	0.54	0.095
1200	39.7	0.533	0.102	0.095	0.093	0.096	0.104	0.101	0.095	0.094	0.096	0.094	0.095	0.136	0.494	0.352	0.499	0.499	0.5	0.509	0.41	0.522	0.501	0.564	0.093	0.097	0.489	0.37	0.506	0.495	0.473	0.517	0.522	0.527	0.474	0.556	0.097	0.096	0.505	0.382	0.497	0.483	0.506	0.504	0.403	0.503	0.493	0.541	0.095
[truncated: 48 more columns]
