# Supplementary material for: The tetracycline resistome is shaped by selection for specific resistance mechanisms by each antibiotic generation
Source: Nat Commun. 2025 Feb 7;16:1452. doi: 10.1038/s41467-025-56425-5 (PMC11806011; doi:10.1038/s41467-025-56425-5)
Supplement: Supplementary file 6 — Source Data [file 41467_2025_56425_MOESM6_ESM.zip › data/plateReader/EXP20220605/EXP20220605_platemap.xlsx]

## Sheet: Sheet1
Well	code	gene	IPTG	exp
A1
A2
A3
A4
A5
A6
A7
A8
A9
A10
A11
A12
B1
B2	363	empty	Y	EXP20220605
B3	357	tet50	Y	EXP20220605
B4	358	tet56	Y	EXP20220605
B5	359	tet51	Y	EXP20220605
B6	360	tet54	Y	EXP20220605
B7	363	empty	N	EXP20220605
B8	357	tet50	N	EXP20220605
B9	358	tet56	N	EXP20220605
B10	359	tet51	N	EXP20220605
B11	360	tet54	N	EXP20220605
B12
C1
C2	363	empty	Y	EXP20220605
C3	357	tet50	Y	EXP20220605
C4	358	tet56	Y	EXP20220605
C5	359	tet51	Y	EXP20220605
C6	360	tet54	Y	EXP20220605
C7	363	empty	N	EXP20220605
C8	357	tet50	N	EXP20220605
C9	358	tet56	N	EXP20220605
C10	359	tet51	N	EXP20220605
C11	360	tet54	N	EXP20220605
C12
D1
D2	363	empty	Y	EXP20220605
D3	357	tet50	Y	EXP20220605
D4	358	tet56	Y	EXP20220605
D5	359	tet51	Y	EXP20220605
D6	360	tet54	Y	EXP20220605
D7	363	empty	N	EXP20220605
D8	357	tet50	N	EXP20220605
D9	358	tet56	N	EXP20220605
D10	359	tet51	N	EXP20220605
D11	360	tet54	N	EXP20220605
D12
E1
E2	361	tet55	Y	EXP20220605
E3	362	tet47	Y	EXP20220605
E4	340	tetG	Y	EXP20220605
E5	344	tetW	Y	EXP20220605
E6	353	tetX6	Y	EXP20220605
E7	361	tet55	N	EXP20220605
E8	362	tet47	N	EXP20220605
E9	340	tetG	N	EXP20220605
E10	344	tetW	N	EXP20220605
E11	353	tetX6	N	EXP20220605
E12
F1
F2	361	tet55	Y	EXP20220605
F3	362	tet47	Y	EXP20220605
F4	340	tetG	Y	EXP20220605
F5	344	tetW	Y	EXP20220605
F6	353	tetX6	Y	EXP20220605
F7	361	tet55	N	EXP20220605
F8	362	tet47	N	EXP20220605
F9	340	tetG	N	EXP20220605
F10	344	tetW	N	EXP20220605
F11	353	tetX6	N	EXP20220605
F12
G1
G2	361	tet55	Y	EXP20220605
G3	362	tet47	Y	EXP20220605
G4	340	tetG	Y	EXP20220605
G5	344	tetW	Y	EXP20220605
G6	353	tetX6	Y	EXP20220605
G7	361	tet55	N	EXP20220605
G8	362	tet47	N	EXP20220605
G9	340	tetG	N	EXP20220605
G10	344	tetW	N	EXP20220605
G11	353	tetX6	N	EXP20220605
G12
H1
H2
H3
H4
H5
H6
H7
H8
H9
H10
H11
H12
