# Supplementary material for: The tetracycline resistome is shaped by selection for specific resistance mechanisms by each antibiotic generation
Source: Nat Commun. 2025 Feb 7;16:1452. doi: 10.1038/s41467-025-56425-5 (PMC11806011; doi:10.1038/s41467-025-56425-5)
Supplement: Supplementary file 6 — Source Data [file 41467_2025_56425_MOESM6_ESM.zip › data/plateReader/EXP20220325/220326_20220325_12_20.xls]

## Sheet: Sheet1
Software Version	3.11.19
Procedure Details
Plate Type	96 WELL PLATE
Eject plate on completion
Shake	Linear: 0:30 (MM:SS)
	Frequency: 567 cpm (3 mm)
Read	Absorbance Endpoint
	Full Plate
	Wavelengths: 600
	Read Speed: Normal, Delay: 100 msec, Measurements/Data Point: 8
Results
Actual Temperature:	38.6
		1	2	3	4	5	6	7	8	9	10	11	12
	A	0.097	0.093	0.092	0.089	0.094	0.092	0.095	0.09	0.098	0.096	0.093	0.091	600
	B	0.088	0.089	0.091	0.092	0.092	0.092	0.091	0.092	0.094	0.094	0.09	0.087	600
	C	0.091	0.092	0.088	0.091	0.097	0.164	0.136	0.168	0.186	0.197	0.091	0.088	600
	D	0.092	0.092	0.093	0.091	0.16	0.13	0.137	0.149	0.161	0.153	0.114	0.089	600
	E	0.09	0.089	0.099	0.094	0.182	0.182	0.098	0.151	0.262	0.285	0.215	0.088	600
	F	0.249	0.222	0.235	0.088	0.137	0.318	0.193	0.154	0.304	0.366	0.323	0.09	600
	G	0.334	0.367	0.335	0.09	0.313	0.33	0.317	0.091	0.346	0.377	0.372	0.09	600
	H	0.353	0.338	0.318	0.089	0.385	0.322	0.372	0.089	0.347	0.379	0.396	0.086	600
