# Supplementary material for: The tetracycline resistome is shaped by selection for specific resistance mechanisms by each antibiotic generation
Source: Nat Commun. 2025 Feb 7;16:1452. doi: 10.1038/s41467-025-56425-5 (PMC11806011; doi:10.1038/s41467-025-56425-5)
Supplement: Supplementary file 6 — Source Data [file 41467_2025_56425_MOESM6_ESM.zip › data/plateReader/EXP20220325/220326_20220325_24_20.xls]

## Sheet: Sheet1
Software Version	3.11.19
Procedure Details
Plate Type	96 WELL PLATE
Eject plate on completion
Shake	Linear: 0:30 (MM:SS)
	Frequency: 567 cpm (3 mm)
Read	Absorbance Endpoint
	Full Plate
	Wavelengths: 600
	Read Speed: Normal, Delay: 100 msec, Measurements/Data Point: 8
Results
Actual Temperature:	38.6
		1	2	3	4	5	6	7	8	9	10	11	12
	A	0.096	0.09	0.092	0.095	0.224	0.159	0.231	0.094	0.091	0.091	0.095	0.091	600
	B	0.22	0.212	0.193	0.092	0.265	0.289	0.277	0.094	0.09	0.089	0.087	0.089	600
	C	0.279	0.272	0.282	0.088	0.344	0.329	0.324	0.091	0.157	0.158	0.165	0.088	600
	D	0.328	0.328	0.318	0.092	0.373	0.352	0.351	0.092	0.234	0.233	0.241	0.086	600
	E	0.384	0.357	0.365	0.092	0.379	0.359	0.373	0.09	0.306	0.302	0.282	0.09	600
	F	0.42	0.4	0.368	0.092	0.393	0.372	0.365	0.089	0.352	0.36	0.339	0.089	600
	G	0.424	0.398	0.371	0.09	0.422	0.386	0.401	0.089	0.37	0.398	0.388	0.09	600
	H	0.372	0.389	0.355	0.09	0.397	0.365	0.407	0.089	0.399	0.404	0.355	0.089	600
