# Supplementary material for: The tetracycline resistome is shaped by selection for specific resistance mechanisms by each antibiotic generation
Source: Nat Commun. 2025 Feb 7;16:1452. doi: 10.1038/s41467-025-56425-5 (PMC11806011; doi:10.1038/s41467-025-56425-5)
Supplement: Supplementary file 6 — Source Data [file 41467_2025_56425_MOESM6_ESM.zip › data/plateReader/EXP20220325/220326_20220325_02_20.xls]

## Sheet: Sheet1
Software Version	3.11.19
Procedure Details
Plate Type	96 WELL PLATE
Eject plate on completion
Shake	Linear: 0:30 (MM:SS)
	Frequency: 567 cpm (3 mm)
Read	Absorbance Endpoint
	Full Plate
	Wavelengths: 600
	Read Speed: Normal, Delay: 100 msec, Measurements/Data Point: 8
Results
Actual Temperature:	38.7
		1	2	3	4	5	6	7	8	9	10	11	12
	A	0.089	0.095	0.102	0.095	0.271	0.282	0.268	0.089	0.091	0.094	0.089	0.093	600
	B	0.263	0.238	0.259	0.09	0.314	0.345	0.32	0.093	0.091	0.089	0.091	0.089	600
	C	0.333	0.315	0.323	0.091	0.381	0.372	0.343	0.091	0.092	0.094	0.108	0.089	600
	D	0.344	0.35	0.37	0.092	0.371	0.393	0.357	0.088	0.289	0.285	0.244	0.087	600
	E	0.346	0.347	0.345	0.089	0.354	0.329	0.344	0.09	0.304	0.272	0.292	0.088	600
	F	0.321	0.362	0.306	0.095	0.357	0.306	0.318	0.089	0.321	0.329	0.339	0.09	600
	G	0.327	0.311	0.283	0.091	0.33	0.306	0.326	0.09	0.335	0.342	0.36	0.089	600
	H	0.344	0.35	0.319	0.089	0.316	0.314	0.31	0.086	0.324	0.344	0.354	0.089	600
