# Supplementary material for: The tetracycline resistome is shaped by selection for specific resistance mechanisms by each antibiotic generation
Source: Nat Commun. 2025 Feb 7;16:1452. doi: 10.1038/s41467-025-56425-5 (PMC11806011; doi:10.1038/s41467-025-56425-5)
Supplement: Supplementary file 6 — Source Data [file 41467_2025_56425_MOESM6_ESM.zip › data/plateReader/EXP20220325/220326_20220325_10_20.xls]

## Sheet: Sheet1
Software Version	3.11.19
Procedure Details
Plate Type	96 WELL PLATE
Eject plate on completion
Shake	Linear: 0:30 (MM:SS)
	Frequency: 567 cpm (3 mm)
Read	Absorbance Endpoint
	Full Plate
	Wavelengths: 600
	Read Speed: Normal, Delay: 100 msec, Measurements/Data Point: 8
Results
Actual Temperature:	38.6
		1	2	3	4	5	6	7	8	9	10	11	12
	A	0.232	0.192	0.193	0.092	0.129	0.124	0.127	0.089	0.268	0.278	0.261	0.092	600
	B	0.336	0.337	0.311	0.09	0.19	0.202	0.199	0.093	0.305	0.311	0.286	0.094	600
	C	0.285	0.295	0.29	0.089	0.293	0.256	0.244	0.092	0.325	0.325	0.268	0.088	600
	D	0.327	0.29	0.288	0.087	0.277	0.27	0.31	0.089	0.324	0.333	0.318	0.09	600
	E	0.313	0.311	0.306	0.088	0.28	0.303	0.299	0.089	0.329	0.323	0.325	0.09	600
	F	0.31	0.272	0.278	0.088	0.282	0.283	0.306	0.091	0.322	0.341	0.324	0.093	600
	G	0.285	0.246	0.292	0.092	0.31	0.311	0.316	0.09	0.33	0.331	0.328	0.093	600
	H	0.298	0.277	0.301	0.09	0.314	0.298	0.32	0.091	0.338	0.329	0.335	0.09	600
