# Supplementary material for: The tetracycline resistome is shaped by selection for specific resistance mechanisms by each antibiotic generation
Source: Nat Commun. 2025 Feb 7;16:1452. doi: 10.1038/s41467-025-56425-5 (PMC11806011; doi:10.1038/s41467-025-56425-5)
Supplement: Supplementary file 6 — Source Data [file 41467_2025_56425_MOESM6_ESM.zip › data/plateReader/EXP20220325/220326_20220325_22_20.xls]

## Sheet: Sheet1
Software Version	3.11.19
Procedure Details
Plate Type	96 WELL PLATE
Eject plate on completion
Shake	Linear: 0:30 (MM:SS)
	Frequency: 567 cpm (3 mm)
Read	Absorbance Endpoint
	Full Plate
	Wavelengths: 600
	Read Speed: Normal, Delay: 100 msec, Measurements/Data Point: 8
Results
Actual Temperature:	38.6
		1	2	3	4	5	6	7	8	9	10	11	12
	A	0.089	0.089	0.09	0.09	0.093	0.095	0.093	0.096	0.09	0.088	0.091	0.089	600
	B	0.091	0.09	0.091	0.09	0.093	0.099	0.097	0.09	0.09	0.088	0.089	0.087	600
	C	0.167	0.112	0.182	0.095	0.221	0.201	0.184	0.093	0.16	0.149	0.161	0.089	600
	D	0.22	0.217	0.223	0.089	0.247	0.243	0.233	0.089	0.209	0.213	0.215	0.091	600
	E	0.24	0.271	0.292	0.088	0.314	0.314	0.305	0.09	0.278	0.264	0.257	0.089	600
	F	0.317	0.327	0.326	0.092	0.353	0.347	0.329	0.089	0.318	0.318	0.327	0.088	600
	G	0.346	0.387	0.364	0.091	0.37	0.37	0.34	0.088	0.349	0.338	0.352	0.091	600
	H	0.384	0.403	0.355	0.087	0.423	0.395	0.387	0.087	0.414	0.404	0.411	0.088	600
