# Supplementary material for: The tetracycline resistome is shaped by selection for specific resistance mechanisms by each antibiotic generation
Source: Nat Commun. 2025 Feb 7;16:1452. doi: 10.1038/s41467-025-56425-5 (PMC11806011; doi:10.1038/s41467-025-56425-5)
Supplement: Supplementary file 6 — Source Data [file 41467_2025_56425_MOESM6_ESM.zip › data/plateReader/EXP20220325/220326_20220325_18_20.xls]

## Sheet: Sheet1
Software Version	3.11.19
Procedure Details
Plate Type	96 WELL PLATE
Eject plate on completion
Shake	Linear: 0:30 (MM:SS)
	Frequency: 567 cpm (3 mm)
Read	Absorbance Endpoint
	Full Plate
	Wavelengths: 600
	Read Speed: Normal, Delay: 100 msec, Measurements/Data Point: 8
Results
Actual Temperature:	38.6
		1	2	3	4	5	6	7	8	9	10	11	12
	A	0.092	0.091	0.096	0.09	0.098	0.101	0.096	0.095	0.095	0.092	0.098	0.095	600
	B	0.201	0.195	0.102	0.089	0.194	0.191	0.213	0.095	0.153	0.096	0.164	0.088	600
	C	0.264	0.234	0.222	0.095	0.238	0.232	0.221	0.091	0.213	0.218	0.233	0.091	600
	D	0.334	0.314	0.31	0.091	0.295	0.28	0.274	0.087	0.254	0.27	0.297	0.089	600
	E	0.326	0.302	0.296	0.091	0.299	0.283	0.272	0.09	0.272	0.286	0.287	0.089	600
	F	0.331	0.363	0.341	0.09	0.32	0.315	0.318	0.09	0.334	0.327	0.329	0.092	600
	G	0.335	0.398	0.363	0.09	0.346	0.354	0.341	0.091	0.343	0.35	0.33	0.09	600
	H	0.368	0.352	0.357	0.093	0.31	0.336	0.329	0.088	0.33	0.357	0.352	0.088	600
