# Supplementary material for: The tetracycline resistome is shaped by selection for specific resistance mechanisms by each antibiotic generation
Source: Nat Commun. 2025 Feb 7;16:1452. doi: 10.1038/s41467-025-56425-5 (PMC11806011; doi:10.1038/s41467-025-56425-5)
Supplement: Supplementary file 6 — Source Data [file 41467_2025_56425_MOESM6_ESM.zip › data/plateReader/EXP20220325/220326_20220325_06_20.xls]

## Sheet: Sheet1
Software Version	3.11.19
Procedure Details
Plate Type	96 WELL PLATE
Eject plate on completion
Shake	Linear: 0:30 (MM:SS)
	Frequency: 567 cpm (3 mm)
Read	Absorbance Endpoint
	Full Plate
	Wavelengths: 600
	Read Speed: Normal, Delay: 100 msec, Measurements/Data Point: 8
Results
Actual Temperature:	38.6
		1	2	3	4	5	6	7	8	9	10	11	12
	A	0.233	0.236	0.239	0.088	0.33	0.381	0.342	0.091	0.089	0.091	0.091	0.092	600
	B	0.332	0.343	0.323	0.092	0.401	0.413	0.39	0.091	0.09	0.248	0.139	0.087	600
	C	0.394	0.373	0.403	0.091	0.479	0.455	0.497	0.095	0.338	0.287	0.257	0.087	600
	D	0.332	0.363	0.413	0.091	0.455	0.46	0.471	0.088	0.38	0.363	0.368	0.094	600
	E	0.358	0.429	0.47	0.091	0.446	0.461	0.479	0.091	0.443	0.425	0.408	0.089	600
	F	0.348	0.454	0.438	0.086	0.458	0.466	0.469	0.089	0.432	0.471	0.438	0.092	600
	G	0.368	0.348	0.45	0.092	0.447	0.444	0.466	0.089	0.468	0.438	0.45	0.088	600
	H	0.383	0.349	0.434	0.092	0.422	0.419	0.417	0.088	0.439	0.449	0.419	0.092	600
