# Supplementary material for: The tetracycline resistome is shaped by selection for specific resistance mechanisms by each antibiotic generation
Source: Nat Commun. 2025 Feb 7;16:1452. doi: 10.1038/s41467-025-56425-5 (PMC11806011; doi:10.1038/s41467-025-56425-5)
Supplement: Supplementary file 6 — Source Data [file 41467_2025_56425_MOESM6_ESM.zip › data/plateReader/EXP20220325/220326_20220325_14_20.xlsx]

## Sheet: Sheet1
Software Version	3.11.19
Procedure Details
Plate Type	96 WELL PLATE
Eject plate on completion
Shake	Linear: 0:30 (MM:SS)
	Frequency: 567 cpm (3 mm)
Read	Absorbance Endpoint
	Full Plate
	Wavelengths: 600
	Read Speed: Normal, Delay: 100 msec, Measurements/Data Point: 8
Results
Actual Temperature:	38.6
		1	2	3	4	5	6	7	8	9	10	11	12
	A	0.256	0.266	0.245	0.09	0.277	0.287	0.283	0.091	0.228	0.204	0.223	0.096	600
	B	0.314	0.314	0.341	0.091	0.375	0.382	0.398	0.093	0.335	0.344	0.332	0.089	600
	C	0.333	0.366	0.376	0.089	0.349	0.354	0.331	0.091	0.3	0.305	0.305	0.092	600
	D	0.32	0.37	0.354	0.089	0.337	0.345	0.324	0.088	0.321	0.317	0.307	0.088	600
	E	0.404	0.372	0.355	0.088	0.337	0.338	0.339	0.09	0.321	0.324	0.314	0.089	600
	F	0.361	0.377	0.372	0.091	0.34	0.358	0.337	0.092	0.345	0.342	0.34	0.088	600
	G	0.392	0.407	0.411	0.089	0.39	0.389	0.38	0.088	0.376	0.388	0.346	0.092	600
	H	0.398	0.383	0.363	0.094	0.396	0.427	0.421	0.092	0.403	0.406	0.395	0.092	600
