# Supplementary material for: The tetracycline resistome is shaped by selection for specific resistance mechanisms by each antibiotic generation
Source: Nat Commun. 2025 Feb 7;16:1452. doi: 10.1038/s41467-025-56425-5 (PMC11806011; doi:10.1038/s41467-025-56425-5)
Supplement: Supplementary file 6 — Source Data [file 41467_2025_56425_MOESM6_ESM.zip › data/plateReader/EXP20220325/220326_20220325_20_20.xls]

## Sheet: Sheet1
Software Version	3.11.19
Procedure Details
Plate Type	96 WELL PLATE
Eject plate on completion
Shake	Linear: 0:30 (MM:SS)
	Frequency: 567 cpm (3 mm)
Read	Absorbance Endpoint
	Full Plate
	Wavelengths: 600
	Read Speed: Normal, Delay: 100 msec, Measurements/Data Point: 8
Results
Actual Temperature:	38.6
		1	2	3	4	5	6	7	8	9	10	11	12
	A	0.095	0.09	0.129	0.095	0.127	0.116	0.19	0.094	0.099	0.098	0.098	0.099	600
	B	0.232	0.218	0.236	0.092	0.271	0.276	0.237	0.091	0.158	0.115	0.234	0.092	600
	C	0.363	0.333	0.32	0.092	0.321	0.316	0.311	0.118	0.292	0.279	0.283	0.095	600
	D	0.356	0.369	0.349	0.093	0.304	0.317	0.392	0.15	0.425	0.362	0.313	0.089	600
	E	0.376	0.382	0.359	0.09	0.352	0.374	0.398	0.21	0.382	0.365	0.336	0.093	600
	F	0.357	0.369	0.367	0.09	0.364	0.347	0.348	0.145	0.363	0.335	0.36	0.09	600
	G	0.375	0.382	0.386	0.091	0.389	0.369	0.348	0.091	0.361	0.354	0.371	0.088	600
	H	0.4	0.371	0.396	0.09	0.37	0.395	0.397	0.094	0.409	0.4	0.387	0.089	600
