# Supplementary material for: The tetracycline resistome is shaped by selection for specific resistance mechanisms by each antibiotic generation
Source: Nat Commun. 2025 Feb 7;16:1452. doi: 10.1038/s41467-025-56425-5 (PMC11806011; doi:10.1038/s41467-025-56425-5)
Supplement: Supplementary file 6 — Source Data [file 41467_2025_56425_MOESM6_ESM.zip › data/plateReader/EXP20220325/220326_20220325_04_20.xls]

## Sheet: Sheet1
Software Version	3.11.19
Procedure Details
Plate Type	96 WELL PLATE
Eject plate on completion
Shake	Linear: 0:30 (MM:SS)
	Frequency: 567 cpm (3 mm)
Read	Absorbance Endpoint
	Full Plate
	Wavelengths: 600
	Read Speed: Normal, Delay: 100 msec, Measurements/Data Point: 8
Results
Actual Temperature:	38.6
		1	2	3	4	5	6	7	8	9	10	11	12
	A	0.309	0.292	0.298	0.095	0.35	0.363	0.369	0.091	0.09	0.091	0.095	0.089	600
	B	0.333	0.34	0.353	0.089	0.367	0.399	0.387	0.089	0.281	0.281	0.254	0.093	600
	C	0.329	0.326	0.341	0.09	0.378	0.365	0.376	0.09	0.322	0.312	0.289	0.091	600
	D	0.292	0.317	0.322	0.088	0.351	0.361	0.359	0.092	0.343	0.361	0.352	0.089	600
	E	0.3	0.309	0.322	0.09	0.362	0.362	0.346	0.094	0.403	0.385	0.37	0.09	600
	F	0.292	0.294	0.313	0.092	0.334	0.337	0.333	0.09	0.375	0.407	0.401	0.09	600
	G	0.293	0.285	0.294	0.093	0.312	0.304	0.296	0.088	0.341	0.346	0.344	0.09	600
	H	0.288	0.284	0.267	0.089	0.29	0.284	0.272	0.089	0.297	0.293	0.322	0.093	600
