# Supplementary material for: The tetracycline resistome is shaped by selection for specific resistance mechanisms by each antibiotic generation
Source: Nat Commun. 2025 Feb 7;16:1452. doi: 10.1038/s41467-025-56425-5 (PMC11806011; doi:10.1038/s41467-025-56425-5)
Supplement: Supplementary file 6 — Source Data [file 41467_2025_56425_MOESM6_ESM.zip › data/plateReader/EXP20220325/220326_20220325_16_20.xls]

## Sheet: Sheet1
Software Version	3.11.19
Procedure Details
Plate Type	96 WELL PLATE
Eject plate on completion
Shake	Linear: 0:30 (MM:SS)
	Frequency: 567 cpm (3 mm)
Read	Absorbance Endpoint
	Full Plate
	Wavelengths: 600
	Read Speed: Normal, Delay: 100 msec, Measurements/Data Point: 8
Results
Actual Temperature:	38.6
		1	2	3	4	5	6	7	8	9	10	11	12
	A	0.316	0.341	0.3	0.09	0.3	0.322	0.309	0.091	0.194	0.21	0.222	0.094	600
	B	0.33	0.352	0.355	0.088	0.334	0.301	0.298	0.091	0.267	0.293	0.286	0.09	600
	C	0.333	0.312	0.294	0.095	0.333	0.342	0.336	0.222	0.33	0.308	0.267	0.091	600
	D	0.314	0.319	0.287	0.163	0.326	0.379	0.309	0.209	0.335	0.348	0.274	0.089	600
	E	0.327	0.294	0.294	0.138	0.411	0.304	0.332	0.137	0.347	0.379	0.304	0.088	600
	F	0.308	0.294	0.289	0.095	0.318	0.33	0.38	0.208	0.341	0.324	0.316	0.091	600
	G	0.314	0.311	0.316	0.092	0.311	0.319	0.327	0.09	0.325	0.329	0.38	0.089	600
	H	0.347	0.336	0.347	0.089	0.339	0.392	0.357	0.091	0.359	0.403	0.415	0.087	600
