# Supplementary material for: The tetracycline resistome is shaped by selection for specific resistance mechanisms by each antibiotic generation
Source: Nat Commun. 2025 Feb 7;16:1452. doi: 10.1038/s41467-025-56425-5 (PMC11806011; doi:10.1038/s41467-025-56425-5)
Supplement: Supplementary file 6 — Source Data [file 41467_2025_56425_MOESM6_ESM.zip › data/plateReader/EXP20220325/220326_20220325_08_20.xls]

## Sheet: Sheet1
Software Version	3.11.19
Procedure Details
Plate Type	96 WELL PLATE
Eject plate on completion
Shake	Linear: 0:30 (MM:SS)
	Frequency: 567 cpm (3 mm)
Read	Absorbance Endpoint
	Full Plate
	Wavelengths: 600
	Read Speed: Normal, Delay: 100 msec, Measurements/Data Point: 8
Results
Actual Temperature:	38.6
		1	2	3	4	5	6	7	8	9	10	11	12
	A	0.094	0.095	0.096	0.088	0.09	0.096	0.093	0.093	0.132	0.104	0.196	0.092	600
	B	0.232	0.222	0.201	0.088	0.104	0.101	0.102	0.09	0.299	0.293	0.313	0.089	600
	C	0.27	0.305	0.342	0.091	0.275	0.306	0.379	0.143	0.399	0.339	0.306	0.089	600
	D	0.37	0.39	0.362	0.101	0.475	0.402	0.475	0.13	0.465	0.387	0.326	0.09	600
	E	0.391	0.352	0.37	0.091	0.416	0.46	0.409	0.135	0.397	0.4	0.327	0.089	600
	F	0.335	0.358	0.408	0.091	0.377	0.37	0.405	0.16	0.41	0.364	0.334	0.09	600
	G	0.374	0.349	0.395	0.092	0.35	0.377	0.36	0.088	0.363	0.355	0.372	0.095	600
	H	0.337	0.336	0.336	0.089	0.347	0.36	0.344	0.093	0.346	0.342	0.379	0.093	600
