# Supplementary material for: The tetracycline resistome is shaped by selection for specific resistance mechanisms by each antibiotic generation
Source: Nat Commun. 2025 Feb 7;16:1452. doi: 10.1038/s41467-025-56425-5 (PMC11806011; doi:10.1038/s41467-025-56425-5)
Supplement: Supplementary file 6 — Source Data [file 41467_2025_56425_MOESM6_ESM.zip › data/plateReader/EXP20220325/220326_20220325_25_20.xls]

## Sheet: Sheet1
Software Version	3.11.19
Procedure Details
Plate Type	96 WELL PLATE
Eject plate on completion
Shake	Linear: 0:30 (MM:SS)
	Frequency: 567 cpm (3 mm)
Read	Absorbance Endpoint
	Full Plate
	Wavelengths: 600
	Read Speed: Normal, Delay: 100 msec, Measurements/Data Point: 8
Results
Actual Temperature:	38.6
		1	2	3	4	5	6	7	8	9	10	11	12
	A	0.094	0.143	0.089	0.088	0.093	0.092	0.097	0.094	0.093	0.093	0.092	0.093	600
	B	0.258	0.282	0.265	0.087	0.205	0.241	0.238	0.092	0.203	0.223	0.206	0.09	600
	C	0.353	0.339	0.353	0.089	0.323	0.374	0.348	0.09	0.302	0.296	0.318	0.088	600
	D	0.353	0.336	0.345	0.09	0.363	0.364	0.357	0.09	0.328	0.326	0.347	0.086	600
	E	0.346	0.387	0.361	0.094	0.355	0.352	0.349	0.089	0.348	0.35	0.35	0.089	600
	F	0.346	0.392	0.384	0.088	0.366	0.359	0.385	0.091	0.356	0.353	0.37	0.088	600
	G	0.415	0.386	0.374	0.091	0.413	0.42	0.369	0.091	0.383	0.418	0.416	0.087	600
	H	0.435	0.412	0.415	0.093	0.427	0.405	0.411	0.089	0.416	0.412	0.437	0.088	600
