# Supplementary material for: The tetracycline resistome is shaped by selection for specific resistance mechanisms by each antibiotic generation
Source: Nat Commun. 2025 Feb 7;16:1452. doi: 10.1038/s41467-025-56425-5 (PMC11806011; doi:10.1038/s41467-025-56425-5)
Supplement: Supplementary file 6 — Source Data [file 41467_2025_56425_MOESM6_ESM.zip › data/plateReader/EXP20220325/220326_20220325_13_20.xls]

## Sheet: Sheet1
Software Version	3.11.19
Procedure Details
Plate Type	96 WELL PLATE
Eject plate on completion
Shake	Linear: 0:30 (MM:SS)
	Frequency: 567 cpm (3 mm)
Read	Absorbance Endpoint
	Full Plate
	Wavelengths: 600
	Read Speed: Normal, Delay: 100 msec, Measurements/Data Point: 8
Results
Actual Temperature:	38.6
		1	2	3	4	5	6	7	8	9	10	11	12
	A	0.091	0.094	0.091	0.096	0.126	0.112	0.095	0.185	0.09	0.09	0.094	0.705	600
	B	0.239	0.25	0.167	0.091	0.303	0.332	0.314	0.095	0.09	0.093	0.091	0.089	600
	C	0.344	0.356	0.331	0.09	0.39	0.38	0.369	0.089	0.225	0.271	0.264	0.533	600
	D	0.333	0.402	0.374	0.092	0.425	0.442	0.396	0.092	0.346	0.356	0.363	0.089	600
	E	0.358	0.371	0.392	0.089	0.394	0.426	0.39	0.091	0.41	0.411	0.371	0.089	600
	F	0.347	0.391	0.38	0.091	0.395	0.412	0.411	0.09	0.397	0.431	0.391	0.091	600
	G	0.379	0.414	0.423	0.089	0.418	0.402	0.403	0.094	0.417	0.41	0.413	0.09	600
	H	0.381	0.393	0.418	0.093	0.417	0.416	0.426	0.091	0.422	0.412	0.445	0.097	600
