# Supplementary material for: The tetracycline resistome is shaped by selection for specific resistance mechanisms by each antibiotic generation
Source: Nat Commun. 2025 Feb 7;16:1452. doi: 10.1038/s41467-025-56425-5 (PMC11806011; doi:10.1038/s41467-025-56425-5)
Supplement: Supplementary file 6 — Source Data [file 41467_2025_56425_MOESM6_ESM.zip › data/plateReader/EXP20220325/EXP20220325_SUMMARY.xlsx]

## Sheet: data
20220325_01
	1	2	3	4	5	6	7	8	9	10	11	12			1	2	3	4	5	6	7	8	9	10	11	12		TET	1	2	3	4	OXY	5	6	7	8	CTC	9	10	11	12
A	0.095	0.095	0.092	0.092	0.091	0.106	0.093	0.095	0.092	0.097	0.096	0.095	600	A														32					32					64
B	0.094	0.092	0.091	0.09	0.092	0.091	0.091	0.092	0.094	0.095	0.092	0.093	600	B														16					16					32
C	0.095	0.088	0.091	0.09	0.094	0.097	0.094	0.092	0.092	0.089	0.093	0.089	600	C														8					8					16
D	0.089	0.091	0.091	0.091	0.094	0.091	0.094	0.091	0.094	0.091	0.09	0.089	600	D														4					4					8
E	0.09	0.09	0.09	0.091	0.095	0.103	0.101	0.092	0.095	0.093	0.093	0.088	600	E														2					2					4
F	0.091	0.097	0.094	0.087	0.101	0.179	0.098	0.092	0.137	0.131	0.124	0.089	600	F						*			*	*	*			1					1		*			2	*	*	*
G	0.267	0.271	0.267	0.091	0.277	0.326	0.294	0.089	0.339	0.345	0.339	0.089	600	G														0.5					0.5					1
H	0.453	0.421	0.466	0.087	0.471	0.427	0.452	0.09	0.462	0.458	0.459	0.089	600	H														0					0					0
20220325_02
	1	2	3	4	5	6	7	8	9	10	11	12			1	2	3	4	5	6	7	8	9	10	11	12		TET	1	2	3	4	OXY	5	6	7	8	CTC	9	10	11	12
A	0.089	0.095	0.102	0.095	0.271	0.282	0.268	0.089	0.091	0.094	0.089	0.093	600	A														32					32					64
B	0.263	0.238	0.259	0.09	0.314	0.345	0.32	0.093	0.091	0.089	0.091	0.089	600	B														16					16					32
C	0.333	0.315	0.323	0.091	0.381	0.372	0.343	0.091	0.092	0.094	0.108	0.089	600	C											*			8					8					16			*
D	0.344	0.35	0.37	0.092	0.371	0.393	0.357	0.088	0.289	0.285	0.244	0.087	600	D														4					4					8
E	0.346	0.347	0.345	0.089	0.354	0.329	0.344	0.09	0.304	0.272	0.292	0.088	600	E														2					2					4
F	0.321	0.362	0.306	0.095	0.357	0.306	0.318	0.089	0.321	0.329	0.339	0.09	600	F														1					1					2
G	0.327	0.311	0.283	0.091	0.33	0.306	0.326	0.09	0.335	0.342	0.36	0.089	600	G														0.5					0.5					1
H	0.344	0.35	0.319	0.089	0.316	0.314	0.31	0.086	0.324	0.344	0.354	0.089	600	H														0					0					0
20220325_03
	1	2	3	4	5	6	7	8	9	10	11	12			1	2	3	4	5	6	7	8	9	10	11	12		TET	1	2	3	4	OXY	5	6	7	8	CTC	9	10	11	12
A	0.116	0.181	0.094	0.089	0.281	0.274	0.273	0.09	0.09	0.094	0.094	0.09	600	A		*												32		*			32					64
B	0.283	0.275	0.265	0.093	0.29	0.302	0.306	0.09	0.19	0.181	0.184	0.086	600	B														16					16					32
C	0.341	0.336	0.318	0.092	0.351	0.349	0.351	0.09	0.252	0.258	0.263	0.089	600	C														8					8					16
D	0.391	0.342	0.346	0.09	0.355	0.349	0.366	0.087	0.286	0.284	0.322	0.089	600	D														4					4					8
E	0.386	0.371	0.366	0.089	0.366	0.344	0.366	0.09	0.399	0.345	0.361	0.088	600	E														2					2					4
F	0.338	0.319	0.352	0.089	0.36	0.33	0.333	0.089	0.406	0.4	0.344	0.091	600	F														1					1					2
G	0.373	0.346	0.311	0.093	0.32	0.312	0.32	0.089	0.361	0.321	0.383	0.089	600	G														0.5					0.5					1
H	0.319	0.35	0.303	0.086	0.344	0.38	0.339	0.089	0.364	0.331	0.344	0.091	600	H														0					0					0
20220325_04
	1	2	3	4	5	6	7	8	9	10	11	12			1	2	3	4	5	6	7	8	9	10	11	12		TET	1	2	3	4	OXY	5	6	7	8	CTC	9	10	11	12
A	0.309	0.292	0.298	0.095	0.35	0.363	0.369	0.091	0.09	0.091	0.095	0.089	600	A														32					32					64
B	0.333	0.34	0.353	0.089	0.367	0.399	0.387	0.089	0.281	0.281	0.254	0.093	600	B														16					16					32
C	0.329	0.326	0.341	0.09	0.378	0.365	0.376	0.09	0.322	0.312	0.289	0.091	600	C														8					8					16
D	0.292	0.317	0.322	0.088	0.351	0.361	0.359	0.092	0.343	0.361	0.352	0.089	600	D														4					4					8
E	0.3	0.309	0.322	0.09	0.362	0.362	0.346	0.094	0.403	0.385	0.37	0.09	600	E														2					2					4
F	0.292	0.294	0.313	0.092	0.334	0.337	0.333	0.09	0.375	0.407	0.401	0.09	600	F														1					1					2
G	0.293	0.285	0.294	0.093	0.312	0.304	0.296	0.088	0.341	0.346	0.344	0.09	600	G														0.5					0.5					1
H	0.288	0.284	0.267	0.089	0.29	0.284	0.272	0.089	0.297	0.293	0.322	0.093	600	H														0					0					0
20220325_05
	1	2	3	4	5	6	7	8	9	10	11	12			1	2	3	4	5	6	7	8	9	10	11	12		TET	1	2	3	4	OXY	5	6	7	8	CTC	9	10	11	12
A	0.09	0.096	0.095	0.095	0.1	0.094	0.098	0.09	0.09	0.096	0.093	0.089	600	A														32					32					64
B	0.092	0.093	0.093	0.089	0.094	0.096	0.097	0.094	0.093	0.09	0.092	0.088	600	B														16					16					32
C	0.093	0.091	0.096	0.092	0.096	0.096	0.095	0.094	0.093	0.092	0.092	0.09	600	C														8					8					16
D	0.09	0.092	0.092	0.096	0.097	0.098	0.096	0.091	0.091	0.093	0.089	0.089	600	D														4					4					8
E	0.09	0.093	0.092	0.092	0.097	0.099	0.097	0.088	0.091	0.091	0.09	0.091	600	E														2					2					4
F	0.093	0.09	0.095	0.093	0.157	0.103	0.102	0.091	0.126	0.283	0.147	0.092	600	F					*					*				1					1	*				2		*
G	0.146	0.176	0.235	0.095	0.306	0.33	0.286	0.09	0.337	0.306	0.323	0.089	600	G														0.5					0.5					1
H	0.404	0.376	0.374	0.092	0.399	0.408	0.428	0.087	0.425	0.458	0.463	0.088	600	H														0					0					0
20220325_06
	1	2	3	4	5	6	7	8	9	10	11	12			1	2	3	4	5	6	7	8	9	10	11	12		TET	1	2	3	4	OXY	5	6	7	8	CTC	9	10	11	12
A	0.233	0.236	0.239	0.088	0.33	0.381	0.342	0.091	0.089	0.091	0.091	0.092	600	A														32					32					64
B	0.332	0.343	0.323	0.092	0.401	0.413	0.39	0.091	0.09	0.248	0.139	0.087	600	B														16					16					32
C	0.394	0.373	0.403	0.091	0.479	0.455	0.497	0.095	0.338	0.287	0.257	0.087	600	C														8					8					16
D	0.332	0.363	0.413	0.091	0.455	0.46	0.471	0.088	0.38	0.363	0.368	0.094	600	D														4					4					8
E	0.358	0.429	0.47	0.091	0.446	0.461	0.479	0.091	0.443	0.425	0.408	0.089	600	E														2					2					4
F	0.348	0.454	0.438	0.086	0.458	0.466	0.469	0.089	0.432	0.471	0.438	0.092	600	F														1					1					2
G	0.368	0.348	0.45	0.092	0.447	0.444	0.466	0.089	0.468	0.438	0.45	0.088	600	G														0.5					0.5					1
H	0.383	0.349	0.434	0.092	0.422	0.419	0.417	0.088	0.439	0.449	0.419	0.092	600	H														0					0					0
20220325_07
	1	2	3	4	5	6	7	8	9	10	11	12			1	2	3	4	5	6	7	8	9	10	11	12		TET	1	2	3	4	OXY	5	6	7	8	CTC	9	10	11	12
A	0.094	0.095	0.093	0.094	0.091	0.099	0.101	0.095	0.092	0.094	0.092	0.09	600	A														32					32					64
B	0.254	0.247	0.187	0.094	0.093	0.097	0.097	0.09	0.275	0.272	0.313	0.09	600	B														16					16					32
C	0.204	0.273	0.257	0.092	0.217	0.236	0.208	0.095	0.327	0.335	0.32	0.088	600	C														8					8					16
D	0.312	0.365	0.392	0.091	0.297	0.311	0.344	0.088	0.413	0.393	0.37	0.089	600	D														4					4					8
E	0.404	0.394	0.394	0.091	0.379	0.402	0.396	0.09	0.411	0.428	0.4	0.09	600	E														2					2					4
F	0.399	0.425	0.396	0.093	0.383	0.394	0.392	0.09	0.448	0.433	0.439	0.087	600	F														1					1					2
G	0.378	0.451	0.441	0.088	0.406	0.414	0.42	0.091	0.444	0.442	0.447	0.089	600	G														0.5					0.5					1
H	0.376	0.38	0.372	0.089	0.416	0.363	0.372	0.09	0.384	0.366	0.367	0.09	600	H														0					0					0
20220325_08
	1	2	3	4	5	6	7	8	9	10	11	12			1	2	3	4	5	6	7	8	9	10	11	12		TET	1	2	3	4	OXY	5	6	7	8	CTC	9	10	11	12
A	0.094	0.095	0.096	0.088	0.09	0.096	0.093	0.093	0.132	0.104	0.196	0.092	600	A														32					32					64
B	0.232	0.222	0.201	0.088	0.104	0.101	0.102	0.09	0.299	0.293	0.313	0.089	600	B														16					16					32
C	0.27	0.305	0.342	0.091	0.275	0.306	0.379	0.143	0.399	0.339	0.306	0.089	600	C														8					8					16
D	0.37	0.39	0.362	0.101	0.475	0.402	0.475	0.13	0.465	0.387	0.326	0.09	600	D														4					4					8
E	0.391	0.352	0.37	0.091	0.416	0.46	0.409	0.135	0.397	0.4	0.327	0.089	600	E														2					2					4
F	0.335	0.358	0.408	0.091	0.377	0.37	0.405	0.16	0.41	0.364	0.334	0.09	600	F														1					1					2
G	0.374	0.349	0.395	0.092	0.35	0.377	0.36	0.088	0.363	0.355	0.372	0.095	600	G														0.5					0.5					1
H	0.337	0.336	0.336	0.089	0.347	0.36	0.344	0.093	0.346	0.342	0.379	0.093	600	H														0					0					0
20220325_09
	1	2	3	4	5	6	7	8	9	10	11	12			1	2	3	4	5	6	7	8	9	10	11	12		TET	1	2	3	4	OXY	5	6	7	8	CTC	9	10	11	12
A	0.096	0.097	0.096	0.093	0.101	0.096	0.096	0.093	0.095	0.098	0.093	0.094	600	A														32					32					64
B	0.101	0.109	0.108	0.09	0.099	0.102	0.105	0.092	0.422	0.416	0.382	0.093	600	B														16					16					32
C	0.265	0.221	0.27	0.09	0.151	0.22	0.137	0.092	0.411	0.407	0.401	0.087	600	C					*		*							8					8	*		*		16
D	0.354	0.397	0.379	0.088	0.319	0.367	0.342	0.09	0.433	0.431	0.401	0.089	600	D														4					4					8
E	0.373	0.399	0.39	0.09	0.374	0.369	0.394	0.096	0.454	0.445	0.375	0.089	600	E														2					2					4
F	0.379	0.411	0.399	0.088	0.376	0.383	0.382	0.089	0.422	0.415	0.405	0.088	600	F														1					1					2
G	0.363	0.411	0.407	0.091	0.384	0.413	0.379	0.09	0.424	0.42	0.413	0.089	600	G														0.5					0.5					1
H	0.409	0.361	0.377	0.088	0.403	0.372	0.409	0.088	0.415	0.413	0.432	0.091	600	H														0					0					0
20220325_10
	1	2	3	4	5	6	7	8	9	10	11	12			1	2	3	4	5	6	7	8	9	10	11	12		TET	1	2	3	4	OXY	5	6	7	8	CTC	9	10	11	12
A	0.232	0.192	0.193	0.092	0.129	0.124	0.127	0.089	0.268	0.278	0.261	0.092	600	A	*	*	*											32	*	*	*		32					64
B	0.336	0.337	0.311	0.09	0.19	0.202	0.199	0.093	0.305	0.311	0.286	0.094	600	B														16					16					32
C	0.285	0.295	0.29	0.089	0.293	0.256	0.244	0.092	0.325	0.325	0.268	0.088	600	C														8					8					16
D	0.327	0.29	0.288	0.087	0.277	0.27	0.31	0.089	0.324	0.333	0.318	0.09	600	D														4					4					8
E	0.313	0.311	0.306	0.088	0.28	0.303	0.299	0.089	0.329	0.323	0.325	0.09	600	E														2					2					4
F	0.31	0.272	0.278	0.088	0.282	0.283	0.306	0.091	0.322	0.341	0.324	0.093	600	F														1					1					2
G	0.285	0.246	0.292	0.092	0.31	0.311	0.316	0.09	0.33	0.331	0.328	0.093	600	G														0.5					0.5					1
H	0.298	0.277	0.301	0.09	0.314	0.298	0.32	0.091	0.338	0.329	0.335	0.09	600	H														0					0					0
20220325_11
	1	2	3	4	5	6	7	8	9	10	11	12			1	2	3	4	5	6	7	8	9	10	11	12		TET	1	2	3	4	OXY	5	6	7	8	CTC	9	10	11	12
A	0.088	0.092	0.097	0.095	0.097	0.101	0.098	0.092	0.092	0.098	0.098	0.09	600	A														32					32					64
B	0.096	0.094	0.09	0.088	0.107	0.1	0.108	0.093	0.304	0.313	0.276	0.091	600	B														16					16					32
C	0.129	0.19	0.154	0.088	0.228	0.124	0.126	0.091	0.329	0.352	0.268	0.09	600	C	*	*	*											8	*	*	*		8					16
D	0.242	0.301	0.329	0.089	0.242	0.277	0.246	0.089	0.341	0.347	0.299	0.09	600	D														4					4					8
E	0.329	0.339	0.355	0.091	0.337	0.372	0.316	0.089	0.359	0.36	0.359	0.093	600	E														2					2					4
F	0.345	0.363	0.383	0.086	0.389	0.356	0.372	0.091	0.407	0.382	0.368	0.092	600	F														1					1					2
G	0.4	0.339	0.346	0.092	0.397	0.368	0.366	0.088	0.382	0.393	0.399	0.089	600	G														0.5					0.5					1
H	0.385	0.35	0.375	0.092	0.359	0.34	0.348	0.087	0.386	0.379	0.358	0.09	600	H														0					0					0
20220325_12
	1	2	3	4	5	6	7	8	9	10	11	12			1	2	3	4	5	6	7	8	9	10	11	12		TET	1	2	3	4	OXY	5	6	7	8	CTC	9	10	11	12
A	0.097	0.093	0.092	0.089	0.094	0.092	0.095	0.09	0.098	0.096	0.093	0.091	600	A														32					32					64
B	0.088	0.089	0.091	0.092	0.092	0.092	0.091	0.092	0.094	0.094	0.09	0.087	600	B														16					16					32
C	0.091	0.092	0.088	0.091	0.097	0.164	0.136	0.168	0.186	0.197	0.091	0.088	600	C														8					8					16
D	0.092	0.092	0.093	0.091	0.16	0.13	0.137	0.149	0.161	0.153	0.114	0.089	600	D														4					4					8
E	0.09	0.089	0.099	0.094	0.182	0.182	0.098	0.151	0.262	0.285	0.215	0.088	600	E														2					2					4
F	0.249	0.222	0.235	0.088	0.137	0.318	0.193	0.154	0.304	0.366	0.323	0.09	600	F														1					1					2
G	0.334	0.367	0.335	0.09	0.313	0.33	0.317	0.091	0.346	0.377	0.372	0.09	600	G														0.5					0.5					1
H	0.353	0.338	0.318	0.089	0.385	0.322	0.372	0.089	0.347	0.379	0.396	0.086	600	H														0					0					0
20220325_13
	1	2	3	4	5	6	7	8	9	10	11	12			1	2	3	4	5	6	7	8	9	10	11	12		TET	1	2	3	4	OXY	5	6	7	8	CTC	9	10	11	12
A	0.091	0.094	0.091	0.096	0.126	0.112	0.095	0.185	0.09	0.09	0.094	0.705	600	A														32					32					64
B	0.239	0.25	0.167	0.091	0.303	0.332	0.314	0.095	0.09	0.093	0.091	0.089	600	B														16					16					32
C	0.344	0.356	0.331	0.09	0.39	0.38	0.369	0.089	0.225	0.271	0.264	0.533	600	C														8					8					16
D	0.333	0.402	0.374	0.092	0.425	0.442	0.396	0.092	0.346	0.356	0.363	0.089	600	D														4					4					8
E	0.358	0.371	0.392	0.089	0.394	0.426	0.39	0.091	0.41	0.411	0.371	0.089	600	E														2					2					4
F	0.347	0.391	0.38	0.091	0.395	0.412	0.411	0.09	0.397	0.431	0.391	0.091	600	F														1					1					2
G	0.379	0.414	0.423	0.089	0.418	0.402	0.403	0.094	0.417	0.41	0.413	0.09	600	G														0.5					0.5					1
H	0.381	0.393	0.418	0.093	0.417	0.416	0.426	0.091	0.422	0.412	0.445	0.097	600	H														0					0					0
20220325_14
	1	2	3	4	5	6	7	8	9	10	11	12			1	2	3	4	5	6	7	8	9	10	11	12		TET	1	2	3	4	OXY	5	6	7	8	CTC	9	10	11	12
A	0.256	0.266	0.245	0.09	0.277	0.287	0.283	0.091	0.228	0.204	0.223	0.096	600	A														32					32					64
B	0.314	0.314	0.341	0.091	0.375	0.382	0.398	0.093	0.335	0.344	0.332	0.089	600	B														16					16					32
C	0.333	0.366	0.376	0.089	0.349	0.354	0.331	0.091	0.3	0.305	0.305	0.092	600	C														8					8					16
D	0.32	0.37	0.354	0.089	0.337	0.345	0.324	0.088	0.321	0.317	0.307	0.088	600	D														4					4					8
E	0.404	0.372	0.355	0.088	0.337	0.338	0.339	0.09	0.321	0.324	0.314	0.089	600	E														2					2					4
F	0.361	0.377	0.372	0.091	0.34	0.358	0.337	0.092	0.345	0.342	0.34	0.088	600	F														1					1					2
G	0.392	0.407	0.411	0.089	0.39	0.389	0.38	0.088	0.376	0.388	0.346	0.092	600	G														0.5					0.5					1
H	0.398	0.383	0.363	0.094	0.396	0.427	0.421	0.092	0.403	0.406	0.395	0.092	600	H														0					0					0
20220325_15
	1	2	3	4	5	6	7	8	9	10	11	12			1	2	3	4	5	6	7	8	9	10	11	12		TET	1	2	3	4	OXY	5	6	7	8	CTC	9	10	11	12
A	0.216	0.227	0.195	0.1	0.257	0.242	0.258	0.09	0.093	0.091	0.105	0.09	600	A														32					32					64
B	0.29	0.303	0.323	0.089	0.347	0.365	0.359	0.089	0.27	0.291	0.28	0.088	600	B														16					16					32
C	0.304	0.392	0.398	0.089	0.418	0.375	0.401	0.092	0.299	0.303	0.305	0.089	600	C														8					8					16
D	0.348	0.375	0.39	0.088	0.392	0.353	0.376	0.091	0.341	0.342	0.333	0.091	600	D														4					4					8
E	0.331	0.35	0.356	0.089	0.372	0.347	0.355	0.09	0.36	0.338	0.324	0.094	600	E														2					2					4
F	0.361	0.398	0.363	0.09	0.382	0.393	0.398	0.092	0.382	0.359	0.365	0.094	600	F														1					1					2
G	0.378	0.37	0.328	0.088	0.341	0.388	0.365	0.092	0.355	0.376	0.337	0.087	600	G														0.5					0.5					1
H	0.39	0.408	0.383	0.088	0.389	0.425	0.375	0.092	0.411	0.425	0.4	0.089	600	H														0					0					0
20220325_16
	1	2	3	4	5	6	7	8	9	10	11	12			1	2	3	4	5	6	7	8	9	10	11	12		TET	1	2	3	4	OXY	5	6	7	8	CTC	9	10	11	12
A	0.316	0.341	0.3	0.09	0.3	0.322	0.309	0.091	0.194	0.21	0.222	0.094	600	A														32					32					64
B	0.33	0.352	0.355	0.088	0.334	0.301	0.298	0.091	0.267	0.293	0.286	0.09	600	B														16					16					32
C	0.333	0.312	0.294	0.095	0.333	0.342	0.336	0.222	0.33	0.308	0.267	0.091	600	C														8					8					16
D	0.314	0.319	0.287	0.163	0.326	0.379	0.309	0.209	0.335	0.348	0.274	0.089	600	D														4					4					8
E	0.327	0.294	0.294	0.138	0.411	0.304	0.332	0.137	0.347	0.379	0.304	0.088	600	E														2					2					4
F	0.308	0.294	0.289	0.095	0.318	0.33	0.38	0.208	0.341	0.324	0.316	0.091	600	F														1					1					2
G	0.314	0.311	0.316	0.092	0.311	0.319	0.327	0.09	0.325	0.329	0.38	0.089	600	G														0.5					0.5					1
H	0.347	0.336	0.347	0.089	0.339	0.392	0.357	0.091	0.359	0.403	0.415	0.087	600	H														0					0					0
20220325_17
	1	2	3	4	5	6	7	8	9	10	11	12			1	2	3	4	5	6	7	8	9	10	11	12		TET	1	2	3	4	OXY	5	6	7	8	CTC	9	10	11	12
A	0.096	0.099	0.094	0.09	0.095	0.093	0.093	0.098	0.099	0.096	0.097	0.095	600	A														32					32					64
B	0.092	0.096	0.094	0.091	0.119	0.14	0.13	0.09	0.094	0.092	0.091	0.089	600	B						*	*							16					16		*	*		32
C	0.204	0.172	0.251	0.094	0.239	0.254	0.259	0.091	0.173	0.18	0.171	0.09	600	C														8					8					16
D	0.297	0.275	0.301	0.09	0.337	0.367	0.341	0.091	0.26	0.259	0.282	0.089	600	D														4					4					8
E	0.334	0.366	0.381	0.091	0.37	0.377	0.37	0.089	0.31	0.31	0.298	0.089	600	E														2					2					4
F	0.328	0.359	0.372	0.093	0.388	0.37	0.385	0.091	0.387	0.371	0.408	0.089	600	F														1					1					2
G	0.349	0.35	0.346	0.093	0.363	0.39	0.387	0.092	0.345	0.344	0.381	0.092	600	G														0.5					0.5					1
H	0.429	0.44	0.421	0.093	0.363	0.379	0.377	0.093	0.379	0.373	0.437	0.096	600	H														0					0					0
20220325_18
	1	2	3	4	5	6	7	8	9	10	11	12			1	2	3	4	5	6	7	8	9	10	11	12		TET	1	2	3	4	OXY	5	6	7	8	CTC	9	10	11	12
A	0.092	0.091	0.096	0.09	0.098	0.101	0.096	0.095	0.095	0.092	0.098	0.095	600	A														32					32					64
B	0.201	0.195	0.102	0.089	0.194	0.191	0.213	0.095	0.153	0.096	0.164	0.088	600	B														16					16					32
C	0.264	0.234	0.222	0.095	0.238	0.232	0.221	0.091	0.213	0.218	0.233	0.091	600	C														8					8					16
D	0.334	0.314	0.31	0.091	0.295	0.28	0.274	0.087	0.254	0.27	0.297	0.089	600	D														4					4					8
E	0.326	0.302	0.296	0.091	0.299	0.283	0.272	0.09	0.272	0.286	0.287	0.089	600	E														2					2					4
F	0.331	0.363	0.341	0.09	0.32	0.315	0.318	0.09	0.334	0.327	0.329	0.092	600	F														1					1					2
G	0.335	0.398	0.363	0.09	0.346	0.354	0.341	0.091	0.343	0.35	0.33	0.09	600	G														0.5					0.5					1
H	0.368	0.352	0.357	0.093	0.31	0.336	0.329	0.088	0.33	0.357	0.352	0.088	600	H														0					0					0
20220325_19
	1	2	3	4	5	6	7	8	9	10	11	12			1	2	3	4	5	6	7	8	9	10	11	12		TET	1	2	3	4	OXY	5	6	7	8	CTC	9	10	11	12
A	0.093	0.089	0.091	0.095	0.096	0.094	0.092	0.096	0.089	0.09	0.092	0.094	600	A														32					32					64
B	0.093	0.096	0.089	0.089	0.195	0.093	0.106	0.091	0.165	0.089	0.089	0.087	600	B					*				*					16					16	*				32	*
C	0.233	0.228	0.212	0.089	0.22	0.209	0.211	0.089	0.215	0.226	0.217	0.089	600	C														8					8					16
D	0.246	0.275	0.258	0.09	0.262	0.266	0.253	0.09	0.243	0.263	0.272	0.088	600	D														4					4					8
E	0.34	0.31	0.297	0.092	0.302	0.313	0.28	0.09	0.283	0.272	0.301	0.09	600	E														2					2					4
F	0.376	0.343	0.335	0.095	0.327	0.325	0.33	0.09	0.321	0.338	0.369	0.088	600	F														1					1					2
G	0.362	0.369	0.358	0.092	0.351	0.353	0.346	0.088	0.376	0.381	0.387	0.086	600	G														0.5					0.5					1
H	0.348	0.401	0.44	0.089	0.377	0.345	0.367	0.091	0.387	0.392	0.417	0.09	600	H														0					0					0
20220325_20
	1	2	3	4	5	6	7	8	9	10	11	12			1	2	3	4	5	6	7	8	9	10	11	12		TET	1	2	3	4	OXY	5	6	7	8	CTC	9	10	11	12
A	0.095	0.09	0.129	0.095	0.127	0.116	0.19	0.094	0.099	0.098	0.098	0.099	600	A			*											32			*		32					64
B	0.232	0.218	0.236	0.092	0.271	0.276	0.237	0.091	0.158	0.115	0.234	0.092	600	B														16					16					32
C	0.363	0.333	0.32	0.092	0.321	0.316	0.311	0.118	0.292	0.279	0.283	0.095	600	C														8					8					16
D	0.356	0.369	0.349	0.093	0.304	0.317	0.392	0.15	0.425	0.362	0.313	0.089	600	D														4					4					8
E	0.376	0.382	0.359	0.09	0.352	0.374	0.398	0.21	0.382	0.365	0.336	0.093	600	E														2					2					4
F	0.357	0.369	0.367	0.09	0.364	0.347	0.348	0.145	0.363	0.335	0.36	0.09	600	F														1					1					2
G	0.375	0.382	0.386	0.091	0.389	0.369	0.348	0.091	0.361	0.354	0.371	0.088	600	G														0.5					0.5					1
H	0.4	0.371	0.396	0.09	0.37	0.395	0.397	0.094	0.409	0.4	0.387	0.089	600	H														0					0					0
20220325_21
	1	2	3	4	5	6	7	8	9	10	11	12			1	2	3	4	5	6	7	8	9	10	11	12		TET	1	2	3	4	OXY	5	6	7	8	CTC	9	10	11	12
A	0.093	0.089	0.094	0.095	0.094	0.095	0.095	0.092	0.096	0.09	0.09	0.093	600	A														32					32					64
B	0.093	0.096	0.092	0.091	0.119	0.145	0.165	0.092	0.091	0.092	0.088	0.087	600	B					*	*	*							16					16	*	*	*		32
C	0.225	0.232	0.259	0.091	0.299	0.309	0.287	0.09	0.127	0.13	0.131	0.092	600	C									*	*	*			8					8					16	*	*	*
D	0.342	0.329	0.353	0.091	0.363	0.358	0.351	0.095	0.291	0.291	0.286	0.089	600	D														4					4					8
E	0.38	0.366	0.403	0.096	0.416	0.397	0.361	0.095	0.335	0.35	0.351	0.092	600	E														2					2					4
F	0.405	0.364	0.385	0.09	0.378	0.384	0.345	0.091	0.382	0.379	0.366	0.09	600	F														1					1					2
G	0.397	0.354	0.409	0.089	0.352	0.373	0.37	0.088	0.41	0.38	0.372	0.089	600	G														0.5					0.5					1
H	0.379	0.414	0.38	0.086	0.371	0.394	0.402	0.092	0.396	0.39	0.377	0.091	600	H														0					0					0
20220325_22
	1	2	3	4	5	6	7	8	9	10	11	12			1	2	3	4	5	6	7	8	9	10	11	12		TET	1	2	3	4	OXY	5	6	7	8	CTC	9	10	11	12
A	0.089	0.089	0.09	0.09	0.093	0.095	0.093	0.096	0.09	0.088	0.091	0.089	600	A														32					32					64
B	0.091	0.09	0.091	0.09	0.093	0.099	0.097	0.09	0.09	0.088	0.089	0.087	600	B														16					16					32
C	0.167	0.112	0.182	0.095	0.221	0.201	0.184	0.093	0.16	0.149	0.161	0.089	600	C	*	*	*											8	*	*	*		8					16
D	0.22	0.217	0.223	0.089	0.247	0.243	0.233	0.089	0.209	0.213	0.215	0.091	600	D														4					4					8
E	0.24	0.271	0.292	0.088	0.314	0.314	0.305	0.09	0.278	0.264	0.257	0.089	600	E														2					2					4
F	0.317	0.327	0.326	0.092	0.353	0.347	0.329	0.089	0.318	0.318	0.327	0.088	600	F														1					1					2
G	0.346	0.387	0.364	0.091	0.37	0.37	0.34	0.088	0.349	0.338	0.352	0.091	600	G														0.5					0.5					1
H	0.384	0.403	0.355	0.087	0.423	0.395	0.387	0.087	0.414	0.404	0.411	0.088	600	H														0					0					0
20220325_23
	1	2	3	4	5	6	7	8	9	10	11	12			1	2	3	4	5	6	7	8	9	10	11	12		TET	1	2	3	4	OXY	5	6	7	8	CTC	9	10	11	12
A	0.095	0.095	0.091	0.09	0.095	0.093	0.09	0.094	0.091	0.092	0.092	0.089	600	A														32					32					64
B	0.09	0.092	0.093	0.091	0.094	0.093	0.091	0.089	0.089	0.091	0.089	0.089	600	B														16					16					32
C	0.22	0.172	0.179	0.09	0.204	0.178	0.186	0.09	0.088	0.089	0.088	0.086	600	C														8					8					16
D	0.288	0.288	0.277	0.09	0.255	0.253	0.235	0.089	0.104	0.129	0.117	0.088	600	D														4					4					8
E	0.345	0.317	0.314	0.09	0.304	0.289	0.273	0.091	0.235	0.253	0.235	0.088	600	E														2					2					4
F	0.367	0.347	0.337	0.088	0.303	0.295	0.293	0.089	0.282	0.291	0.29	0.091	600	F														1					1					2
G	0.376	0.333	0.354	0.09	0.328	0.317	0.323	0.091	0.341	0.35	0.365	0.089	600	G														0.5					0.5					1
H	0.364	0.397	0.362	0.088	0.348	0.368	0.374	0.088	0.374	0.382	0.408	0.088	600	H														0					0					0
20220325_24
	1	2	3	4	5	6	7	8	9	10	11	12			1	2	3	4	5	6	7	8	9	10	11	12		TET	1	2	3	4	OXY	5	6	7	8	CTC	9	10	11	12
A	0.096	0.09	0.092	0.095	0.224	0.159	0.231	0.094	0.091	0.091	0.095	0.091	600	A														32					32					64
B	0.22	0.212	0.193	0.092	0.265	0.289	0.277	0.094	0.09	0.089	0.087	0.089	600	B														16					16					32
C	0.279	0.272	0.282	0.088	0.344	0.329	0.324	0.091	0.157	0.158	0.165	0.088	600	C									*	*	*			8					8					16	*	*	*
D	0.328	0.328	0.318	0.092	0.373	0.352	0.351	0.092	0.234	0.233	0.241	0.086	600	D														4					4					8
E	0.384	0.357	0.365	0.092	0.379	0.359	0.373	0.09	0.306	0.302	0.282	0.09	600	E														2					2					4
F	0.42	0.4	0.368	0.092	0.393	0.372	0.365	0.089	0.352	0.36	0.339	0.089	600	F														1					1					2
G	0.424	0.398	0.371	0.09	0.422	0.386	0.401	0.089	0.37	0.398	0.388	0.09	600	G														0.5					0.5					1
H	0.372	0.389	0.355	0.09	0.397	0.365	0.407	0.089	0.399	0.404	0.355	0.089	600	H														0					0					0
20220325_25
	1	2	3	4	5	6	7	8	9	10	11	12			1	2	3	4	5	6	7	8	9	10	11	12		TET	1	2	3	4	OXY	5	6	7	8	CTC	9	10	11	12
A	0.094	0.143	0.089	0.088	0.093	0.092	0.097	0.094	0.093	0.093	0.092	0.093	600	A		*												32		*			32					64
B	0.258	0.282	0.265	0.087	0.205	0.241	0.238	0.092	0.203	0.223	0.206	0.09	600	B														16					16					32
C	0.353	0.339	0.353	0.089	0.323	0.374	0.348	0.09	0.302	0.296	0.318	0.088	600	C														8					8					16
D	0.353	0.336	0.345	0.09	0.363	0.364	0.357	0.09	0.328	0.326	0.347	0.086	600	D														4					4					8
E	0.346	0.387	0.361	0.094	0.355	0.352	0.349	0.089	0.348	0.35	0.35	0.089	600	E														2					2					4
F	0.346	0.392	0.384	0.088	0.366	0.359	0.385	0.091	0.356	0.353	0.37	0.088	600	F														1					1					2
G	0.415	0.386	0.374	0.091	0.413	0.42	0.369	0.091	0.383	0.418	0.416	0.087	600	G														0.5					0.5					1
H	0.435	0.412	0.415	0.093	0.427	0.405	0.411	0.089	0.416	0.412	0.437	0.088	600	H														0					0					0

## Sheet: MIC
plate	code		gene	TET	OXY	CTC	OD600	dilution
1	363	NA	empty	1	1	4	0.29	0.0517241
2	335	EFF	tetA	32	>32	16	0.28	0.0535714
3	336	EFF	tetL	32	>32	64	0.34	0.0441176
4	337	EFF	tetB	>32	>32	64	0.24	0.0625
5	338	EFF	tetE	1	1	2	0.26	0.0576923
6	340	EFF	tetG	>32	>32	64	0.29	0.0517241
7	341	RPP	tet36	32	16	64	0.25	0.06
8	342	RPP	tetO	32	16	64	0.33	0.0454545
9	343	RPP	tetM	16	16	64	0.34	0.0441176
10	344	RPP	tetW	>32	32	>64	0.24	0.0625
11	345	RPP	tet32	16	8	64	0.24	0.0625
12	346	RPP	tetS	2	2	8	0.29	0.0517241
13	351	DES1	tetX7	32	32	32	0.34	0.0441176
14	352	DES1	tetX3	>32	>32	>64	0.31	0.0483871
15	353	DES1	tetX6	>32	>32	64	0.3	0.05
16	355	DES1	tetX12	>32	>32	>64	0.26	0.0576923
17	356	DES1	tetX2	16	32	32	0.49	0.0306122
18	357	DES2	tet50	32	32	64	0.35	0.0428571
19	358	DES2	tet56	16	16	32	0.41	0.0365854
20	359	DES2	tet51	32	32	64	0.35	0.0428571
21	360	DES2	tet54	16	32	32	0.39	0.0384615
22	361	DES2	tet55	16	16	32	0.33	0.0454545
23	362	DES2	tet47	16	16	8	0.3	0.05
24	365	EFF	tet39	32	>32	32	0.35	0.0428571
25	366	DES1	tetX8	32	32	64	0.42	0.0357143
					repeat higher
				TET	6
				OXY	7
				CTC	3
