# Supplementary material for: The tetracycline resistome is shaped by selection for specific resistance mechanisms by each antibiotic generation
Source: Nat Commun. 2025 Feb 7;16:1452. doi: 10.1038/s41467-025-56425-5 (PMC11806011; doi:10.1038/s41467-025-56425-5)
Supplement: Supplementary file 6 — Source Data [file 41467_2025_56425_MOESM6_ESM.zip › data/plateReader/EXP20220325/220326_20220325_03_20.xls]

## Sheet: Sheet1
Software Version	3.11.19
Procedure Details
Plate Type	96 WELL PLATE
Eject plate on completion
Shake	Linear: 0:30 (MM:SS)
	Frequency: 567 cpm (3 mm)
Read	Absorbance Endpoint
	Full Plate
	Wavelengths: 600
	Read Speed: Normal, Delay: 100 msec, Measurements/Data Point: 8
Results
Actual Temperature:	38.6
		1	2	3	4	5	6	7	8	9	10	11	12
	A	0.116	0.181	0.094	0.089	0.281	0.274	0.273	0.09	0.09	0.094	0.094	0.09	600
	B	0.283	0.275	0.265	0.093	0.29	0.302	0.306	0.09	0.19	0.181	0.184	0.086	600
	C	0.341	0.336	0.318	0.092	0.351	0.349	0.351	0.09	0.252	0.258	0.263	0.089	600
	D	0.391	0.342	0.346	0.09	0.355	0.349	0.366	0.087	0.286	0.284	0.322	0.089	600
	E	0.386	0.371	0.366	0.089	0.366	0.344	0.366	0.09	0.399	0.345	0.361	0.088	600
	F	0.338	0.319	0.352	0.089	0.36	0.33	0.333	0.089	0.406	0.4	0.344	0.091	600
	G	0.373	0.346	0.311	0.093	0.32	0.312	0.32	0.089	0.361	0.321	0.383	0.089	600
	H	0.319	0.35	0.303	0.086	0.344	0.38	0.339	0.089	0.364	0.331	0.344	0.091	600
