# Supplementary material for: The tetracycline resistome is shaped by selection for specific resistance mechanisms by each antibiotic generation
Source: Nat Commun. 2025 Feb 7;16:1452. doi: 10.1038/s41467-025-56425-5 (PMC11806011; doi:10.1038/s41467-025-56425-5)
Supplement: Supplementary file 6 — Source Data [file 41467_2025_56425_MOESM6_ESM.zip › data/plateReader/EXP20220325/220326_20220325_11_20.xls]

## Sheet: Sheet1
Software Version	3.11.19
Procedure Details
Plate Type	96 WELL PLATE
Eject plate on completion
Shake	Linear: 0:30 (MM:SS)
	Frequency: 567 cpm (3 mm)
Read	Absorbance Endpoint
	Full Plate
	Wavelengths: 600
	Read Speed: Normal, Delay: 100 msec, Measurements/Data Point: 8
Results
Actual Temperature:	38.6
		1	2	3	4	5	6	7	8	9	10	11	12
	A	0.088	0.092	0.097	0.095	0.097	0.101	0.098	0.092	0.092	0.098	0.098	0.09	600
	B	0.096	0.094	0.09	0.088	0.107	0.1	0.108	0.093	0.304	0.313	0.276	0.091	600
	C	0.129	0.19	0.154	0.088	0.228	0.124	0.126	0.091	0.329	0.352	0.268	0.09	600
	D	0.242	0.301	0.329	0.089	0.242	0.277	0.246	0.089	0.341	0.347	0.299	0.09	600
	E	0.329	0.339	0.355	0.091	0.337	0.372	0.316	0.089	0.359	0.36	0.359	0.093	600
	F	0.345	0.363	0.383	0.086	0.389	0.356	0.372	0.091	0.407	0.382	0.368	0.092	600
	G	0.4	0.339	0.346	0.092	0.397	0.368	0.366	0.088	0.382	0.393	0.399	0.089	600
	H	0.385	0.35	0.375	0.092	0.359	0.34	0.348	0.087	0.386	0.379	0.358	0.09	600
