# Supplementary material for: The tetracycline resistome is shaped by selection for specific resistance mechanisms by each antibiotic generation
Source: Nat Commun. 2025 Feb 7;16:1452. doi: 10.1038/s41467-025-56425-5 (PMC11806011; doi:10.1038/s41467-025-56425-5)
Supplement: Supplementary file 6 — Source Data [file 41467_2025_56425_MOESM6_ESM.zip › data/plateReader/EXP20220325/220326_20220325_15_20.xls]

## Sheet: Sheet1
Software Version	3.11.19
Procedure Details
Plate Type	96 WELL PLATE
Eject plate on completion
Shake	Linear: 0:30 (MM:SS)
	Frequency: 567 cpm (3 mm)
Read	Absorbance Endpoint
	Full Plate
	Wavelengths: 600
	Read Speed: Normal, Delay: 100 msec, Measurements/Data Point: 8
Results
Actual Temperature:	38.6
		1	2	3	4	5	6	7	8	9	10	11	12
	A	0.216	0.227	0.195	0.1	0.257	0.242	0.258	0.09	0.093	0.091	0.105	0.09	600
	B	0.29	0.303	0.323	0.089	0.347	0.365	0.359	0.089	0.27	0.291	0.28	0.088	600
	C	0.304	0.392	0.398	0.089	0.418	0.375	0.401	0.092	0.299	0.303	0.305	0.089	600
	D	0.348	0.375	0.39	0.088	0.392	0.353	0.376	0.091	0.341	0.342	0.333	0.091	600
	E	0.331	0.35	0.356	0.089	0.372	0.347	0.355	0.09	0.36	0.338	0.324	0.094	600
	F	0.361	0.398	0.363	0.09	0.382	0.393	0.398	0.092	0.382	0.359	0.365	0.094	600
	G	0.378	0.37	0.328	0.088	0.341	0.388	0.365	0.092	0.355	0.376	0.337	0.087	600
	H	0.39	0.408	0.383	0.088	0.389	0.425	0.375	0.092	0.411	0.425	0.4	0.089	600
