# Supplementary material for: The tetracycline resistome is shaped by selection for specific resistance mechanisms by each antibiotic generation
Source: Nat Commun. 2025 Feb 7;16:1452. doi: 10.1038/s41467-025-56425-5 (PMC11806011; doi:10.1038/s41467-025-56425-5)
Supplement: Supplementary file 6 — Source Data [file 41467_2025_56425_MOESM6_ESM.zip › data/plateReader/EXP20220325/220326_20220325_07_20.xls]

## Sheet: Sheet1
Software Version	3.11.19
Procedure Details
Plate Type	96 WELL PLATE
Eject plate on completion
Shake	Linear: 0:30 (MM:SS)
	Frequency: 567 cpm (3 mm)
Read	Absorbance Endpoint
	Full Plate
	Wavelengths: 600
	Read Speed: Normal, Delay: 100 msec, Measurements/Data Point: 8
Results
Actual Temperature:	38.6
		1	2	3	4	5	6	7	8	9	10	11	12
	A	0.094	0.095	0.093	0.094	0.091	0.099	0.101	0.095	0.092	0.094	0.092	0.09	600
	B	0.254	0.247	0.187	0.094	0.093	0.097	0.097	0.09	0.275	0.272	0.313	0.09	600
	C	0.204	0.273	0.257	0.092	0.217	0.236	0.208	0.095	0.327	0.335	0.32	0.088	600
	D	0.312	0.365	0.392	0.091	0.297	0.311	0.344	0.088	0.413	0.393	0.37	0.089	600
	E	0.404	0.394	0.394	0.091	0.379	0.402	0.396	0.09	0.411	0.428	0.4	0.09	600
	F	0.399	0.425	0.396	0.093	0.383	0.394	0.392	0.09	0.448	0.433	0.439	0.087	600
	G	0.378	0.451	0.441	0.088	0.406	0.414	0.42	0.091	0.444	0.442	0.447	0.089	600
	H	0.376	0.38	0.372	0.089	0.416	0.363	0.372	0.09	0.384	0.366	0.367	0.09	600
