# Supplementary material for: The tetracycline resistome is shaped by selection for specific resistance mechanisms by each antibiotic generation
Source: Nat Commun. 2025 Feb 7;16:1452. doi: 10.1038/s41467-025-56425-5 (PMC11806011; doi:10.1038/s41467-025-56425-5)
Supplement: Supplementary file 6 — Source Data [file 41467_2025_56425_MOESM6_ESM.zip › data/plateReader/EXP20220325/220326_20220325_19_20.xls]

## Sheet: Sheet1
Software Version	3.11.19
Procedure Details
Plate Type	96 WELL PLATE
Eject plate on completion
Shake	Linear: 0:30 (MM:SS)
	Frequency: 567 cpm (3 mm)
Read	Absorbance Endpoint
	Full Plate
	Wavelengths: 600
	Read Speed: Normal, Delay: 100 msec, Measurements/Data Point: 8
Results
Actual Temperature:	38.6
		1	2	3	4	5	6	7	8	9	10	11	12
	A	0.093	0.089	0.091	0.095	0.096	0.094	0.092	0.096	0.089	0.09	0.092	0.094	600
	B	0.093	0.096	0.089	0.089	0.195	0.093	0.106	0.091	0.165	0.089	0.089	0.087	600
	C	0.233	0.228	0.212	0.089	0.22	0.209	0.211	0.089	0.215	0.226	0.217	0.089	600
	D	0.246	0.275	0.258	0.09	0.262	0.266	0.253	0.09	0.243	0.263	0.272	0.088	600
	E	0.34	0.31	0.297	0.092	0.302	0.313	0.28	0.09	0.283	0.272	0.301	0.09	600
	F	0.376	0.343	0.335	0.095	0.327	0.325	0.33	0.09	0.321	0.338	0.369	0.088	600
	G	0.362	0.369	0.358	0.092	0.351	0.353	0.346	0.088	0.376	0.381	0.387	0.086	600
	H	0.348	0.401	0.44	0.089	0.377	0.345	0.367	0.091	0.387	0.392	0.417	0.09	600
