# Supplementary material for: The tetracycline resistome is shaped by selection for specific resistance mechanisms by each antibiotic generation
Source: Nat Commun. 2025 Feb 7;16:1452. doi: 10.1038/s41467-025-56425-5 (PMC11806011; doi:10.1038/s41467-025-56425-5)
Supplement: Supplementary file 6 — Source Data [file 41467_2025_56425_MOESM6_ESM.zip › data/plateReader/EXP20220325/220326_20220325_23_20.xls]

## Sheet: Sheet1
Software Version	3.11.19
Procedure Details
Plate Type	96 WELL PLATE
Eject plate on completion
Shake	Linear: 0:30 (MM:SS)
	Frequency: 567 cpm (3 mm)
Read	Absorbance Endpoint
	Full Plate
	Wavelengths: 600
	Read Speed: Normal, Delay: 100 msec, Measurements/Data Point: 8
Results
Actual Temperature:	38.6
		1	2	3	4	5	6	7	8	9	10	11	12
	A	0.095	0.095	0.091	0.09	0.095	0.093	0.09	0.094	0.091	0.092	0.092	0.089	600
	B	0.09	0.092	0.093	0.091	0.094	0.093	0.091	0.089	0.089	0.091	0.089	0.089	600
	C	0.22	0.172	0.179	0.09	0.204	0.178	0.186	0.09	0.088	0.089	0.088	0.086	600
	D	0.288	0.288	0.277	0.09	0.255	0.253	0.235	0.089	0.104	0.129	0.117	0.088	600
	E	0.345	0.317	0.314	0.09	0.304	0.289	0.273	0.091	0.235	0.253	0.235	0.088	600
	F	0.367	0.347	0.337	0.088	0.303	0.295	0.293	0.089	0.282	0.291	0.29	0.091	600
	G	0.376	0.333	0.354	0.09	0.328	0.317	0.323	0.091	0.341	0.35	0.365	0.089	600
	H	0.364	0.397	0.362	0.088	0.348	0.368	0.374	0.088	0.374	0.382	0.408	0.088	600
