# Supplementary material for: The tetracycline resistome is shaped by selection for specific resistance mechanisms by each antibiotic generation
Source: Nat Commun. 2025 Feb 7;16:1452. doi: 10.1038/s41467-025-56425-5 (PMC11806011; doi:10.1038/s41467-025-56425-5)
Supplement: Supplementary file 6 — Source Data [file 41467_2025_56425_MOESM6_ESM.zip › data/plateReader/EXP20220325/220326_20220325_05_20.xls]

## Sheet: Sheet1
Software Version	3.11.19
Procedure Details
Plate Type	96 WELL PLATE
Eject plate on completion
Shake	Linear: 0:30 (MM:SS)
	Frequency: 567 cpm (3 mm)
Read	Absorbance Endpoint
	Full Plate
	Wavelengths: 600
	Read Speed: Normal, Delay: 100 msec, Measurements/Data Point: 8
Results
Actual Temperature:	38.6
		1	2	3	4	5	6	7	8	9	10	11	12
	A	0.09	0.096	0.095	0.095	0.1	0.094	0.098	0.09	0.09	0.096	0.093	0.089	600
	B	0.092	0.093	0.093	0.089	0.094	0.096	0.097	0.094	0.093	0.09	0.092	0.088	600
	C	0.093	0.091	0.096	0.092	0.096	0.096	0.095	0.094	0.093	0.092	0.092	0.09	600
	D	0.09	0.092	0.092	0.096	0.097	0.098	0.096	0.091	0.091	0.093	0.089	0.089	600
	E	0.09	0.093	0.092	0.092	0.097	0.099	0.097	0.088	0.091	0.091	0.09	0.091	600
	F	0.093	0.09	0.095	0.093	0.157	0.103	0.102	0.091	0.126	0.283	0.147	0.092	600
	G	0.146	0.176	0.235	0.095	0.306	0.33	0.286	0.09	0.337	0.306	0.323	0.089	600
	H	0.404	0.376	0.374	0.092	0.399	0.408	0.428	0.087	0.425	0.458	0.463	0.088	600
