# Supplementary material for: The tetracycline resistome is shaped by selection for specific resistance mechanisms by each antibiotic generation
Source: Nat Commun. 2025 Feb 7;16:1452. doi: 10.1038/s41467-025-56425-5 (PMC11806011; doi:10.1038/s41467-025-56425-5)
Supplement: Supplementary file 6 — Source Data [file 41467_2025_56425_MOESM6_ESM.zip › data/plateReader/EXP20220325/220326_20220325_09_20.xls]

## Sheet: Sheet1
Software Version	3.11.19
Procedure Details
Plate Type	96 WELL PLATE
Eject plate on completion
Shake	Linear: 0:30 (MM:SS)
	Frequency: 567 cpm (3 mm)
Read	Absorbance Endpoint
	Full Plate
	Wavelengths: 600
	Read Speed: Normal, Delay: 100 msec, Measurements/Data Point: 8
Results
Actual Temperature:	38.7
		1	2	3	4	5	6	7	8	9	10	11	12
	A	0.096	0.097	0.096	0.093	0.101	0.096	0.096	0.093	0.095	0.098	0.093	0.094	600
	B	0.101	0.109	0.108	0.09	0.099	0.102	0.105	0.092	0.422	0.416	0.382	0.093	600
	C	0.265	0.221	0.27	0.09	0.151	0.22	0.137	0.092	0.411	0.407	0.401	0.087	600
	D	0.354	0.397	0.379	0.088	0.319	0.367	0.342	0.09	0.433	0.431	0.401	0.089	600
	E	0.373	0.399	0.39	0.09	0.374	0.369	0.394	0.096	0.454	0.445	0.375	0.089	600
	F	0.379	0.411	0.399	0.088	0.376	0.383	0.382	0.089	0.422	0.415	0.405	0.088	600
	G	0.363	0.411	0.407	0.091	0.384	0.413	0.379	0.09	0.424	0.42	0.413	0.089	600
	H	0.409	0.361	0.377	0.088	0.403	0.372	0.409	0.088	0.415	0.413	0.432	0.091	600
