# Supplementary material for: The tetracycline resistome is shaped by selection for specific resistance mechanisms by each antibiotic generation
Source: Nat Commun. 2025 Feb 7;16:1452. doi: 10.1038/s41467-025-56425-5 (PMC11806011; doi:10.1038/s41467-025-56425-5)
Supplement: Supplementary file 6 — Source Data [file 41467_2025_56425_MOESM6_ESM.zip › data/plateReader/EXP20220325/220326_20220325_17_20.xls]

## Sheet: Sheet1
Software Version	3.11.19
Procedure Details
Plate Type	96 WELL PLATE
Eject plate on completion
Shake	Linear: 0:30 (MM:SS)
	Frequency: 567 cpm (3 mm)
Read	Absorbance Endpoint
	Full Plate
	Wavelengths: 600
	Read Speed: Normal, Delay: 100 msec, Measurements/Data Point: 8
Results
Actual Temperature:	38.6
		1	2	3	4	5	6	7	8	9	10	11	12
	A	0.096	0.099	0.094	0.09	0.095	0.093	0.093	0.098	0.099	0.096	0.097	0.095	600
	B	0.092	0.096	0.094	0.091	0.119	0.14	0.13	0.09	0.094	0.092	0.091	0.089	600
	C	0.204	0.172	0.251	0.094	0.239	0.254	0.259	0.091	0.173	0.18	0.171	0.09	600
	D	0.297	0.275	0.301	0.09	0.337	0.367	0.341	0.091	0.26	0.259	0.282	0.089	600
	E	0.334	0.366	0.381	0.091	0.37	0.377	0.37	0.089	0.31	0.31	0.298	0.089	600
	F	0.328	0.359	0.372	0.093	0.388	0.37	0.385	0.091	0.387	0.371	0.408	0.089	600
	G	0.349	0.35	0.346	0.093	0.363	0.39	0.387	0.092	0.345	0.344	0.381	0.092	600
	H	0.429	0.44	0.421	0.093	0.363	0.379	0.377	0.093	0.379	0.373	0.437	0.096	600
