# Supplementary material for: The tetracycline resistome is shaped by selection for specific resistance mechanisms by each antibiotic generation
Source: Nat Commun. 2025 Feb 7;16:1452. doi: 10.1038/s41467-025-56425-5 (PMC11806011; doi:10.1038/s41467-025-56425-5)
Supplement: Supplementary file 6 — Source Data [file 41467_2025_56425_MOESM6_ESM.zip › data/plateReader/EXP20220325/220326_20220325_21_20.xls]

## Sheet: Sheet1
Software Version	3.11.19
Procedure Details
Plate Type	96 WELL PLATE
Eject plate on completion
Shake	Linear: 0:30 (MM:SS)
	Frequency: 567 cpm (3 mm)
Read	Absorbance Endpoint
	Full Plate
	Wavelengths: 600
	Read Speed: Normal, Delay: 100 msec, Measurements/Data Point: 8
Results
Actual Temperature:	38.6
		1	2	3	4	5	6	7	8	9	10	11	12
	A	0.093	0.089	0.094	0.095	0.094	0.095	0.095	0.092	0.096	0.09	0.09	0.093	600
	B	0.093	0.096	0.092	0.091	0.119	0.145	0.165	0.092	0.091	0.092	0.088	0.087	600
	C	0.225	0.232	0.259	0.091	0.299	0.309	0.287	0.09	0.127	0.13	0.131	0.092	600
	D	0.342	0.329	0.353	0.091	0.363	0.358	0.351	0.095	0.291	0.291	0.286	0.089	600
	E	0.38	0.366	0.403	0.096	0.416	0.397	0.361	0.095	0.335	0.35	0.351	0.092	600
	F	0.405	0.364	0.385	0.09	0.378	0.384	0.345	0.091	0.382	0.379	0.366	0.09	600
	G	0.397	0.354	0.409	0.089	0.352	0.373	0.37	0.088	0.41	0.38	0.372	0.089	600
	H	0.379	0.414	0.38	0.086	0.371	0.394	0.402	0.092	0.396	0.39	0.377	0.091	600
