# Supplementary material for: The tetracycline resistome is shaped by selection for specific resistance mechanisms by each antibiotic generation
Source: Nat Commun. 2025 Feb 7;16:1452. doi: 10.1038/s41467-025-56425-5 (PMC11806011; doi:10.1038/s41467-025-56425-5)
Supplement: Supplementary file 6 — Source Data [file 41467_2025_56425_MOESM6_ESM.zip › data/barseq/20230217_mix0b/PCR1-008tabUMIs.txtcounts.txt]

gene	count
b01	8
b02	5
b04	1
b06	4
b07	1
b08	31742
b09	24296
b10	7
b11	1
b12	2
b13	25100
b14	15766
b15	7
b16	22471
b19	16638
b20	1
b21	2
b22	2
b24	29502
b25	4
