# Supplementary material for: The tetracycline resistome is shaped by selection for specific resistance mechanisms by each antibiotic generation
Source: Nat Commun. 2025 Feb 7;16:1452. doi: 10.1038/s41467-025-56425-5 (PMC11806011; doi:10.1038/s41467-025-56425-5)
Supplement: Supplementary file 6 — Source Data [file 41467_2025_56425_MOESM6_ESM.zip › data/barseq/20230217_mix0b/PCR1-002tabUMIs.txtcounts.txt]

gene	count
b01	2521
b02	2934
b03	4470
b04	3421
b06	3702
b07	4579
b08	5456
b09	4475
b10	3947
b11	1
b12	5453
b13	4333
b14	2917
b15	3911
b16	4574
b19	2928
b21	2698
b22	4254
b24	5215
b25	3139
