# Supplementary material for: The tetracycline resistome is shaped by selection for specific resistance mechanisms by each antibiotic generation
Source: Nat Commun. 2025 Feb 7;16:1452. doi: 10.1038/s41467-025-56425-5 (PMC11806011; doi:10.1038/s41467-025-56425-5)
Supplement: Supplementary file 6 — Source Data [file 41467_2025_56425_MOESM6_ESM.zip › data/barseq/20230217_mix0b/PCR1-007tabUMIs.txtcounts.txt]

gene	count
b01	12
b02	6
b05	9261
b06	17
b07	1
b08	19
b09	9
b10	6
b11	18590
b12	5
b13	19
b14	6
b15	9
b16	19
b17	17880
b18	15237
b19	10705
b20	16104
b22	1
b23	14778
b24	25
b25	7
