# Supplementary material for: The tetracycline resistome is shaped by selection for specific resistance mechanisms by each antibiotic generation
Source: Nat Commun. 2025 Feb 7;16:1452. doi: 10.1038/s41467-025-56425-5 (PMC11806011; doi:10.1038/s41467-025-56425-5)
Supplement: Supplementary file 6 — Source Data [file 41467_2025_56425_MOESM6_ESM.zip › data/barseq/20230217_mix0b/PCR1-010tabUMIs.txtcounts.txt]

gene	count
b01	16008
b02	1
b03	2
b04	2
b05	6
b06	22353
b07	8
b08	1
b09	4
b12	1
b13	3
b15	5
b19	20690
b21	1
