# Supplementary material for: The tetracycline resistome is shaped by selection for specific resistance mechanisms by each antibiotic generation
Source: Nat Commun. 2025 Feb 7;16:1452. doi: 10.1038/s41467-025-56425-5 (PMC11806011; doi:10.1038/s41467-025-56425-5)
Supplement: Supplementary file 6 — Source Data [file 41467_2025_56425_MOESM6_ESM.zip › data/barseq/20230217_mix0b/PCR1-006tabUMIs.txtcounts.txt]

gene	count
b01	1
b02	9
b03	1
b05	9751
b09	4
b10	3
b11	12410
b12	4
b13	7
b14	4
b15	5
b16	4
b17	13106
b18	14082
b19	9426
b20	11869
b23	13360
b24	9
b25	3
