# Supplementary material for: The tetracycline resistome is shaped by selection for specific resistance mechanisms by each antibiotic generation
Source: Nat Commun. 2025 Feb 7;16:1452. doi: 10.1038/s41467-025-56425-5 (PMC11806011; doi:10.1038/s41467-025-56425-5)
Supplement: Supplementary file 6 — Source Data [file 41467_2025_56425_MOESM6_ESM.zip › data/barseq/20230217_mix0b/PCR1-009tabUMIs.txtcounts.txt]

gene	count
b01	2
b02	3
b03	5
b04	4
b05	2
b06	9
b07	4
b08	20039
b09	16546
b10	1
b13	16437
b14	10760
b16	17006
b19	9389
b21	4
b22	4
b24	19352
