# Supplementary material for: The tetracycline resistome is shaped by selection for specific resistance mechanisms by each antibiotic generation
Source: Nat Commun. 2025 Feb 7;16:1452. doi: 10.1038/s41467-025-56425-5 (PMC11806011; doi:10.1038/s41467-025-56425-5)
Supplement: Supplementary file 6 — Source Data [file 41467_2025_56425_MOESM6_ESM.zip › data/barseq/20230217_mix0b/mapping.csv]

rxn	pos	sample	mix	rep	tech	drug	conc	timepoint	exp
PCR1-001	A1	1	minDES2	D		none	none	0	EXP20230217
PCR1-002	A2	2	minDES2	E		none	none	0	EXP20230217
PCR1-003	A3	3	DES1	D		none	none	0	EXP20230217
PCR1-004	A4	4	DES1	E		none	none	0	EXP20230217
PCR1-005	A5	5	DES1	F		none	none	0	EXP20230217
PCR1-006	A6	6	DES2	D		none	none	0	EXP20230217
PCR1-007	A7	7	DES2	E		none	none	0	EXP20230217
PCR1-008	A8	8	RPP	D		none	none	0	EXP20230217
PCR1-009	A9	9	RPP	E		none	none	0	EXP20230217
PCR1-010	A10	10	X7A	A		none	none	0	EXP20230217
PCR1-011	A11	11	X7A	B		none	none	0	EXP20230217
PCR1-012	A12	12	X7A	C		none	none	0	EXP20230217
PCR1-013	B1	13	X6EV	A		none	none	0	EXP20230217
PCR1-014	B2	14	X6EV	B		none	none	0	EXP20230217
PCR1-015	B3	15	X6EV	C		none	none	0	EXP20230217
PCR1-016	B4	16	BW350	A		none	none	0	EXP20230217
PCR1-017	B5	17	BW350	B		none	none	0	EXP20230217
PCR1-018	B6	18	BW350	C		none	none	0	EXP20230217
