# Supplementary material for: The tetracycline resistome is shaped by selection for specific resistance mechanisms by each antibiotic generation
Source: Nat Commun. 2025 Feb 7;16:1452. doi: 10.1038/s41467-025-56425-5 (PMC11806011; doi:10.1038/s41467-025-56425-5)
Supplement: Supplementary file 6 — Source Data [file 41467_2025_56425_MOESM6_ESM.zip › data/barseq/20230217_mix0b/PCR1-011tabUMIs.txtcounts.txt]

gene	count
b01	20961
b02	9
b03	3
b04	3
b05	3
b06	35793
b07	3
b08	4
b09	7
b10	2
b12	2
b13	7
b14	2
b15	2
b16	4
b19	24582
b21	1
b22	5
b24	2
b25	3
