# Supplementary material for: The tetracycline resistome is shaped by selection for specific resistance mechanisms by each antibiotic generation
Source: Nat Commun. 2025 Feb 7;16:1452. doi: 10.1038/s41467-025-56425-5 (PMC11806011; doi:10.1038/s41467-025-56425-5)
Supplement: Supplementary file 6 — Source Data [file 41467_2025_56425_MOESM6_ESM.zip › data/barseq/20230217_mix0b/PCR1-012tabUMIs.txtcounts.txt]

gene	count
b01	39935
b02	16
b03	3
b04	1
b06	56523
b07	3
b08	5
b09	2
b10	4
b12	3
b13	3
b14	2
b15	11
b16	2
b17	1
b18	1
b19	47201
b22	2
b24	6
b25	7
