# Supplementary material for: The tetracycline resistome is shaped by selection for specific resistance mechanisms by each antibiotic generation
Source: Nat Commun. 2025 Feb 7;16:1452. doi: 10.1038/s41467-025-56425-5 (PMC11806011; doi:10.1038/s41467-025-56425-5)
Supplement: Supplementary file 6 — Source Data [file 41467_2025_56425_MOESM6_ESM.zip › data/barseq/20230217_mix0b/PCR1-017tabUMIs.txtcounts.txt]

gene	count
b01	2
b05	17257
b07	26908
b09	23880
b10	3
b11	2
b12	2
b15	20342
b17	3
b18	3
b19	14335
b20	1
b23	1
b25	3
