# Supplementary material for: The tetracycline resistome is shaped by selection for specific resistance mechanisms by each antibiotic generation
Source: Nat Commun. 2025 Feb 7;16:1452. doi: 10.1038/s41467-025-56425-5 (PMC11806011; doi:10.1038/s41467-025-56425-5)
Supplement: Supplementary file 6 — Source Data [file 41467_2025_56425_MOESM6_ESM.zip › data/barseq/20230217_mix0b/PCR1-018tabUMIs.txtcounts.txt]

gene	count
b01	1
b05	24229
b07	30536
b09	25954
b10	3
b11	2
b12	1
b15	25412
b17	3
b19	16044
b20	2
b25	1
