# Supplementary material for: The tetracycline resistome is shaped by selection for specific resistance mechanisms by each antibiotic generation
Source: Nat Commun. 2025 Feb 7;16:1452. doi: 10.1038/s41467-025-56425-5 (PMC11806011; doi:10.1038/s41467-025-56425-5)
Supplement: Supplementary file 6 — Source Data [file 41467_2025_56425_MOESM6_ESM.zip › data/barseq/20230217_mix0b/PCR1-005tabUMIs.txtcounts.txt]

gene	count
b01	4323
b02	6516
b05	2
b10	9710
b12	7773
b15	9607
b16	1
b19	7377
b25	8978
