# Supplementary material for: The tetracycline resistome is shaped by selection for specific resistance mechanisms by each antibiotic generation
Source: Nat Commun. 2025 Feb 7;16:1452. doi: 10.1038/s41467-025-56425-5 (PMC11806011; doi:10.1038/s41467-025-56425-5)
Supplement: Supplementary file 6 — Source Data [file 41467_2025_56425_MOESM6_ESM.zip › data/barseq/20230217_mix0b/PCR1-013tabUMIs.txtcounts.txt]

gene	count
b01	8
b02	40414
b03	5
b04	4
b05	22
b06	1
b07	25
b08	3
b09	32
b10	7
b11	2
b12	6
b13	7
b14	1
b15	18
b16	2
b18	1
b19	32688
b21	2
b22	2
b23	2
b24	5
b25	8
