# Supplementary material for: The tetracycline resistome is shaped by selection for specific resistance mechanisms by each antibiotic generation
Source: Nat Commun. 2025 Feb 7;16:1452. doi: 10.1038/s41467-025-56425-5 (PMC11806011; doi:10.1038/s41467-025-56425-5)
Supplement: Supplementary file 6 — Source Data [file 41467_2025_56425_MOESM6_ESM.zip › data/barseq/20230217_mix0b/PCR1-004tabUMIs.txtcounts.txt]

gene	count
b01	7958
b02	9522
b03	2
b06	2
b07	3
b10	12389
b12	16100
b15	13470
b19	8685
b22	1
b25	9876
