# Supplementary material for: The tetracycline resistome is shaped by selection for specific resistance mechanisms by each antibiotic generation
Source: Nat Commun. 2025 Feb 7;16:1452. doi: 10.1038/s41467-025-56425-5 (PMC11806011; doi:10.1038/s41467-025-56425-5)
Supplement: Supplementary file 6 — Source Data [file 41467_2025_56425_MOESM6_ESM.zip › data/barseq/20230217_mix0b/PCR1-001tabUMIs.txtcounts.txt]

gene	count
b01	3544
b02	3254
b03	6712
b04	5119
b05	1
b06	5160
b07	5707
b08	7265
b09	5928
b10	4837
b12	5453
b13	5395
b14	3552
b15	4461
b16	4685
b19	4375
b21	3644
b22	4930
b24	6643
b25	5277
