# Supplementary material for: The tetracycline resistome is shaped by selection for specific resistance mechanisms by each antibiotic generation
Source: Nat Commun. 2025 Feb 7;16:1452. doi: 10.1038/s41467-025-56425-5 (PMC11806011; doi:10.1038/s41467-025-56425-5)
Supplement: Supplementary file 6 — Source Data [file 41467_2025_56425_MOESM6_ESM.zip › data/barseq/20230116_mix02/PCR1-008tabUMIs.txtcounts.txt]

gene	count
b01	3447
b02	4162
b03	3
b06	1
b07	2
b10	5178
b12	5666
b15	4467
b19	3528
b21	1
b25	3980
