# Supplementary material for: The tetracycline resistome is shaped by selection for specific resistance mechanisms by each antibiotic generation
Source: Nat Commun. 2025 Feb 7;16:1452. doi: 10.1038/s41467-025-56425-5 (PMC11806011; doi:10.1038/s41467-025-56425-5)
Supplement: Supplementary file 6 — Source Data [file 41467_2025_56425_MOESM6_ESM.zip › data/barseq/20230116_mix02/PCR1-007tabUMIs.txtcounts.txt]

gene	count
b01	3059
b02	3657
b03	2
b04	1
b06	1
b07	1
b10	3939
b12	4371
b15	4379
b19	3346
b22	1
b25	4379
