# Supplementary material for: The tetracycline resistome is shaped by selection for specific resistance mechanisms by each antibiotic generation
Source: Nat Commun. 2025 Feb 7;16:1452. doi: 10.1038/s41467-025-56425-5 (PMC11806011; doi:10.1038/s41467-025-56425-5)
Supplement: Supplementary file 6 — Source Data [file 41467_2025_56425_MOESM6_ESM.zip › data/barseq/20230116_mix02/PCR1-006tabUMIs.txtcounts.txt]

gene	count
b01	1814
b02	3318
b03	1
b10	3743
b12	5097
b15	4043
b19	2705
b21	1
b22	1
b25	3207
