# Supplementary material for: The tetracycline resistome is shaped by selection for specific resistance mechanisms by each antibiotic generation
Source: Nat Commun. 2025 Feb 7;16:1452. doi: 10.1038/s41467-025-56425-5 (PMC11806011; doi:10.1038/s41467-025-56425-5)
Supplement: Supplementary file 6 — Source Data [file 41467_2025_56425_MOESM6_ESM.zip › data/barseq/20230116_mix02/PCR1-009tabUMIs.txtcounts.txt]

gene	count
b01	1
b03	6110
b04	4276
b06	4553
b07	4795
b10	1
b12	1
b19	2989
b21	3338
b22	3655
b25	2
