# Supplementary material for: The tetracycline resistome is shaped by selection for specific resistance mechanisms by each antibiotic generation
Source: Nat Commun. 2025 Feb 7;16:1452. doi: 10.1038/s41467-025-56425-5 (PMC11806011; doi:10.1038/s41467-025-56425-5)
Supplement: Supplementary file 6 — Source Data [file 41467_2025_56425_MOESM6_ESM.zip › data/barseq/20230116_mix02/mapping.csv]

rxn	pos	sample	mix	rep	drug	conc	timepoint
PCR1-006	NA	DES1A	DES1	A	NA	NA	0
PCR1-007	NA	DES1B	DES1	B	NA	NA	0
PCR1-008	NA	DES1C	DES1	C	NA	NA	0
PCR1-009	NA	EFFA	EFF	A	NA	NA	0
PCR1-010	NA	EFFB	EFF	B	NA	NA	0
PCR1-011	NA	EFFC	EFF	C	NA	NA	0
PCR1-012	NA	X7AA	X7A	A	NA	NA	0
