# Supplementary material for: The tetracycline resistome is shaped by selection for specific resistance mechanisms by each antibiotic generation
Source: Nat Commun. 2025 Feb 7;16:1452. doi: 10.1038/s41467-025-56425-5 (PMC11806011; doi:10.1038/s41467-025-56425-5)
Supplement: Supplementary file 6 — Source Data [file 41467_2025_56425_MOESM6_ESM.zip › data/barseq/20230116_mix02/PCR1-011tabUMIs.txtcounts.txt]

gene	count
b01	4
b03	5051
b04	3986
b06	4375
b07	5124
b19	2682
b21	3650
b22	4401
b25	1
