# Supplementary material for: The tetracycline resistome is shaped by selection for specific resistance mechanisms by each antibiotic generation
Source: Nat Commun. 2025 Feb 7;16:1452. doi: 10.1038/s41467-025-56425-5 (PMC11806011; doi:10.1038/s41467-025-56425-5)
Supplement: Supplementary file 6 — Source Data [file 41467_2025_56425_MOESM6_ESM.zip › data/barseq/20230927-01/PCR1-049tabUMIs.txtcounts.txt]

gene	count
b01	3650
b02	4839
b04	1
b07	2
b10	12049
b12	7562
b15	20919
b19	1093
b21	1
b25	1802
