# Supplementary material for: The tetracycline resistome is shaped by selection for specific resistance mechanisms by each antibiotic generation
Source: Nat Commun. 2025 Feb 7;16:1452. doi: 10.1038/s41467-025-56425-5 (PMC11806011; doi:10.1038/s41467-025-56425-5)
Supplement: Supplementary file 6 — Source Data [file 41467_2025_56425_MOESM6_ESM.zip › data/barseq/20230927-01/PCR1-030tabUMIs.txtcounts.txt]

gene	count
b01	1
b02	6
b03	3802
b04	12738
b06	3460
b07	17819
b08	1
b09	3
b10	4
b12	2
b13	1
b15	6
b17	1
b19	1420
b21	3279
b22	14825
b25	2
