# Supplementary material for: The tetracycline resistome is shaped by selection for specific resistance mechanisms by each antibiotic generation
Source: Nat Commun. 2025 Feb 7;16:1452. doi: 10.1038/s41467-025-56425-5 (PMC11806011; doi:10.1038/s41467-025-56425-5)
Supplement: Supplementary file 6 — Source Data [file 41467_2025_56425_MOESM6_ESM.zip › data/barseq/20230927-01/PCR1-035tabUMIs.txtcounts.txt]

gene	count
b01	1006
b02	1587
b03	341
b04	243
b06	221
b07	309
b08	359
b09	349
b10	17487
b12	848
b13	297
b14	231
b15	27915
b16	284
b19	228
b20	1
b21	304
b22	286
b24	271
b25	313
