# Supplementary material for: The tetracycline resistome is shaped by selection for specific resistance mechanisms by each antibiotic generation
Source: Nat Commun. 2025 Feb 7;16:1452. doi: 10.1038/s41467-025-56425-5 (PMC11806011; doi:10.1038/s41467-025-56425-5)
Supplement: Supplementary file 6 — Source Data [file 41467_2025_56425_MOESM6_ESM.zip › data/barseq/20230927-01/PCR1-043tabUMIs.txtcounts.txt]

gene	count
b01	2
b02	1
b03	718
b04	15452
b06	487
b07	9473
b08	1
b09	13
b10	14
b12	5
b13	3
b14	1
b15	14
b16	10
b19	427
b21	512
b22	13926
b24	1
b25	1
