# Supplementary material for: The tetracycline resistome is shaped by selection for specific resistance mechanisms by each antibiotic generation
Source: Nat Commun. 2025 Feb 7;16:1452. doi: 10.1038/s41467-025-56425-5 (PMC11806011; doi:10.1038/s41467-025-56425-5)
Supplement: Supplementary file 6 — Source Data [file 41467_2025_56425_MOESM6_ESM.zip › data/barseq/20230927-01/PCR1-015tabUMIs.txtcounts.txt]

gene	count
b01	1
b02	5
b03	4255
b04	8083
b06	3264
b07	13178
b08	1
b10	12
b12	8
b15	18
b19	763
b21	3810
b22	13653
