# Supplementary material for: The tetracycline resistome is shaped by selection for specific resistance mechanisms by each antibiotic generation
Source: Nat Commun. 2025 Feb 7;16:1452. doi: 10.1038/s41467-025-56425-5 (PMC11806011; doi:10.1038/s41467-025-56425-5)
Supplement: Supplementary file 6 — Source Data [file 41467_2025_56425_MOESM6_ESM.zip › data/barseq/20230927-01/PCR1-054tabUMIs.txtcounts.txt]

gene	count
b01	1
b03	3
b04	1
b06	4
b07	2
b08	5906
b09	8877
b10	5
b12	2
b13	7901
b14	4674
b15	7
b16	13798
b19	806
b21	1
b22	3
b24	1761
