# Supplementary material for: The tetracycline resistome is shaped by selection for specific resistance mechanisms by each antibiotic generation
Source: Nat Commun. 2025 Feb 7;16:1452. doi: 10.1038/s41467-025-56425-5 (PMC11806011; doi:10.1038/s41467-025-56425-5)
Supplement: Supplementary file 6 — Source Data [file 41467_2025_56425_MOESM6_ESM.zip › data/barseq/20230927-01/PCR1-051tabUMIs.txtcounts.txt]

gene	count
b02	1
b03	8
b04	7
b06	6
b07	7
b08	2027
b09	14106
b10	5
b13	2379
b14	1501
b15	2
b16	9314
b19	508
b21	12
b22	9
b24	852
