# Supplementary material for: The tetracycline resistome is shaped by selection for specific resistance mechanisms by each antibiotic generation
Source: Nat Commun. 2025 Feb 7;16:1452. doi: 10.1038/s41467-025-56425-5 (PMC11806011; doi:10.1038/s41467-025-56425-5)
Supplement: Supplementary file 6 — Source Data [file 41467_2025_56425_MOESM6_ESM.zip › data/barseq/20230927-01/PCR1-028tabUMIs.txtcounts.txt]

gene	count
b01	2
b02	1
b03	1605
b04	20943
b06	1284
b07	38073
b10	6
b12	2
b15	10
b19	628
b21	1084
b22	8760
