# Supplementary material for: The tetracycline resistome is shaped by selection for specific resistance mechanisms by each antibiotic generation
Source: Nat Commun. 2025 Feb 7;16:1452. doi: 10.1038/s41467-025-56425-5 (PMC11806011; doi:10.1038/s41467-025-56425-5)
Supplement: Supplementary file 6 — Source Data [file 41467_2025_56425_MOESM6_ESM.zip › data/barseq/20230927-01/PCR1-027tabUMIs.txtcounts.txt]

gene	count
b01	3
b02	3
b03	4422
b04	10789
b06	4837
b07	15583
b10	2
b12	6
b15	8
b19	1032
b21	6142
b22	19952
b24	2
