# Supplementary material for: The tetracycline resistome is shaped by selection for specific resistance mechanisms by each antibiotic generation
Source: Nat Commun. 2025 Feb 7;16:1452. doi: 10.1038/s41467-025-56425-5 (PMC11806011; doi:10.1038/s41467-025-56425-5)
Supplement: Supplementary file 6 — Source Data [file 41467_2025_56425_MOESM6_ESM.zip › data/barseq/20230927-01/PCR1-022tabUMIs.txtcounts.txt]

gene	count
b01	1
b02	4
b03	3293
b04	2216
b06	1998
b07	2706
b10	23
b12	4
b13	1
b14	1
b15	25
b16	1
b19	1791
b20	1
b21	2269
b22	2182
