# Supplementary material for: The tetracycline resistome is shaped by selection for specific resistance mechanisms by each antibiotic generation
Source: Nat Commun. 2025 Feb 7;16:1452. doi: 10.1038/s41467-025-56425-5 (PMC11806011; doi:10.1038/s41467-025-56425-5)
Supplement: Supplementary file 6 — Source Data [file 41467_2025_56425_MOESM6_ESM.zip › data/barseq/20230927-01/PCR1-042tabUMIs.txtcounts.txt]

gene	count
b03	1264
b04	5955
b06	1562
b07	7888
b08	1
b09	1
b13	2
b14	2
b16	8
b19	694
b21	992
b22	5162
b24	1
