# Supplementary material for: The tetracycline resistome is shaped by selection for specific resistance mechanisms by each antibiotic generation
Source: Nat Commun. 2025 Feb 7;16:1452. doi: 10.1038/s41467-025-56425-5 (PMC11806011; doi:10.1038/s41467-025-56425-5)
Supplement: Supplementary file 6 — Source Data [file 41467_2025_56425_MOESM6_ESM.zip › data/barseq/20230927-01/PCR1-047tabUMIs.txtcounts.txt]

gene	count
b01	707
b02	944
b03	205
b04	136
b06	120
b07	166
b08	196
b09	168
b10	9114
b12	261
b13	177
b14	124
b15	15343
b16	135
b19	91
b21	113
b22	117
b24	173
b25	162
