# Supplementary material for: The tetracycline resistome is shaped by selection for specific resistance mechanisms by each antibiotic generation
Source: Nat Commun. 2025 Feb 7;16:1452. doi: 10.1038/s41467-025-56425-5 (PMC11806011; doi:10.1038/s41467-025-56425-5)
Supplement: Supplementary file 6 — Source Data [file 41467_2025_56425_MOESM6_ESM.zip › data/barseq/20230927-01/PCR1-048tabUMIs.txtcounts.txt]

gene	count
b01	322
b02	263
b03	549
b04	297
b06	323
b07	399
b08	540
b09	400
b10	9654
b12	302
b13	399
b14	357
b15	682
b16	429
b19	277
b21	327
b22	334
b24	496
b25	376
