# Supplementary material for: The tetracycline resistome is shaped by selection for specific resistance mechanisms by each antibiotic generation
Source: Nat Commun. 2025 Feb 7;16:1452. doi: 10.1038/s41467-025-56425-5 (PMC11806011; doi:10.1038/s41467-025-56425-5)
Supplement: Supplementary file 6 — Source Data [file 41467_2025_56425_MOESM6_ESM.zip › data/barseq/20230927-01/PCR1-031tabUMIs.txtcounts.txt]

gene	count
b02	5
b03	928
b04	21373
b06	628
b07	20257
b08	1
b10	4
b12	5
b15	13
b19	552
b21	748
b22	10809
b25	2
