# Supplementary material for: The tetracycline resistome is shaped by selection for specific resistance mechanisms by each antibiotic generation
Source: Nat Commun. 2025 Feb 7;16:1452. doi: 10.1038/s41467-025-56425-5 (PMC11806011; doi:10.1038/s41467-025-56425-5)
Supplement: Supplementary file 6 — Source Data [file 41467_2025_56425_MOESM6_ESM.zip › data/barseq/20230927-01/PCR1-034tabUMIs.txtcounts.txt]

gene	count
b02	2
b03	2344
b04	1641
b06	1652
b07	2147
b10	9
b15	11
b17	1
b19	1513
b21	1587
b22	1936
