# Supplementary material for: The tetracycline resistome is shaped by selection for specific resistance mechanisms by each antibiotic generation
Source: Nat Commun. 2025 Feb 7;16:1452. doi: 10.1038/s41467-025-56425-5 (PMC11806011; doi:10.1038/s41467-025-56425-5)
Supplement: Supplementary file 6 — Source Data [file 41467_2025_56425_MOESM6_ESM.zip › data/barseq/20230927-01/PCR1-026tabUMIs.txtcounts.txt]

gene	count
b01	1
b02	2
b03	10414
b04	11087
b06	7917
b07	15613
b09	2
b10	3
b12	2
b15	8
b16	3
b19	1464
b21	12397
b22	20153
b25	2
