# Supplementary material for: The tetracycline resistome is shaped by selection for specific resistance mechanisms by each antibiotic generation
Source: Nat Commun. 2025 Feb 7;16:1452. doi: 10.1038/s41467-025-56425-5 (PMC11806011; doi:10.1038/s41467-025-56425-5)
Supplement: Supplementary file 6 — Source Data [file 41467_2025_56425_MOESM6_ESM.zip › data/barseq/20230927-01/PCR1-023tabUMIs.txtcounts.txt]

gene	count
b01	1154
b02	1819
b03	449
b04	251
b06	191
b07	298
b08	401
b09	301
b10	20319
b12	786
b13	775
b14	271
b15	19858
b16	396
b19	190
b21	257
b22	293
b24	319
b25	312
