# Supplementary material for: The tetracycline resistome is shaped by selection for specific resistance mechanisms by each antibiotic generation
Source: Nat Commun. 2025 Feb 7;16:1452. doi: 10.1038/s41467-025-56425-5 (PMC11806011; doi:10.1038/s41467-025-56425-5)
Supplement: Supplementary file 6 — Source Data [file 41467_2025_56425_MOESM6_ESM.zip › data/barseq/20230927-01/mapping.csv]

rxn	pos	sample	mix	rep	tech	drug	conc	timepoint	exp
PCR1-013	B1	1	minDES2	A		TIG	0.25	20	EXP20230927
PCR1-014	B2	2	EFF	A		TET	0.5	20	EXP20230927
PCR1-015	B3	3	EFF	A		TET	1	20	EXP20230927
PCR1-016	B4	4	EFF	A		TET	4	20	EXP20230927
PCR1-017	B5	5	EFF	A		DOX	0.5	20	EXP20230927
PCR1-018	B6	6	EFF	A		DOX	1	20	EXP20230927
PCR1-019	B7	7	EFF	A		DOX	4	20	EXP20230927
PCR1-020	B8	8	EFF	A		MIN	0.5	20	EXP20230927
PCR1-021	B9	9	EFF	A		MIN	1	20	EXP20230927
PCR1-022	B10	10	EFF	A		MIN	4	20	EXP20230927
PCR1-023	B11	11	minDES2	A		TIG	0.5	20	EXP20230927
PCR1-024	B12	12	minDES2	A		TIG	2	20	EXP20230927
PCR1-025	C1	13	minDES2	B		TIG	0.25	20	EXP20230927
PCR1-026	C2	14	EFF	B		TET	0.5	20	EXP20230927
PCR1-027	C3	15	EFF	B		TET	1	20	EXP20230927
PCR1-028	C4	16	EFF	B		TET	4	20	EXP20230927
PCR1-029	C5	17	EFF	B		DOX	0.5	20	EXP20230927
PCR1-030	C6	18	EFF	B		DOX	1	20	EXP20230927
PCR1-031	C7	19	EFF	B		DOX	4	20	EXP20230927
PCR1-032	C8	20	EFF	B		MIN	0.5	20	EXP20230927
PCR1-033	C9	21	EFF	B		MIN	1	20	EXP20230927
PCR1-034	C10	22	EFF	B		MIN	4	20	EXP20230927
PCR1-035	C11	23	minDES2	B		TIG	0.5	20	EXP20230927
PCR1-036	C12	24	minDES2	B		TIG	2	20	EXP20230927
PCR1-037	D1	25	minDES2	D		TIG	0.25	20	EXP20230927
PCR1-038	D2	26	EFF	C		TET	0.5	20	EXP20230927
PCR1-039	D3	27	EFF	C		TET	1	20	EXP20230927
PCR1-040	D4	28	EFF	C		TET	4	20	EXP20230927
PCR1-041	D5	29	EFF	C		DOX	0.5	20	EXP20230927
PCR1-042	D6	30	EFF	C		DOX	1	20	EXP20230927
PCR1-043	D7	31	EFF	C		DOX	4	20	EXP20230927
PCR1-044	D8	32	EFF	C		MIN	0.5	20	EXP20230927
PCR1-045	D9	33	EFF	C		MIN	1	20	EXP20230927
PCR1-046	D10	34	EFF	C		MIN	4	20	EXP20230927
PCR1-047	D11	35	minDES2	D		TIG	0.5	20	EXP20230927
PCR1-048	D12	36	minDES2	D		TIG	2	20	EXP20230927
PCR1-049	E1	37	DES1	B		TIG	0.25	20	EXP20230927
PCR1-050	E2	38	RPP	A		TET	0.5	20	EXP20230927
PCR1-051	E3	39	RPP	A		TET	1	20	EXP20230927
PCR1-052	E4	40	RPP	A		TET	4	20	EXP20230927
PCR1-053	E5	41	RPP	A		DOX	0.5	20	EXP20230927
PCR1-054	E6	42	RPP	A		DOX	1	20	EXP20230927
