# Supplementary material for: The tetracycline resistome is shaped by selection for specific resistance mechanisms by each antibiotic generation
Source: Nat Commun. 2025 Feb 7;16:1452. doi: 10.1038/s41467-025-56425-5 (PMC11806011; doi:10.1038/s41467-025-56425-5)
Supplement: Supplementary file 6 — Source Data [file 41467_2025_56425_MOESM6_ESM.zip › data/barseq/20230927-01/PCR1-029tabUMIs.txtcounts.txt]

gene	count
b02	1
b03	7032
b04	10685
b06	5316
b07	14918
b10	2
b11	1
b12	2
b15	2
b19	2690
b21	7550
b22	16252
b24	1
b25	2
