# Supplementary material for: The tetracycline resistome is shaped by selection for specific resistance mechanisms by each antibiotic generation
Source: Nat Commun. 2025 Feb 7;16:1452. doi: 10.1038/s41467-025-56425-5 (PMC11806011; doi:10.1038/s41467-025-56425-5)
Supplement: Supplementary file 6 — Source Data [file 41467_2025_56425_MOESM6_ESM.zip › data/barseq/20230927-01/PCR1-053tabUMIs.txtcounts.txt]

gene	count
b04	1
b07	1
b08	6755
b09	6855
b13	8042
b14	5245
b16	11205
b17	1
b19	1085
b21	1
b22	1
b24	2932
