# Supplementary material for: The tetracycline resistome is shaped by selection for specific resistance mechanisms by each antibiotic generation
Source: Nat Commun. 2025 Feb 7;16:1452. doi: 10.1038/s41467-025-56425-5 (PMC11806011; doi:10.1038/s41467-025-56425-5)
Supplement: Supplementary file 6 — Source Data [file 41467_2025_56425_MOESM6_ESM.zip › data/barseq/20230927-01/PCR1-018tabUMIs.txtcounts.txt]

gene	count
b01	1
b02	1
b03	3676
b04	15503
b06	3731
b07	20067
b12	6
b15	5
b19	1392
b21	2184
b22	14105
b25	1
