# Supplementary material for: The tetracycline resistome is shaped by selection for specific resistance mechanisms by each antibiotic generation
Source: Nat Commun. 2025 Feb 7;16:1452. doi: 10.1038/s41467-025-56425-5 (PMC11806011; doi:10.1038/s41467-025-56425-5)
Supplement: Supplementary file 6 — Source Data [file 41467_2025_56425_MOESM6_ESM.zip › data/barseq/20230927-01/PCR1-020tabUMIs.txtcounts.txt]

gene	count
b01	4
b03	13384
b04	6798
b06	5058
b07	10284
b09	1
b10	3
b12	4
b13	1
b15	1
b16	2
b19	12488
b21	8754
b22	11127
