# Supplementary material for: The tetracycline resistome is shaped by selection for specific resistance mechanisms by each antibiotic generation
Source: Nat Commun. 2025 Feb 7;16:1452. doi: 10.1038/s41467-025-56425-5 (PMC11806011; doi:10.1038/s41467-025-56425-5)
Supplement: Supplementary file 6 — Source Data [file 41467_2025_56425_MOESM6_ESM.zip › data/barseq/20230927-01/PCR1-025tabUMIs.txtcounts.txt]

gene	count
b01	3587
b02	5520
b03	1250
b04	849
b06	852
b07	981
b08	965
b09	1007
b10	14657
b12	6553
b13	869
b14	699
b15	22697
b16	904
b19	649
b21	1117
b22	1097
b24	721
b25	1306
