# Supplementary material for: The tetracycline resistome is shaped by selection for specific resistance mechanisms by each antibiotic generation
Source: Nat Commun. 2025 Feb 7;16:1452. doi: 10.1038/s41467-025-56425-5 (PMC11806011; doi:10.1038/s41467-025-56425-5)
Supplement: Supplementary file 6 — Source Data [file 41467_2025_56425_MOESM6_ESM.zip › data/barseq/20230927-01/PCR1-037tabUMIs.txtcounts.txt]

gene	count
b01	5304
b02	16187
b03	2029
b04	1269
b06	1145
b07	1282
b08	1473
b09	1529
b10	36605
b12	7537
b13	1557
b14	1209
b15	54527
b16	1321
b19	832
b21	1142
b22	1251
b24	1635
b25	1807
