# Supplementary material for: The tetracycline resistome is shaped by selection for specific resistance mechanisms by each antibiotic generation
Source: Nat Commun. 2025 Feb 7;16:1452. doi: 10.1038/s41467-025-56425-5 (PMC11806011; doi:10.1038/s41467-025-56425-5)
Supplement: Supplementary file 6 — Source Data [file 41467_2025_56425_MOESM6_ESM.zip › data/barseq/20230927-01/PCR1-032tabUMIs.txtcounts.txt]

gene	count
b01	5
b02	3
b03	9353
b04	5522
b06	4289
b07	7613
b10	2
b12	4
b14	1
b15	4
b19	9739
b21	7656
b22	9670
